# Supplementary material for: SMaSH: Sample matching using SNPs in humans
Source: BMC Genomics. 2019 Dec 30;20(Suppl 12):1001. doi: 10.1186/s12864-019-6332-7 (PMC6936078; doi:10.1186/s12864-019-6332-7)
Supplement: Supplementary file 1 — Additional file 1 This excel spreadsheet includes p-values for every pairwise comparison of two samples used in the evaluation of SMaSH. [file 12864_2019_6332_MOESM1_ESM.xlsx]

## Sheet: data set 1
sampleA	sampleB	p-value	same_patient?	negatives	positives
THH644N	THH644T_V2	1	True	0	1
THH637N	THH637T_V2	1	True	0	2
THH619N	THH619T	1	True	0	3
THH617N_V2	THH617T	1	True	0	4
THH593N	THH593T	1	True	0	5
THH588N	THH588T	1	True	0	6
THH522N	THH522T	1	True	0	7
THH520N	THH520T	1	True	0	8
THH513N	THH513T	1	True	0	9
THH401N	THH401T	1	True	0	10
THH353N	THH353T	1	True	0	11
THH119N	THH119T	1	True	0	12
THH617N_V2	THH644T_V2	7.74312e-103	False	1	12
THH353N	THH644T_V2	2.19391e-205	False	2	12
THH637T_V2	THH644T_V2	6.49493e-207	False	3	12
THH619N	THH644T_V2	2.01233e-215	False	4	12
THH520N	THH644T_V2	7.0474e-224	False	5	12
THH617N_V2	THH637T_V2	2.62759e-224	False	6	12
THH119N	THH644T_V2	7.96002e-234	False	7	12
THH353T	THH644T_V2	8.6966e-240	False	8	12
THH593N	THH644T_V2	8.2586e-247	False	9	12
THH619T	THH644T_V2	1.18694e-247	False	10	12
THH593T	THH644T_V2	5.98124e-256	False	11	12
THH513T	THH644T_V2	3.18493e-257	False	12	12
THH617T	THH644T_V2	1.1746e-260	False	13	12
THH401N	THH644T_V2	1.58127e-261	False	14	12
THH513N	THH644T_V2	9.24906e-262	False	15	12
THH520T	THH644T_V2	5.3257e-262	False	16	12
THH522N	THH644T_V2	9.03801e-264	False	17	12
THH588N	THH644T_V2	1.98909e-266	False	18	12
THH119T	THH644T_V2	4.0213e-267	False	19	12
THH588T	THH644T_V2	1.12617e-275	False	20	12
THH522T	THH644T_V2	9.94213e-282	False	21	12
THH401T	THH644T_V2	9.4163e-283	False	22	12
THH637N	THH644T_V2	1.39666e-283	False	23	12
THH353N	THH617N_V2	1.18945e-297	False	24	12
THH119N	THH617N_V2	1.98657865135e-309	False	25	12
THH637T_V2	THH644N	0	False	26	12
THH637N	THH644N	0	False	27	12
THH619T	THH644N	0	False	28	12
THH619T	THH637T_V2	0	False	29	12
THH619T	THH637N	0	False	30	12
THH619N	THH644N	0	False	31	12
THH619N	THH637T_V2	0	False	32	12
THH619N	THH637N	0	False	33	12
THH617T	THH644N	0	False	34	12
THH617T	THH637T_V2	0	False	35	12
THH617T	THH637N	0	False	36	12
THH617T	THH619T	0	False	37	12
THH617T	THH619N	0	False	38	12
THH617N_V2	THH644N	0	False	39	12
THH617N_V2	THH637N	0	False	40	12
THH617N_V2	THH619T	0	False	41	12
THH617N_V2	THH619N	0	False	42	12
THH593T	THH644N	0	False	43	12
THH593T	THH637T_V2	0	False	44	12
THH593T	THH637N	0	False	45	12
THH593T	THH619T	0	False	46	12
THH593T	THH619N	0	False	47	12
THH593T	THH617T	0	False	48	12
THH593T	THH617N_V2	0	False	49	12
THH593N	THH644N	0	False	50	12
THH593N	THH637T_V2	0	False	51	12
THH593N	THH637N	0	False	52	12
THH593N	THH619T	0	False	53	12
THH593N	THH619N	0	False	54	12
THH593N	THH617T	0	False	55	12
THH593N	THH617N_V2	0	False	56	12
THH588T	THH644N	0	False	57	12
THH588T	THH637T_V2	0	False	58	12
THH588T	THH637N	0	False	59	12
THH588T	THH619T	0	False	60	12
THH588T	THH619N	0	False	61	12
THH588T	THH617T	0	False	62	12
THH588T	THH617N_V2	0	False	63	12
THH588T	THH593T	0	False	64	12
THH588T	THH593N	0	False	65	12
THH588N	THH644N	0	False	66	12
THH588N	THH637T_V2	0	False	67	12
THH588N	THH637N	0	False	68	12
THH588N	THH619T	0	False	69	12
THH588N	THH619N	0	False	70	12
THH588N	THH617T	0	False	71	12
THH588N	THH617N_V2	0	False	72	12
THH588N	THH593T	0	False	73	12
THH588N	THH593N	0	False	74	12
THH522T	THH644N	0	False	75	12
THH522T	THH637T_V2	0	False	76	12
THH522T	THH637N	0	False	77	12
THH522T	THH619T	0	False	78	12
THH522T	THH619N	0	False	79	12
THH522T	THH617T	0	False	80	12
THH522T	THH617N_V2	0	False	81	12
THH522T	THH593T	0	False	82	12
THH522T	THH593N	0	False	83	12
THH522T	THH588T	0	False	84	12
THH522T	THH588N	0	False	85	12
THH522N	THH644N	0	False	86	12
THH522N	THH637T_V2	0	False	87	12
THH522N	THH637N	0	False	88	12
THH522N	THH619T	0	False	89	12
THH522N	THH619N	0	False	90	12
THH522N	THH617T	0	False	91	12
THH522N	THH617N_V2	0	False	92	12
THH522N	THH593T	0	False	93	12
THH522N	THH593N	0	False	94	12
THH522N	THH588T	0	False	95	12
THH522N	THH588N	0	False	96	12
THH520T	THH644N	0	False	97	12
THH520T	THH637T_V2	0	False	98	12
THH520T	THH637N	0	False	99	12
THH520T	THH619T	0	False	100	12
THH520T	THH619N	0	False	101	12
THH520T	THH617T	0	False	102	12
THH520T	THH617N_V2	0	False	103	12
THH520T	THH593T	0	False	104	12
THH520T	THH593N	0	False	105	12
THH520T	THH588T	0	False	106	12
THH520T	THH588N	0	False	107	12
THH520T	THH522T	0	False	108	12
THH520T	THH522N	0	False	109	12
THH520N	THH644N	0	False	110	12
THH520N	THH637T_V2	0	False	111	12
THH520N	THH637N	0	False	112	12
THH520N	THH619T	0	False	113	12
THH520N	THH619N	0	False	114	12
THH520N	THH617T	0	False	115	12
THH520N	THH617N_V2	0	False	116	12
THH520N	THH593T	0	False	117	12
THH520N	THH593N	0	False	118	12
THH520N	THH588T	0	False	119	12
THH520N	THH588N	0	False	120	12
THH520N	THH522T	0	False	121	12
THH520N	THH522N	0	False	122	12
THH513T	THH644N	0	False	123	12
THH513T	THH637T_V2	0	False	124	12
THH513T	THH637N	0	False	125	12
THH513T	THH619T	0	False	126	12
THH513T	THH619N	0	False	127	12
THH513T	THH617T	0	False	128	12
THH513T	THH617N_V2	0	False	129	12
THH513T	THH593T	0	False	130	12
THH513T	THH593N	0	False	131	12
THH513T	THH588T	0	False	132	12
THH513T	THH588N	0	False	133	12
THH513T	THH522T	0	False	134	12
THH513T	THH522N	0	False	135	12
THH513T	THH520T	0	False	136	12
THH513T	THH520N	0	False	137	12
THH513N	THH644N	0	False	138	12
THH513N	THH637T_V2	0	False	139	12
THH513N	THH637N	0	False	140	12
THH513N	THH619T	0	False	141	12
THH513N	THH619N	0	False	142	12
THH513N	THH617T	0	False	143	12
THH513N	THH617N_V2	0	False	144	12
THH513N	THH593T	0	False	145	12
THH513N	THH593N	0	False	146	12
THH513N	THH588T	0	False	147	12
THH513N	THH588N	0	False	148	12
THH513N	THH522T	0	False	149	12
THH513N	THH522N	0	False	150	12
THH513N	THH520T	0	False	151	12
THH513N	THH520N	0	False	152	12
THH401T	THH644N	0	False	153	12
THH401T	THH637T_V2	0	False	154	12
THH401T	THH637N	0	False	155	12
THH401T	THH619T	0	False	156	12
THH401T	THH619N	0	False	157	12
THH401T	THH617T	0	False	158	12
THH401T	THH617N_V2	0	False	159	12
THH401T	THH593T	0	False	160	12
THH401T	THH593N	0	False	161	12
THH401T	THH588T	0	False	162	12
THH401T	THH588N	0	False	163	12
THH401T	THH522T	0	False	164	12
THH401T	THH522N	0	False	165	12
THH401T	THH520T	0	False	166	12
THH401T	THH520N	0	False	167	12
THH401T	THH513T	0	False	168	12
THH401T	THH513N	0	False	169	12
THH401N	THH644N	0	False	170	12
THH401N	THH637T_V2	0	False	171	12
THH401N	THH637N	0	False	172	12
THH401N	THH619T	0	False	173	12
THH401N	THH619N	0	False	174	12
THH401N	THH617T	0	False	175	12
THH401N	THH617N_V2	0	False	176	12
THH401N	THH593T	0	False	177	12
THH401N	THH593N	0	False	178	12
THH401N	THH588T	0	False	179	12
THH401N	THH588N	0	False	180	12
THH401N	THH522T	0	False	181	12
THH401N	THH522N	0	False	182	12
THH401N	THH520T	0	False	183	12
THH401N	THH520N	0	False	184	12
THH401N	THH513T	0	False	185	12
THH401N	THH513N	0	False	186	12
THH353T	THH644N	0	False	187	12
THH353T	THH637T_V2	0	False	188	12
THH353T	THH637N	0	False	189	12
THH353T	THH619T	0	False	190	12
THH353T	THH619N	0	False	191	12
THH353T	THH617T	0	False	192	12
THH353T	THH617N_V2	0	False	193	12
THH353T	THH593T	0	False	194	12
THH353T	THH593N	0	False	195	12
THH353T	THH588T	0	False	196	12
THH353T	THH588N	0	False	197	12
THH353T	THH522T	0	False	198	12
THH353T	THH522N	0	False	199	12
THH353T	THH520T	0	False	200	12
THH353T	THH520N	0	False	201	12
THH353T	THH513T	0	False	202	12
THH353T	THH513N	0	False	203	12
THH353T	THH401T	0	False	204	12
THH353T	THH401N	0	False	205	12
THH353N	THH644N	0	False	206	12
THH353N	THH637T_V2	0	False	207	12
THH353N	THH637N	0	False	208	12
THH353N	THH619T	0	False	209	12
THH353N	THH619N	0	False	210	12
THH353N	THH617T	0	False	211	12
THH353N	THH593T	0	False	212	12
THH353N	THH593N	0	False	213	12
THH353N	THH588T	0	False	214	12
THH353N	THH588N	0	False	215	12
THH353N	THH522T	0	False	216	12
THH353N	THH522N	0	False	217	12
THH353N	THH520T	0	False	218	12
THH353N	THH520N	0	False	219	12
THH353N	THH513T	0	False	220	12
THH353N	THH513N	0	False	221	12
THH353N	THH401T	0	False	222	12
THH353N	THH401N	0	False	223	12
THH119T	THH644N	0	False	224	12
THH119T	THH637T_V2	0	False	225	12
THH119T	THH637N	0	False	226	12
THH119T	THH619T	0	False	227	12
THH119T	THH619N	0	False	228	12
THH119T	THH617T	0	False	229	12
THH119T	THH617N_V2	0	False	230	12
THH119T	THH593T	0	False	231	12
THH119T	THH593N	0	False	232	12
THH119T	THH588T	0	False	233	12
THH119T	THH588N	0	False	234	12
THH119T	THH522T	0	False	235	12
THH119T	THH522N	0	False	236	12
THH119T	THH520T	0	False	237	12
THH119T	THH520N	0	False	238	12
THH119T	THH513T	0	False	239	12
THH119T	THH513N	0	False	240	12
THH119T	THH401T	0	False	241	12
THH119T	THH401N	0	False	242	12
THH119T	THH353T	0	False	243	12
THH119T	THH353N	0	False	244	12
THH119N	THH644N	0	False	245	12
THH119N	THH637T_V2	0	False	246	12
THH119N	THH637N	0	False	247	12
THH119N	THH619T	0	False	248	12
THH119N	THH619N	0	False	249	12
THH119N	THH617T	0	False	250	12
THH119N	THH593T	0	False	251	12
THH119N	THH593N	0	False	252	12
THH119N	THH588T	0	False	253	12
THH119N	THH588N	0	False	254	12
THH119N	THH522T	0	False	255	12
THH119N	THH522N	0	False	256	12
THH119N	THH520T	0	False	257	12
THH119N	THH520N	0	False	258	12
THH119N	THH513T	0	False	259	12
THH119N	THH513N	0	False	260	12
THH119N	THH401T	0	False	261	12
THH119N	THH401N	0	False	262	12
THH119N	THH353T	0	False	263	12
THH119N	THH353N	0	False	264	12

## Sheet: data set 2
sampleA	sampleB	p-value	same_patient?	negatives	positives
s9	s10	1	True	0	1
s9	M093955	1	True	0	2
s9	M091117	1	True	0	3
s9	M090453	1	True	0	4
s8	M094947	1	True	0	5
s8	M092482	1	True	0	6
s8	M090096	1	True	0	7
s8	M083192	1	True	0	8
s7	s8	1	True	0	9
s7	M094947	1	True	0	10
s7	M092482	1	True	0	11
s7	M090096	1	True	0	12
s7	M083192	1	True	0	13
s6	s8	1	True	0	14
s6	s7	1	True	0	15
s6	M094947	1	True	0	16
s6	M092482	1	True	0	17
s6	M090096	1	True	0	18
s6	M083192	1	True	0	19
s5	M083360	1	True	0	20
s5	M081620	1	True	0	21
s5	M080568	1	True	0	22
s5	M080286	1	True	0	23
s4	s5	1	True	0	24
s4	M083360	1	True	0	25
s4	M081620	1	True	0	26
s4	M080568	1	True	0	27
s4	M080286	1	True	0	28
s37	c092855	1	True	0	29
s37	c090517	1	True	0	30
s37	M092855	1	True	0	31
s37	M090517	1	True	0	32
s37	M082715	1	True	0	33
s37	M082332	1	True	0	34
s36	s12	1	True	0	35
s36	s11	1	True	0	36
s36	M100482	1	True	0	37
s36	M094352	1	True	0	38
s36	M091649	1	True	0	39
s36	M091109	1	True	0	40
s35	s36	1	True	0	41
s35	s12	1	True	0	42
s35	s11	1	True	0	43
s35	M100482	1	True	0	44
s35	M094352	1	True	0	45
s35	M091649	1	True	0	46
s35	M091109	1	True	0	47
s34	s9	1	True	0	48
s34	s10	1	True	0	49
s34	M093955	1	True	0	50
s34	M091117	1	True	0	51
s34	M090453	1	True	0	52
s33	M096058	1	True	0	53
s33	M090959	1	True	0	54
s33	M082092	1	True	0	55
s32	s33	1	True	0	56
s32	M096058	1	True	0	57
s32	M090959	1	True	0	58
s32	M082092	1	True	0	59
s31	s33	1	True	0	60
s31	s32	1	True	0	61
s31	M096058	1	True	0	62
s31	M090959	1	True	0	63
s31	M082092	1	True	0	64
s30	M095324	1	True	0	65
s30	M083355	1	True	0	66
s30	M081736	1	True	0	67
s3	s2	1	True	0	68
s3	s1	1	True	0	69
s29	s30	1	True	0	70
s29	M095324	1	True	0	71
s29	M092022	1	True	0	72
s29	M081736	1	True	0	73
s28	s9	1	True	0	74
s28	s34	1	True	0	75
s28	s10	1	True	0	76
s28	M093955	1	True	0	77
s28	M091117	1	True	0	78
s28	M090453	1	True	0	79
s27	M105333	1	True	0	80
s27	M096025	1	True	0	81
s27	M095134	1	True	0	82
s26	s27	1	True	0	83
s26	M105333	1	True	0	84
s26	M096025	1	True	0	85
s26	M095134	1	True	0	86
s25	s27	1	True	0	87
s25	s26	1	True	0	88
s25	M105333	1	True	0	89
s25	M096025	1	True	0	90
s25	M095134	1	True	0	91
s24	s27	1	True	0	92
s24	s26	1	True	0	93
s24	s25	1	True	0	94
s24	M105333	1	True	0	95
s24	M096025	1	True	0	96
s24	M095134	1	True	0	97
s23	M103865	1	True	0	98
s23	M100988	1	True	0	99
s23	M095004	1	True	0	100
s23	M094414	1	True	0	101
s22	s23	1	True	0	102
s22	M103865	1	True	0	103
s22	M100988	1	True	0	104
s22	M095004	1	True	0	105
s22	M094414	1	True	0	106
s21	s23	1	True	0	107
s21	s22	1	True	0	108
s21	M103865	1	True	0	109
s21	M100988	1	True	0	110
s21	M095004	1	True	0	111
s21	M094414	1	True	0	112
s20	s23	1	True	0	113
s20	s22	1	True	0	114
s20	s21	1	True	0	115
s20	M103865	1	True	0	116
s20	M100988	1	True	0	117
s20	M095004	1	True	0	118
s20	M094414	1	True	0	119
s19	M100353	1	True	0	120
s19	M094738	1	True	0	121
s19	M094263	1	True	0	122
s18	s19	1	True	0	123
s18	M100353	1	True	0	124
s18	M094738	1	True	0	125
s18	M094263	1	True	0	126
s17	s19	1	True	0	127
s17	s18	1	True	0	128
s17	M100353	1	True	0	129
s17	M094738	1	True	0	130
s17	M094263	1	True	0	131
s16	s19	1	True	0	132
s16	s18	1	True	0	133
s16	s17	1	True	0	134
s16	M100353	1	True	0	135
s16	M094738	1	True	0	136
s16	M094263	1	True	0	137
s15	M110453	1	True	0	138
s15	M105249	1	True	0	139
s15	M102104	1	True	0	140
s14	s15	1	True	0	141
s14	M110453	1	True	0	142
s14	M105249	1	True	0	143
s14	M102104	1	True	0	144
s13	s15	1	True	0	145
s13	s14	1	True	0	146
s13	M110453	1	True	0	147
s13	M105249	1	True	0	148
s13	M102104	1	True	0	149
s12	M100482	1	True	0	150
s12	M094352	1	True	0	151
s11	s12	1	True	0	152
s11	M100482	1	True	0	153
s11	M094352	1	True	0	154
s10	M093955	1	True	0	155
s1	s2	1	True	0	156
c102104	s15	1	True	0	157
c102104	s14	1	True	0	158
c102104	s13	1	True	0	159
c102104	M110453	1	True	0	160
c102104	M105249	1	True	0	161
c102104	M102104	1	True	0	162
c092855	M092855	1	True	0	163
c090517	c092855	1	True	0	164
c090517	M092855	1	True	0	165
c081036	c082775	1	True	0	166
c073670	c082775	1	True	0	167
c073670	c081036	1	True	0	168
c073301	c082775	1	True	0	169
c073301	c081036	1	True	0	170
c073301	c073670	1	True	0	171
R095337	M095337	1	True	0	172
R095337	M092835	1	True	0	173
R094927	M101104	1	True	0	174
R094927	M094927	1	True	0	175
R094450	M094450	1	True	0	176
R094450	M093497	1	True	0	177
R093497	R094450	1	True	0	178
R093497	M094450	1	True	0	179
R093497	M093497	1	True	0	180
R093138	M101970	1	True	0	181
R093138	M093138	1	True	0	182
R092835	R095337	1	True	0	183
R092835	M095337	1	True	0	184
R092835	M092835	1	True	0	185
R092530	M092530	1	True	0	186
R091618	R094927	1	True	0	187
R091618	M101104	1	True	0	188
R091618	M094927	1	True	0	189
R091164	R094450	1	True	0	190
R091164	R093497	1	True	0	191
R091164	M094450	1	True	0	192
R091164	M093497	1	True	0	193
R090319	R092530	1	True	0	194
R090319	M092530	1	True	0	195
R083493	R095337	1	True	0	196
R083493	R092835	1	True	0	197
R083493	M095337	1	True	0	198
R083493	M092835	1	True	0	199
R083447	R093138	1	True	0	200
R083447	M101970	1	True	0	201
R083447	M093138	1	True	0	202
R082893	R094450	1	True	0	203
R082893	R093497	1	True	0	204
R082893	R091164	1	True	0	205
R082893	M094450	1	True	0	206
R082893	M093497	1	True	0	207
R082787	R090919	1	True	0	208
R082508	R094450	1	True	0	209
R082508	R093497	1	True	0	210
R082508	R091164	1	True	0	211
R082508	R082893	1	True	0	212
R082508	M094450	1	True	0	213
R082508	M093497	1	True	0	214
R082399	R092530	1	True	0	215
R082399	R090319	1	True	0	216
R082399	M092530	1	True	0	217
R082067	R092530	1	True	0	218
R082067	R090319	1	True	0	219
R082067	R082399	1	True	0	220
R082067	M092530	1	True	0	221
R081022	R090919	1	True	0	222
R081022	R082787	1	True	0	223
R080896	R081269	1	True	0	224
R080429	R080752	1	True	0	225
R073319	R081636	1	True	0	226
R073247	R081782	1	True	0	227
R072970	R081636	1	True	0	228
R072970	R073319	1	True	0	229
R072964	R081782	1	True	0	230
R072964	R073247	1	True	0	231
M105249	M110453	1	True	0	232
M102104	M110453	1	True	0	233
M102104	M105249	1	True	0	234
M100988	M103865	1	True	0	235
M096025	M105333	1	True	0	236
M095134	M105333	1	True	0	237
M095134	M096025	1	True	0	238
M095004	M103865	1	True	0	239
M095004	M100988	1	True	0	240
M094927	M101104	1	True	0	241
M094738	M100353	1	True	0	242
M094414	M103865	1	True	0	243
M094414	M100988	1	True	0	244
M094414	M095004	1	True	0	245
M094352	M100482	1	True	0	246
M094263	M100353	1	True	0	247
M094263	M094738	1	True	0	248
M093497	M094450	1	True	0	249
M093138	M101970	1	True	0	250
M092835	M095337	1	True	0	251
M092482	M094947	1	True	0	252
M092168	R094927	1	True	0	253
M092168	R091618	1	True	0	254
M092168	M101104	1	True	0	255
M092168	M094927	1	True	0	256
M092022	M095324	1	True	0	257
M091649	s12	1	True	0	258
M091649	s11	1	True	0	259
M091649	M100482	1	True	0	260
M091649	M094352	1	True	0	261
M091618	R094927	1	True	0	262
M091618	R091618	1	True	0	263
M091618	M101104	1	True	0	264
M091618	M094927	1	True	0	265
M091618	M092168	1	True	0	266
M091164	R094450	1	True	0	267
M091164	R093497	1	True	0	268
M091164	R091164	1	True	0	269
M091164	R082893	1	True	0	270
M091164	R082508	1	True	0	271
M091164	M094450	1	True	0	272
M091164	M093497	1	True	0	273
M091117	s10	1	True	0	274
M091117	M093955	1	True	0	275
M091109	s12	1	True	0	276
M091109	s11	1	True	0	277
M091109	M100482	1	True	0	278
M091109	M094352	1	True	0	279
M091109	M091649	1	True	0	280
M091053	R081269	1	True	0	281
M091053	R080896	1	True	0	282
M090959	M096058	1	True	0	283
M090527	R093138	1	True	0	284
M090527	R083447	1	True	0	285
M090527	M101970	1	True	0	286
M090527	M093138	1	True	0	287
M090517	c092855	1	True	0	288
M090517	c090517	1	True	0	289
M090517	M092855	1	True	0	290
M090453	s10	1	True	0	291
M090453	M093955	1	True	0	292
M090453	M091117	1	True	0	293
M090319	R092530	1	True	0	294
M090319	R090319	1	True	0	295
M090319	R082399	1	True	0	296
M090319	R082067	1	True	0	297
M090319	M092530	1	True	0	298
M090096	M094947	1	True	0	299
M090096	M092482	1	True	0	300
M083545	R080752	1	True	0	301
M083545	R080429	1	True	0	302
M083493	R095337	1	True	0	303
M083493	R092835	1	True	0	304
M083493	R083493	1	True	0	305
M083493	M095337	1	True	0	306
M083493	M092835	1	True	0	307
M083447	R093138	1	True	0	308
M083447	R083447	1	True	0	309
M083447	M101970	1	True	0	310
M083447	M093138	1	True	0	311
M083447	M090527	1	True	0	312
M083355	M095324	1	True	0	313
M083355	M092022	1	True	0	314
M083192	M094947	1	True	0	315
M083192	M092482	1	True	0	316
M083192	M090096	1	True	0	317
M082893	R094450	1	True	0	318
M082893	R093497	1	True	0	319
M082893	R091164	1	True	0	320
M082893	R082893	1	True	0	321
M082893	R082508	1	True	0	322
M082893	M094450	1	True	0	323
M082893	M093497	1	True	0	324
M082893	M091164	1	True	0	325
M082787	R090919	1	True	0	326
M082787	R082787	1	True	0	327
M082787	R081022	1	True	0	328
M082715	c092855	1	True	0	329
M082715	c090517	1	True	0	330
M082715	M092855	1	True	0	331
M082715	M090517	1	True	0	332
M082650	R081269	1	True	0	333
M082650	R080896	1	True	0	334
M082650	M091053	1	True	0	335
M082508	R094450	1	True	0	336
M082508	R093497	1	True	0	337
M082508	R091164	1	True	0	338
M082508	R082893	1	True	0	339
M082508	R082508	1	True	0	340
M082508	M094450	1	True	0	341
M082508	M093497	1	True	0	342
M082508	M091164	1	True	0	343
M082508	M082893	1	True	0	344
M082332	c092855	1	True	0	345
M082332	c090517	1	True	0	346
M082332	M092855	1	True	0	347
M082332	M090517	1	True	0	348
M082332	M082715	1	True	0	349
M082092	M096058	1	True	0	350
M082092	M090959	1	True	0	351
M081846	R080752	1	True	0	352
M081846	R080429	1	True	0	353
M081846	M083545	1	True	0	354
M081782	R081782	1	True	0	355
M081782	R073247	1	True	0	356
M081782	R072964	1	True	0	357
M081736	M095324	1	True	0	358
M081736	M092022	1	True	0	359
M081736	M083355	1	True	0	360
M081636	R081636	1	True	0	361
M081636	R073319	1	True	0	362
M081636	R072970	1	True	0	363
M081620	M083360	1	True	0	364
M081269	R081269	1	True	0	365
M081269	R080896	1	True	0	366
M081269	M091053	1	True	0	367
M081269	M082650	1	True	0	368
M081036	c082775	1	True	0	369
M081036	c081036	1	True	0	370
M081036	c073670	1	True	0	371
M081036	c073301	1	True	0	372
M081022	R090919	1	True	0	373
M081022	R082787	1	True	0	374
M081022	R081022	1	True	0	375
M081022	M082787	1	True	0	376
M080896	R081269	1	True	0	377
M080896	R080896	1	True	0	378
M080896	M091053	1	True	0	379
M080896	M082650	1	True	0	380
M080896	M081269	1	True	0	381
M080752	R080752	1	True	0	382
M080752	R080429	1	True	0	383
M080752	M083545	1	True	0	384
M080752	M081846	1	True	0	385
M080568	M083360	1	True	0	386
M080568	M081620	1	True	0	387
M080478	R081782	1	True	0	388
M080478	R073247	1	True	0	389
M080478	R072964	1	True	0	390
M080478	M081782	1	True	0	391
M080429	R080752	1	True	0	392
M080429	R080429	1	True	0	393
M080429	M083545	1	True	0	394
M080429	M081846	1	True	0	395
M080429	M080752	1	True	0	396
M080286	M083360	1	True	0	397
M080286	M081620	1	True	0	398
M080286	M080568	1	True	0	399
M073319	R081636	1	True	0	400
M073319	R072970	1	True	0	401
M073319	M081636	1	True	0	402
M073301	c082775	1	True	0	403
M073301	c081036	1	True	0	404
M073301	c073670	1	True	0	405
M073301	c073301	1	True	0	406
M073301	M081036	1	True	0	407
M073247	R081782	1	True	0	408
M073247	R073247	1	True	0	409
M073247	R072964	1	True	0	410
M073247	M081782	1	True	0	411
M073247	M080478	1	True	0	412
M072970	R081636	1	True	0	413
M072970	R073319	1	True	0	414
M072970	R072970	1	True	0	415
M072970	M081636	1	True	0	416
M072970	M073319	1	True	0	417
M072964	R081782	1	True	0	418
M072964	R073247	1	True	0	419
M072964	R072964	1	True	0	420
M072964	M081782	1	True	0	421
M072964	M080478	1	True	0	422
M072964	M073247	1	True	0	423
s30	M092022	1	True	0	424
s29	M083355	1	True	0	425
M073319	R073319	1	True	0	426
M073319	M092022	0.49542	False	1	426
M080752	M092022	0.427379	False	2	426
M092022	M094263	0.327767	False	3	426
M073319	M080752	0.152722	False	4	426
M080568	M092022	0.107029	False	5	426
M080752	M081736	0.0950772	False	6	426
M080568	M080752	0.0311192	False	7	426
s29	M080752	0.0289343	False	8	426
M073319	M094947	0.0277839	False	9	426
M092022	M092168	0.0198964	False	10	426
s29	M073319	0.0150831	False	11	426
M092022	M105333	0.01394	False	12	426
M080568	M094947	0.0111188	False	13	426
s29	M080568	0.0107447	False	14	426
M092022	M094947	0.00966115	False	15	426
M080752	R081269	0.00781018	False	16	426
M092022	M094738	0.00691163	False	17	426
M073319	M105333	0.00684379	False	18	426
M073319	M081736	0.00675311	False	19	426
M091117	M092022	0.0049206	False	20	426
M083192	M092022	0.00364258	False	21	426
M073319	M080568	0.00359115	False	22	426
M080752	M094947	0.00303409	False	23	426
M073319	M083192	0.00266182	False	24	426
M091649	M092022	0.0010901	False	25	426
s7	M080752	0.00093012	False	26	426
M094947	M105333	0.000920754	False	27	426
M080752	M094263	0.000838549	False	28	426
M080752	M091649	0.000814952	False	29	426
M094263	M105333	0.000740384	False	30	426
M080752	M092855	0.000693697	False	31	426
M080752	R073319	0.000632303	False	32	426
M092022	M100353	0.000565345	False	33	426
M073319	R081022	0.000546089	False	34	426
M080752	M083192	0.000519705	False	35	426
M080752	M110453	0.000494767	False	36	426
M080752	M091117	0.000411594	False	37	426
s6	M080568	0.000348732	False	38	426
M073319	M091117	0.000318065	False	39	426
s29	M094947	0.000295025	False	40	426
M073319	M096058	0.000289187	False	41	426
M080568	M081736	0.000278593	False	42	426
M080752	M103865	0.000249798	False	43	426
M073319	M092855	0.000234314	False	44	426
s33	M080752	0.000215173	False	45	426
M080568	M105333	0.000169778	False	46	426
M080752	M105333	0.000167658	False	47	426
M092022	M096058	0.000139717	False	48	426
M073319	M080896	0.000128235	False	49	426
M073301	M092022	0.000125514	False	50	426
M081636	M092022	0.000112385	False	51	426
M092022	M094927	0.00010801	False	52	426
s33	M092022	0.000101887	False	53	426
M080752	M083355	0.000100123	False	54	426
M081620	M092022	9.14931e-05	False	55	426
M092022	M092855	8.77606e-05	False	56	426
M081736	M094263	5.18591e-05	False	57	426
M091109	M092022	4.80693e-05	False	58	426
M073319	M094263	4.39494e-05	False	59	426
M081736	M094947	3.85515e-05	False	60	426
M080568	M083192	3.60305e-05	False	61	426
s6	M080752	3.51909e-05	False	62	426
M080286	M092022	3.40765e-05	False	63	426
M080752	M094414	3.40755e-05	False	64	426
M080752	M090453	3.38252e-05	False	65	426
M080752	M094738	3.3053e-05	False	66	426
M080752	M096058	3.10039e-05	False	67	426
M073319	M110453	2.89283e-05	False	68	426
M092022	R073319	2.87055e-05	False	69	426
M080752	s1	2.78279e-05	False	70	426
s31	M080752	2.72769e-05	False	71	426
M080568	M094263	2.54617e-05	False	72	426
s7	M080568	2.52386e-05	False	73	426
M073319	R081269	1.98263e-05	False	74	426
M080568	M092168	1.66248e-05	False	75	426
M080568	M100353	1.55498e-05	False	76	426
M094738	M105333	1.2773e-05	False	77	426
M080568	s1	1.24508e-05	False	78	426
M073319	s16	1.17725e-05	False	79	426
s33	M073319	1.12626e-05	False	80	426
M073319	M091649	9.62573e-06	False	81	426
s29	M105333	9.49956e-06	False	82	426
M080752	M100353	8.49795e-06	False	83	426
M073319	M092168	7.33816e-06	False	84	426
M092022	M110453	6.23671e-06	False	85	426
M073319	M091109	6.10109e-06	False	86	426
M080752	c092855	6.07954e-06	False	87	426
s29	M094263	5.65834e-06	False	88	426
M073319	M090453	5.63059e-06	False	89	426
R081269	M105333	5.32029e-06	False	90	426
M081736	M105333	4.80985e-06	False	91	426
M073301	M073319	4.69783e-06	False	92	426
M080752	M090517	4.67066e-06	False	93	426
M080752	s20	4.40616e-06	False	94	426
M080752	R081022	3.9625e-06	False	95	426
M073319	M081620	3.8622e-06	False	96	426
M073301	M081736	3.31911e-06	False	97	426
s5	M080752	2.9943e-06	False	98	426
M080568	M094738	2.9637e-06	False	99	426
M080752	M091109	2.87595e-06	False	100	426
M091618	M092022	2.58896e-06	False	101	426
M080568	M091117	2.35059e-06	False	102	426
M073319	M094738	2.0686e-06	False	103	426
M083192	M105333	1.93949e-06	False	104	426
M080568	M081636	1.91972e-06	False	105	426
s29	M091649	1.89414e-06	False	106	426
M081736	M091649	1.70052e-06	False	107	426
M092022	R081022	1.56764e-06	False	108	426
M092855	M105333	1.44347e-06	False	109	426
M073319	M090517	1.40005e-06	False	110	426
M073319	s24	1.24191e-06	False	111	426
M083360	M092022	1.2081e-06	False	112	426
s29	M073301	1.20419e-06	False	113	426
s6	M092022	1.06726e-06	False	114	426
M091117	M094947	1.01157e-06	False	115	426
M080752	M081636	1.01048e-06	False	116	426
M094263	M094947	9.88073e-07	False	117	426
M080752	M102104	9.36771e-07	False	118	426
M080752	M082332	9.19989e-07	False	119	426
M080568	R081269	8.90437e-07	False	120	426
M083192	R073319	8.87427e-07	False	121	426
M081736	M094738	8.78294e-07	False	122	426
s6	M073319	8.56729e-07	False	123	426
M080752	M080896	7.76078e-07	False	124	426
M073319	c073301	7.18492e-07	False	125	426
s3	M080568	7.132e-07	False	126	426
s7	M073319	6.85878e-07	False	127	426
M100353	M105333	6.85264e-07	False	128	426
M073319	s18	6.82948e-07	False	129	426
s29	M083192	6.48964e-07	False	130	426
M073319	s26	6.02953e-07	False	131	426
M073319	M082650	5.4806e-07	False	132	426
M080568	R073319	5.38768e-07	False	133	426
M073319	M080286	5.2953e-07	False	134	426
s34	M080752	5.25126e-07	False	135	426
M092022	M094414	4.78369e-07	False	136	426
M081736	M083192	4.47294e-07	False	137	426
R073319	M094263	4.44441e-07	False	138	426
M081736	R081269	4.0707e-07	False	139	426
M080752	s17	3.7293e-07	False	140	426
M091117	M105333	3.6863e-07	False	141	426
M080752	M092482	3.67597e-07	False	142	426
M081736	M100353	3.40087e-07	False	143	426
M082787	M092022	2.74576e-07	False	144	426
M081736	M092168	2.73377e-07	False	145	426
M073319	M093955	2.66066e-07	False	146	426
M080568	M110453	2.65388e-07	False	147	426
M073319	M083355	2.61507e-07	False	148	426
M092022	M103865	2.55926e-07	False	149	426
M080752	s14	2.49802e-07	False	150	426
M073301	R073319	2.37305e-07	False	151	426
M080752	c090517	2.31958e-07	False	152	426
M080568	s19	2.2562e-07	False	153	426
s3	M080752	1.91781e-07	False	154	426
M073319	M103865	1.87689e-07	False	155	426
M092168	M105333	1.80106e-07	False	156	426
M080752	M081620	1.75179e-07	False	157	426
M073319	M092482	1.73659e-07	False	158	426
M092855	M094947	1.6037e-07	False	159	426
M080568	M092482	1.60107e-07	False	160	426
M091117	M094263	1.56036e-07	False	161	426
M073301	M080752	1.37818e-07	False	162	426
M080752	R092530	1.33289e-07	False	163	426
M090453	M092022	1.32888e-07	False	164	426
M080752	R081636	1.24597e-07	False	165	426
M080752	s13	1.22347e-07	False	166	426
M080752	M093955	1.19017e-07	False	167	426
M092022	M092482	1.17422e-07	False	168	426
M080568	M091618	1.11782e-07	False	169	426
M080568	s2	1.11268e-07	False	170	426
M073319	M082332	1.11174e-07	False	171	426
s29	M081636	1.10217e-07	False	172	426
M080752	s22	1.04581e-07	False	173	426
M080568	R081022	9.62252e-08	False	174	426
M094738	M094947	9.21993e-08	False	175	426
M073319	c090517	9.02301e-08	False	176	426
M092022	M093955	8.35357e-08	False	177	426
M073319	M080429	8.20467e-08	False	178	426
M073319	M094414	7.45492e-08	False	179	426
M080752	s15	7.10339e-08	False	180	426
M080752	R094450	6.08123e-08	False	181	426
M080568	M080896	5.66848e-08	False	182	426
M073319	M095134	5.45001e-08	False	183	426
M080752	M082650	4.99421e-08	False	184	426
M073319	c073670	4.95497e-08	False	185	426
M073319	M100353	4.65996e-08	False	186	426
M080752	M092168	4.63555e-08	False	187	426
M073319	s17	4.57018e-08	False	188	426
M091109	M105333	4.55693e-08	False	189	426
s29	M091117	4.54029e-08	False	190	426
M073301	M080568	4.14084e-08	False	191	426
M073319	c082775	3.64922e-08	False	192	426
M081736	R073319	3.56122e-08	False	193	426
M073319	R091618	3.39875e-08	False	194	426
M073319	s20	3.32872e-08	False	195	426
M073319	M083360	3.3224e-08	False	196	426
M080752	R082893	3.23814e-08	False	197	426
s33	M080568	2.34986e-08	False	198	426
M094947	M103865	2.16796e-08	False	199	426
M092168	M094947	2.0711e-08	False	200	426
M073319	R090319	2.05641e-08	False	201	426
M073319	M091618	2.03651e-08	False	202	426
M080752	R090319	1.92546e-08	False	203	426
M073301	R081269	1.90727e-08	False	204	426
M080568	s16	1.74773e-08	False	205	426
M081736	M092855	1.57495e-08	False	206	426
M080752	c082775	1.56899e-08	False	207	426
s32	M080752	1.56827e-08	False	208	426
M094947	M100353	1.45836e-08	False	209	426
M073319	R094927	1.442e-08	False	210	426
M080752	M105249	1.36158e-08	False	211	426
M073319	M081269	1.22822e-08	False	212	426
M080752	R083447	1.20926e-08	False	213	426
M080568	s18	1.20641e-08	False	214	426
s4	M073319	1.12657e-08	False	215	426
s7	M092022	1.09419e-08	False	216	426
M073319	c092855	1.08141e-08	False	217	426
s8	M080568	1.02101e-08	False	218	426
M080752	M082715	9.78339e-09	False	219	426
R073319	M094947	9.70947e-09	False	220	426
M080752	s25	9.64174e-09	False	221	426
s34	M073319	9.59366e-09	False	222	426
R083447	M105333	9.481e-09	False	223	426
R073319	M105333	9.16367e-09	False	224	426
M080752	R072970	9.09516e-09	False	225	426
M080752	s19	8.71349e-09	False	226	426
M081620	M081736	8.69419e-09	False	227	426
M092022	R081269	8.57975e-09	False	228	426
M080568	M094927	8.57911e-09	False	229	426
s29	M092168	8.28555e-09	False	230	426
M073301	M094947	7.81168e-09	False	231	426
R081269	M094947	7.36766e-09	False	232	426
M073319	M082715	7.13046e-09	False	233	426
M092022	R083447	6.69039e-09	False	234	426
M091117	M100353	6.40435e-09	False	235	426
M081636	R081022	6.37651e-09	False	236	426
s4	M080752	6.34062e-09	False	237	426
M080429	M092022	6.25917e-09	False	238	426
M091117	M094738	6.09782e-09	False	239	426
M080752	s21	6.09703e-09	False	240	426
s35	M080752	6.03237e-09	False	241	426
R073319	M100353	5.73788e-09	False	242	426
M092022	M095134	5.09984e-09	False	243	426
s6	M105333	5.03249e-09	False	244	426
M080752	s2	4.95307e-09	False	245	426
s8	M080752	4.68926e-09	False	246	426
M073319	M094927	4.50462e-09	False	247	426
M080752	R094927	4.46515e-09	False	248	426
M080568	c092855	4.11523e-09	False	249	426
M080752	M095004	4.09855e-09	False	250	426
M080568	M095134	3.78491e-09	False	251	426
M073319	s25	3.74374e-09	False	252	426
M073319	R083447	3.73179e-09	False	253	426
s33	M105333	3.70373e-09	False	254	426
s32	M073319	3.66617e-09	False	255	426
s28	M073319	3.63908e-09	False	256	426
M080752	R082399	3.62705e-09	False	257	426
M073319	s27	3.60208e-09	False	258	426
M094414	M094947	3.58894e-09	False	259	426
M080286	M080752	3.58446e-09	False	260	426
s37	M080752	3.52811e-09	False	261	426
M073319	s19	3.39639e-09	False	262	426
s9	M080752	3.32547e-09	False	263	426
M081736	M091109	3.30616e-09	False	264	426
s28	M080752	3.09863e-09	False	265	426
s29	M094738	3.00664e-09	False	266	426
s36	M080752	2.93726e-09	False	267	426
R081022	M105333	2.87738e-09	False	268	426
s31	M092022	2.77716e-09	False	269	426
M080429	M080568	2.7504e-09	False	270	426
M080752	s24	2.69182e-09	False	271	426
M073319	M091053	2.54889e-09	False	272	426
s9	M073319	2.49228e-09	False	273	426
M080752	R080896	2.48456e-09	False	274	426
s36	M073319	2.37214e-09	False	275	426
M091649	R073319	2.36046e-09	False	276	426
M073319	R082893	2.31384e-09	False	277	426
M083192	M094263	2.16563e-09	False	278	426
M080568	c090517	2.13859e-09	False	279	426
M080568	M083355	2.1124e-09	False	280	426
M080752	s26	2.09049e-09	False	281	426
R081022	M094947	1.97536e-09	False	282	426
M080752	R093497	1.777e-09	False	283	426
s29	M100353	1.76655e-09	False	284	426
M080568	R091618	1.69432e-09	False	285	426
M080568	M090453	1.68682e-09	False	286	426
M080286	M081736	1.65138e-09	False	287	426
M090517	M092022	1.56309e-09	False	288	426
M082715	M092022	1.56118e-09	False	289	426
M080568	s17	1.52915e-09	False	290	426
M073301	M091117	1.52054e-09	False	291	426
R081269	M110453	1.50297e-09	False	292	426
M073319	s23	1.47265e-09	False	293	426
M080568	M092855	1.43692e-09	False	294	426
s29	M110453	1.35895e-09	False	295	426
M073319	R092530	1.35724e-09	False	296	426
M083355	M094263	1.31096e-09	False	297	426
M073319	s22	1.28231e-09	False	298	426
M073319	M102104	1.21175e-09	False	299	426
M080568	M091109	1.17995e-09	False	300	426
M080752	s16	1.17883e-09	False	301	426
s16	M094947	1.10549e-09	False	302	426
M092022	R091618	1.05238e-09	False	303	426
M091649	M105333	1.04511e-09	False	304	426
M080752	R092835	1.02253e-09	False	305	426
s18	M094947	1.01443e-09	False	306	426
M081636	M105333	1.00519e-09	False	307	426
s34	M080568	1.00262e-09	False	308	426
s29	M096058	9.91061e-10	False	309	426
M082650	M092022	9.4848e-10	False	310	426
M080568	s14	8.8263e-10	False	311	426
M080752	M081269	8.62863e-10	False	312	426
s17	M094947	8.46854e-10	False	313	426
M083192	M091117	7.73578e-10	False	314	426
M092022	M101104	7.22141e-10	False	315	426
M081736	M091117	6.65719e-10	False	316	426
M073319	s10	6.54646e-10	False	317	426
s33	M081736	6.50176e-10	False	318	426
M080568	R083447	5.92517e-10	False	319	426
M081736	M083360	5.69313e-10	False	320	426
M073319	R082787	5.50999e-10	False	321	426
M091117	M092168	5.48065e-10	False	322	426
M073319	R093497	5.40746e-10	False	323	426
M080752	M094352	4.94709e-10	False	324	426
s33	M094263	4.8096e-10	False	325	426
s29	M081620	4.67332e-10	False	326	426
M083192	M092855	4.6517e-10	False	327	426
M073319	c081036	4.49937e-10	False	328	426
M080568	s24	4.39377e-10	False	329	426
R073319	M094738	4.14171e-10	False	330	426
M073319	R094450	4.01511e-10	False	331	426
M080752	c081036	3.98257e-10	False	332	426
M092022	s1	3.90749e-10	False	333	426
s9	M080568	3.87588e-10	False	334	426
M073319	s21	3.66585e-10	False	335	426
M073319	M082787	3.6658e-10	False	336	426
M080752	s18	3.66385e-10	False	337	426
M080568	M093955	3.58896e-10	False	338	426
s33	M073301	3.43734e-10	False	339	426
M092022	M102104	3.36779e-10	False	340	426
M081736	M096058	3.27809e-10	False	341	426
R073319	M092855	3.02349e-10	False	342	426
M080752	R093138	2.97503e-10	False	343	426
M094947	M095134	2.87277e-10	False	344	426
M073319	R080896	2.23854e-10	False	345	426
M073319	s1	2.17338e-10	False	346	426
s29	M080896	2.15887e-10	False	347	426
M080752	R083493	2.15544e-10	False	348	426
s31	M073319	2.14634e-10	False	349	426
s3	M073319	1.97436e-10	False	350	426
M080752	M082787	1.87284e-10	False	351	426
s29	M092482	1.68407e-10	False	352	426
M081736	R081022	1.65008e-10	False	353	426
M080568	M082787	1.60434e-10	False	354	426
M080896	M094947	1.56893e-10	False	355	426
M092022	M094352	1.53333e-10	False	356	426
M080752	M100482	1.52474e-10	False	357	426
M092482	M105333	1.49022e-10	False	358	426
s21	M105333	1.38319e-10	False	359	426
M091649	M092855	1.35098e-10	False	360	426
M080752	M083360	1.34591e-10	False	361	426
M080568	M094414	1.29945e-10	False	362	426
M080752	M091053	1.26029e-10	False	363	426
M072970	M080752	1.25727e-10	False	364	426
M080568	R094927	1.23397e-10	False	365	426
M072970	M092022	1.21927e-10	False	366	426
R081022	M094263	1.17686e-10	False	367	426
M080752	R091618	1.15792e-10	False	368	426
M080896	M092022	1.0975e-10	False	369	426
M090517	R073319	9.82038e-11	False	370	426
M083192	M094738	8.81319e-11	False	371	426
M081636	M094947	8.55935e-11	False	372	426
R094927	M094947	8.46125e-11	False	373	426
M092022	s22	8.39288e-11	False	374	426
M080568	s13	8.2841e-11	False	375	426
M092022	s16	8.07843e-11	False	376	426
M082332	M092022	7.76364e-11	False	377	426
M080286	M094947	7.06133e-11	False	378	426
s19	M094947	6.87146e-11	False	379	426
M092022	c073301	6.77528e-11	False	380	426
M073319	R082399	6.42948e-11	False	381	426
s33	M094947	6.21589e-11	False	382	426
R091618	M094947	6.18691e-11	False	383	426
R081269	M094263	6.02867e-11	False	384	426
M073319	M105249	5.9953e-11	False	385	426
M081736	M110453	5.97981e-11	False	386	426
M080896	M105333	5.94179e-11	False	387	426
s37	M073319	5.87294e-11	False	388	426
s20	M094947	5.58099e-11	False	389	426
M091109	M094947	5.57533e-11	False	390	426
M073301	M083192	5.48336e-11	False	391	426
M081636	M081736	5.27909e-11	False	392	426
s21	M094947	4.97488e-11	False	393	426
M080752	M094927	4.92033e-11	False	394	426
M092022	R094927	4.78052e-11	False	395	426
M080752	R091164	4.64069e-11	False	396	426
M073319	R093138	4.56071e-11	False	397	426
R094927	M105333	4.49309e-11	False	398	426
M073319	R080429	4.37704e-11	False	399	426
M090453	R073319	4.356e-11	False	400	426
s32	M080568	4.08046e-11	False	401	426
M091649	M094947	3.98586e-11	False	402	426
s29	M080286	3.29567e-11	False	403	426
M073301	M092855	3.28325e-11	False	404	426
R073319	M095134	3.27065e-11	False	405	426
M080752	c073301	3.25851e-11	False	406	426
M080568	M081269	3.2129e-11	False	407	426
s31	M080568	3.09634e-11	False	408	426
M092022	s20	3.05506e-11	False	409	426
M090453	M094947	3.02095e-11	False	410	426
M073319	M094352	2.92398e-11	False	411	426
M092022	s19	2.64539e-11	False	412	426
M080568	M101104	2.54004e-11	False	413	426
M073319	s13	2.4174e-11	False	414	426
M080568	s20	2.30077e-11	False	415	426
M081736	M090517	2.11158e-11	False	416	426
s22	M105333	2.09039e-11	False	417	426
M091649	M094263	2.04997e-11	False	418	426
M081736	R083447	2.02416e-11	False	419	426
M080568	s22	2.01396e-11	False	420	426
M081620	M094947	1.90766e-11	False	421	426
M092022	R072964	1.90075e-11	False	422	426
M073301	R081022	1.87916e-11	False	423	426
M080568	s15	1.85141e-11	False	424	426
s29	M102104	1.80409e-11	False	425	426
M090453	M105333	1.76918e-11	False	426	426
M073319	R072964	1.64188e-11	False	427	426
M093955	M094263	1.62757e-11	False	428	426
s35	M073319	1.62284e-11	False	429	426
M092022	M105249	1.56553e-11	False	430	426
M080752	s27	1.5537e-11	False	431	426
M080568	R080429	1.51191e-11	False	432	426
M082787	R073319	1.42105e-11	False	433	426
M081736	M092482	1.34269e-11	False	434	426
M080429	M081736	1.30202e-11	False	435	426
M080752	M095134	1.23361e-11	False	436	426
M093955	M094947	1.21025e-11	False	437	426
s7	M105333	1.14998e-11	False	438	426
M081736	M082787	1.04455e-11	False	439	426
M081636	M091117	1.02513e-11	False	440	426
M080752	s23	9.34837e-12	False	441	426
M083192	R081269	9.30355e-12	False	442	426
M080568	M096058	8.70201e-12	False	443	426
M080568	s10	8.01234e-12	False	444	426
M080752	s11	7.54817e-12	False	445	426
s29	s33	7.5302e-12	False	446	426
M083355	M094947	7.06164e-12	False	447	426
M080568	M081846	7.03077e-12	False	448	426
M091109	M094263	6.5816e-12	False	449	426
s28	M080568	6.19385e-12	False	450	426
M092022	s17	6.15091e-12	False	451	426
M094263	M095134	6.08736e-12	False	452	426
M073319	R091164	5.9568e-12	False	453	426
s7	M073301	5.79968e-12	False	454	426
s7	M081736	5.51573e-12	False	455	426
M091109	R073319	5.1857e-12	False	456	426
s20	M110453	5.06246e-12	False	457	426
M093955	M105333	4.69493e-12	False	458	426
M080568	R081636	4.63865e-12	False	459	426
M081736	M102104	4.53662e-12	False	460	426
s37	M080568	4.40937e-12	False	461	426
s29	M091109	4.29184e-12	False	462	426
M080568	M103865	4.21214e-12	False	463	426
s30	M080752	3.90618e-12	False	464	426
M073319	s2	3.63009e-12	False	465	426
s1	M094947	3.60434e-12	False	466	426
R073319	M096058	3.48261e-12	False	467	426
M082715	M091649	3.28528e-12	False	468	426
s29	M103865	3.26526e-12	False	469	426
M080568	M082650	3.26243e-12	False	470	426
M090517	M094947	3.0806e-12	False	471	426
M072970	M080568	3.06387e-12	False	472	426
s5	M073319	2.93569e-12	False	473	426
M083192	s1	2.77451e-12	False	474	426
M073319	M081846	2.62584e-12	False	475	426
M083192	M091109	2.59539e-12	False	476	426
M080568	M091649	2.46349e-12	False	477	426
M092022	c082775	2.18862e-12	False	478	426
M083355	R073319	2.07764e-12	False	479	426
s5	M092022	2.0383e-12	False	480	426
M080752	s10	1.90384e-12	False	481	426
M081036	R073319	1.82894e-12	False	482	426
M094263	M110453	1.69861e-12	False	483	426
M073301	s21	1.55246e-12	False	484	426
M073319	M090319	1.52819e-12	False	485	426
M080568	M081036	1.52604e-12	False	486	426
s6	M081736	1.48155e-12	False	487	426
M092022	s21	1.4598e-12	False	488	426
M083355	M092168	1.33637e-12	False	489	426
M083192	M095134	1.20454e-12	False	490	426
s22	M094947	1.20269e-12	False	491	426
s32	M092022	1.17263e-12	False	492	426
R073319	M094414	1.16622e-12	False	493	426
s18	M105333	1.16209e-12	False	494	426
M080568	c082775	1.08019e-12	False	495	426
M091649	R081022	1.00857e-12	False	496	426
M073301	M105333	1.00049e-12	False	497	426
M080752	R072964	9.91043e-13	False	498	426
M094738	M103865	9.83063e-13	False	499	426
R081022	M094738	9.65384e-13	False	500	426
M073319	s11	9.44292e-13	False	501	426
M073301	s22	9.39473e-13	False	502	426
s1	M094263	8.83417e-13	False	503	426
s22	M110453	8.82604e-13	False	504	426
s13	M094263	8.36078e-13	False	505	426
M080568	M090517	8.2368e-13	False	506	426
R081269	M100353	8.13476e-13	False	507	426
M081846	M092022	7.91042e-13	False	508	426
M081036	M092022	7.82846e-13	False	509	426
M073319	M101104	7.39561e-13	False	510	426
M092855	M094263	7.29466e-13	False	511	426
M080752	R082067	7.26617e-13	False	512	426
M073319	M092530	7.01644e-13	False	513	426
M080752	R095337	6.97603e-13	False	514	426
R083447	M110453	6.92003e-13	False	515	426
s33	M110453	6.79828e-13	False	516	426
M080752	M095324	6.66086e-13	False	517	426
M083360	M094947	6.12883e-13	False	518	426
s29	M093955	6.08627e-13	False	519	426
M080568	s21	5.99387e-13	False	520	426
s29	M094414	5.90076e-13	False	521	426
R073319	M110453	5.89955e-13	False	522	426
M080896	M081736	5.03781e-13	False	523	426
M073319	M100482	4.75117e-13	False	524	426
M082332	R073319	4.74908e-13	False	525	426
M073301	M083355	4.50388e-13	False	526	426
M081269	R073319	4.49895e-13	False	527	426
M092022	s23	4.48598e-13	False	528	426
M073319	M081036	4.47954e-13	False	529	426
M081736	M103865	4.45172e-13	False	530	426
M083192	M092168	3.78897e-13	False	531	426
R081022	M110453	3.63657e-13	False	532	426
s21	M110453	3.59066e-13	False	533	426
M080568	M083545	3.54777e-13	False	534	426
M092022	s18	3.42658e-13	False	535	426
M080752	c073670	3.27603e-13	False	536	426
M091117	s1	3.19218e-13	False	537	426
M083192	M100353	3.17865e-13	False	538	426
M083192	s18	3.16369e-13	False	539	426
M073319	R083493	3.11414e-13	False	540	426
M073319	R090919	3.0193e-13	False	541	426
M080568	c073301	2.93391e-13	False	542	426
M092168	R081022	2.9118e-13	False	543	426
M081736	M090453	2.75321e-13	False	544	426
s20	M105333	2.68438e-13	False	545	426
M080896	R073319	2.67002e-13	False	546	426
M080568	M090096	2.64075e-13	False	547	426
M091117	R073319	2.56237e-13	False	548	426
M073319	R092835	2.48581e-13	False	549	426
M073319	s15	2.47606e-13	False	550	426
M081736	M091618	2.45645e-13	False	551	426
M073319	M090096	2.41807e-13	False	552	426
R073319	M100482	2.385e-13	False	553	426
M073319	M083545	2.37538e-13	False	554	426
M094738	M095134	2.16455e-13	False	555	426
s29	M094927	2.10887e-13	False	556	426
M082650	R073319	2.08163e-13	False	557	426
M080429	R081269	2.04982e-13	False	558	426
M091618	R073319	2.047e-13	False	559	426
M092022	R093138	2.02562e-13	False	560	426
M080752	M091618	1.97536e-13	False	561	426
M081736	M094927	1.96191e-13	False	562	426
s6	M073301	1.76123e-13	False	563	426
M081736	M105249	1.76112e-13	False	564	426
M080568	s25	1.75461e-13	False	565	426
s33	M091117	1.63932e-13	False	566	426
M073319	M101970	1.61011e-13	False	567	426
M080429	R073319	1.57895e-13	False	568	426
M094414	M094738	1.57188e-13	False	569	426
M080568	M090319	1.55249e-13	False	570	426
s22	M092855	1.51849e-13	False	571	426
M092022	M093138	1.47004e-13	False	572	426
s33	M081636	1.417e-13	False	573	426
M082787	M105333	1.41447e-13	False	574	426
R073319	M092482	1.26844e-13	False	575	426
M083192	M091649	1.16253e-13	False	576	426
M081620	R073319	1.10931e-13	False	577	426
M092022	R081636	1.05327e-13	False	578	426
M090453	M094263	1.04382e-13	False	579	426
s29	M092855	1.0398e-13	False	580	426
M083192	R091618	1.03266e-13	False	581	426
M082715	M105333	1.03211e-13	False	582	426
s23	M110453	9.8365e-14	False	583	426
M083192	R081022	9.74783e-14	False	584	426
R081269	M102104	9.03121e-14	False	585	426
M094263	M096058	8.88979e-14	False	586	426
M073319	M095004	8.83527e-14	False	587	426
M094947	M110453	8.7599e-14	False	588	426
c082775	M094947	8.55758e-14	False	589	426
s17	M105333	8.38537e-14	False	590	426
M081736	M095134	7.94676e-14	False	591	426
M096058	M105333	7.94077e-14	False	592	426
M092168	R073319	7.79442e-14	False	593	426
M073301	M096058	7.51192e-14	False	594	426
M081736	s1	7.356e-14	False	595	426
s29	M082787	7.2067e-14	False	596	426
s7	M092168	7.11351e-14	False	597	426
s31	M073301	7.10602e-14	False	598	426
M080568	M102104	6.96154e-14	False	599	426
M090453	R081269	6.94164e-14	False	600	426
M073319	s14	6.75967e-14	False	601	426
M081736	M082650	6.6776e-14	False	602	426
s7	M110453	6.64108e-14	False	603	426
s3	M092022	6.08115e-14	False	604	426
M080568	M091053	5.96523e-14	False	605	426
M081736	s22	5.85419e-14	False	606	426
s33	M081620	5.8111e-14	False	607	426
s29	M083360	5.28422e-14	False	608	426
s29	M091618	5.21637e-14	False	609	426
M091649	M094414	4.99342e-14	False	610	426
M092022	R082893	4.77729e-14	False	611	426
M082650	M094947	4.73665e-14	False	612	426
R081269	M096058	4.60282e-14	False	613	426
s29	M082650	4.52047e-14	False	614	426
R081022	M094927	4.50068e-14	False	615	426
s6	M094263	4.47563e-14	False	616	426
M073301	M091649	4.34652e-14	False	617	426
M080752	R082508	4.16049e-14	False	618	426
s24	M094947	4.1243e-14	False	619	426
M091117	R081269	4.10017e-14	False	620	426
M073301	R081636	3.91102e-14	False	621	426
M081736	M093138	3.9059e-14	False	622	426
s31	M105333	3.84374e-14	False	623	426
s33	M103865	3.60397e-14	False	624	426
M081269	M092022	3.38153e-14	False	625	426
M094414	M105333	3.3154e-14	False	626	426
M073301	M091109	3.25179e-14	False	627	426
M083355	M094738	3.18447e-14	False	628	426
M080568	R090319	3.17757e-14	False	629	426
M080568	R082399	3.16214e-14	False	630	426
R091618	M105333	3.12405e-14	False	631	426
M094738	M110453	3.00875e-14	False	632	426
M080568	M095004	2.88689e-14	False	633	426
M081736	c073301	2.74812e-14	False	634	426
M080568	R092530	2.722e-14	False	635	426
R081636	M105333	2.70805e-14	False	636	426
M080568	M082715	2.55644e-14	False	637	426
M080568	R094450	2.53355e-14	False	638	426
M083355	R081269	2.39731e-14	False	639	426
M073319	R082508	2.39315e-14	False	640	426
M080568	c081036	2.35869e-14	False	641	426
M094263	M103865	2.27736e-14	False	642	426
M080286	M105333	2.26986e-14	False	643	426
M073301	M090453	2.12053e-14	False	644	426
M081636	M083192	2.06205e-14	False	645	426
M080568	R082893	1.94411e-14	False	646	426
M080896	M092855	1.94277e-14	False	647	426
s3	M110453	1.93681e-14	False	648	426
M081636	M092855	1.91409e-14	False	649	426
M081736	M094414	1.90916e-14	False	650	426
M082650	M105333	1.89551e-14	False	651	426
s8	M073319	1.89237e-14	False	652	426
M092168	R083447	1.88253e-14	False	653	426
M091649	M103865	1.86685e-14	False	654	426
R073319	M103865	1.83583e-14	False	655	426
M080568	M094352	1.7141e-14	False	656	426
M105333	M110453	1.63519e-14	False	657	426
M091109	M091117	1.62923e-14	False	658	426
s23	M094947	1.57649e-14	False	659	426
M073319	M093138	1.54549e-14	False	660	426
R083447	M094263	1.54524e-14	False	661	426
s9	M094947	1.51906e-14	False	662	426
M092482	M092855	1.41811e-14	False	663	426
s14	M094263	1.37477e-14	False	664	426
M083192	s16	1.36885e-14	False	665	426
M083192	R094927	1.32973e-14	False	666	426
c090517	M105333	1.30093e-14	False	667	426
M081736	M081846	1.1994e-14	False	668	426
M092022	R080429	1.19469e-14	False	669	426
s7	M094263	1.10427e-14	False	670	426
M090517	M105333	1.09464e-14	False	671	426
M090453	M100353	1.0766e-14	False	672	426
M083192	s24	1.06689e-14	False	673	426
M080752	M090319	1.06631e-14	False	674	426
s29	M090453	1.04426e-14	False	675	426
M080568	s26	1.03443e-14	False	676	426
s3	M083192	1.03228e-14	False	677	426
M081636	M094263	9.99058e-15	False	678	426
M092855	M094738	9.72612e-15	False	679	426
M091053	R073319	9.14903e-15	False	680	426
M080752	M101970	9.05157e-15	False	681	426
M083355	M105333	9.03899e-15	False	682	426
s16	M105333	8.7006e-15	False	683	426
M083192	c082775	8.67677e-15	False	684	426
M073301	M092168	8.20489e-15	False	685	426
M081736	M101970	8.13854e-15	False	686	426
M094263	M094414	8.13786e-15	False	687	426
M092022	M100482	7.69974e-15	False	688	426
M081736	M094352	7.64283e-15	False	689	426
M094352	M105333	7.41296e-15	False	690	426
M081736	s24	7.28968e-15	False	691	426
s19	M105333	7.08516e-15	False	692	426
M092022	M101970	6.72986e-15	False	693	426
M081636	R081269	6.70554e-15	False	694	426
s26	M094947	6.30186e-15	False	695	426
R094450	M094947	6.27776e-15	False	696	426
s33	M092168	6.22316e-15	False	697	426
M090453	M092168	6.05936e-15	False	698	426
M081620	R081269	6.04074e-15	False	699	426
s36	M092022	5.93273e-15	False	700	426
M092022	M095004	5.8861e-15	False	701	426
s33	M094738	5.84628e-15	False	702	426
M073301	s20	5.74617e-15	False	703	426
M083192	M094414	5.53347e-15	False	704	426
R073319	M093955	5.5169e-15	False	705	426
M092168	R081269	5.25004e-15	False	706	426
M081620	M105333	5.20893e-15	False	707	426
s7	M091117	5.13286e-15	False	708	426
M073301	R083447	5.09303e-15	False	709	426
M081736	M082715	4.95394e-15	False	710	426
s1	M105333	4.83283e-15	False	711	426
M091649	s21	4.11079e-15	False	712	426
M080429	M094947	3.85975e-15	False	713	426
R081269	M094738	3.85827e-15	False	714	426
s28	M092022	3.80101e-15	False	715	426
s34	M094947	3.65169e-15	False	716	426
M082332	M094947	3.56573e-15	False	717	426
M081736	M082332	3.55727e-15	False	718	426
M072970	R081022	3.5135e-15	False	719	426
s19	M110453	3.41336e-15	False	720	426
M082787	M094947	3.31574e-15	False	721	426
M080752	R082787	3.31452e-15	False	722	426
M091649	s22	3.30931e-15	False	723	426
M090319	M092022	3.10359e-15	False	724	426
M080896	M083192	3.08976e-15	False	725	426
M094927	M105333	3.06656e-15	False	726	426
s18	M110453	2.856e-15	False	727	426
M080568	R092835	2.78256e-15	False	728	426
M080568	R072964	2.66723e-15	False	729	426
M081636	M090453	2.63417e-15	False	730	426
c092855	M105333	2.52525e-15	False	731	426
s33	M092855	2.43047e-15	False	732	426
s6	M091109	2.40798e-15	False	733	426
s30	M073319	2.30747e-15	False	734	426
s1	M110453	2.16993e-15	False	735	426
M082893	M092022	2.14666e-15	False	736	426
s9	M092022	2.13413e-15	False	737	426
s15	M094263	2.10552e-15	False	738	426
M092022	c081036	2.03757e-15	False	739	426
M103865	M105333	1.9925e-15	False	740	426
M083545	M092022	1.96608e-15	False	741	426
M092022	R094450	1.94236e-15	False	742	426
R073319	M094352	1.84909e-15	False	743	426
R094450	M105333	1.65749e-15	False	744	426
M091117	M095134	1.61169e-15	False	745	426
M081636	M091109	1.60691e-15	False	746	426
c073301	M094947	1.60224e-15	False	747	426
s33	M083192	1.5949e-15	False	748	426
M091117	M091649	1.58651e-15	False	749	426
s29	M080429	1.55391e-15	False	750	426
s29	M072970	1.53525e-15	False	751	426
M083192	M083355	1.41254e-15	False	752	426
M092168	M094263	1.36029e-15	False	753	426
M082715	M094947	1.31573e-15	False	754	426
R081022	M100353	1.30444e-15	False	755	426
M100353	M110453	1.29101e-15	False	756	426
M083192	s22	1.28832e-15	False	757	426
M091109	R081269	1.27786e-15	False	758	426
s17	M110453	1.24124e-15	False	759	426
R081269	M095134	1.20682e-15	False	760	426
M083360	R073319	1.20185e-15	False	761	426
M080752	M090096	1.19677e-15	False	762	426
s31	M094263	1.19528e-15	False	763	426
M082715	R073319	1.19464e-15	False	764	426
M080896	R081022	1.15252e-15	False	765	426
M090453	M094738	1.14658e-15	False	766	426
M073247	M092022	1.11318e-15	False	767	426
M081736	M093955	1.10357e-15	False	768	426
M083360	M105333	1.06121e-15	False	769	426
R083447	M095134	1.03877e-15	False	770	426
s15	M105333	1.01455e-15	False	771	426
M095134	M100353	1.00276e-15	False	772	426
M080286	R073319	1.00129e-15	False	773	426
M080568	R082787	9.88566e-16	False	774	426
s33	M091649	9.63567e-16	False	775	426
M080568	M092530	9.49399e-16	False	776	426
M092022	R092530	9.21302e-16	False	777	426
s33	M100353	9.20452e-16	False	778	426
s31	M110453	8.97269e-16	False	779	426
M092168	s21	8.35813e-16	False	780	426
M093955	M094738	7.99209e-16	False	781	426
R093497	M105333	7.79389e-16	False	782	426
M091109	M095134	7.48164e-16	False	783	426
M081736	s26	7.30863e-16	False	784	426
s9	M083192	7.21563e-16	False	785	426
s29	M090319	7.19415e-16	False	786	426
M081636	s17	6.82136e-16	False	787	426
s13	M094947	6.65923e-16	False	788	426
M073319	R082067	6.6032e-16	False	789	426
M073301	M093955	6.53899e-16	False	790	426
s33	M090517	6.43786e-16	False	791	426
R093138	M105333	6.36652e-16	False	792	426
M092855	M110453	6.08135e-16	False	793	426
M092168	M095134	5.9912e-16	False	794	426
M092855	M100353	5.81582e-16	False	795	426
M081736	R080429	5.78548e-16	False	796	426
s3	M094947	5.56223e-16	False	797	426
s13	M105333	5.54707e-16	False	798	426
M083192	M090453	5.53649e-16	False	799	426
M091618	M094947	5.35742e-16	False	800	426
M080568	s23	5.20181e-16	False	801	426
s35	M092022	5.06513e-16	False	802	426
s36	M080568	5.04414e-16	False	803	426
M080568	c073670	5.01524e-16	False	804	426
M091109	M092855	4.97241e-16	False	805	426
M073301	M081636	4.76847e-16	False	806	426
M091109	M094738	4.68096e-16	False	807	426
M080752	c102104	4.52241e-16	False	808	426
s7	M094738	4.45229e-16	False	809	426
M083192	s20	4.3706e-16	False	810	426
M091109	M110453	4.08539e-16	False	811	426
M080286	M091117	4.0693e-16	False	812	426
M080286	M083192	3.87868e-16	False	813	426
M092022	c073670	3.84028e-16	False	814	426
s32	M094263	3.63141e-16	False	815	426
M092022	s24	3.61638e-16	False	816	426
M092022	s2	3.59217e-16	False	817	426
M081736	R072964	3.5564e-16	False	818	426
s22	M094738	3.49868e-16	False	819	426
s5	M081736	3.49728e-16	False	820	426
M080568	M105249	3.48162e-16	False	821	426
M083192	M093955	3.47918e-16	False	822	426
s33	M082787	3.46814e-16	False	823	426
M073301	s1	3.24361e-16	False	824	426
M080568	s27	3.03274e-16	False	825	426
s25	M094947	3.00391e-16	False	826	426
M091618	M105333	2.92894e-16	False	827	426
M080568	M082332	2.87869e-16	False	828	426
M073301	M094414	2.83952e-16	False	829	426
M083360	R081269	2.80526e-16	False	830	426
M092482	M094263	2.65115e-16	False	831	426
M072970	M094947	2.38846e-16	False	832	426
M073319	M095324	2.36067e-16	False	833	426
s29	M094352	2.35054e-16	False	834	426
s30	M080568	2.30456e-16	False	835	426
M083192	M103865	2.28512e-16	False	836	426
M073319	M096025	2.14552e-16	False	837	426
M081036	M081736	2.14538e-16	False	838	426
s5	M094947	2.0855e-16	False	839	426
M092855	M094414	1.91734e-16	False	840	426
R080429	M094947	1.90115e-16	False	841	426
M080429	M105333	1.83718e-16	False	842	426
R073319	M101970	1.83588e-16	False	843	426
M091109	M094414	1.76543e-16	False	844	426
M090096	M092022	1.75178e-16	False	845	426
s31	M094947	1.62731e-16	False	846	426
M094947	M095004	1.53486e-16	False	847	426
s29	M100482	1.51968e-16	False	848	426
s21	M092855	1.49268e-16	False	849	426
M091117	M092482	1.47933e-16	False	850	426
M091109	s17	1.456e-16	False	851	426
s29	M091053	1.34147e-16	False	852	426
s37	M105333	1.33154e-16	False	853	426
M081620	M091117	1.2935e-16	False	854	426
M091117	c092855	1.2542e-16	False	855	426
M093955	M100353	1.24588e-16	False	856	426
M091109	M103865	1.23278e-16	False	857	426
M092168	M110453	1.23248e-16	False	858	426
M080429	M110453	1.22883e-16	False	859	426
M081620	M083192	1.22031e-16	False	860	426
M073301	s13	1.17518e-16	False	861	426
M092022	s14	1.13754e-16	False	862	426
s16	M110453	1.13163e-16	False	863	426
M080752	M093138	1.12596e-16	False	864	426
s34	M092022	1.1248e-16	False	865	426
M092022	c090517	1.10041e-16	False	866	426
M081736	s21	1.07562e-16	False	867	426
M073301	M110453	1.06749e-16	False	868	426
s4	M092022	1.05304e-16	False	869	426
M080896	s1	1.02598e-16	False	870	426
s33	M080429	1.02077e-16	False	871	426
s23	M105333	1.01522e-16	False	872	426
M083192	M090517	9.98956e-17	False	873	426
M081736	M101104	9.46244e-17	False	874	426
s8	M092022	9.27045e-17	False	875	426
M091649	s1	9.1635e-17	False	876	426
M092855	M095134	8.48991e-17	False	877	426
c090517	M094947	8.12366e-17	False	878	426
M091649	R081269	7.87533e-17	False	879	426
M091649	M094738	7.4645e-17	False	880	426
s29	M081269	7.45683e-17	False	881	426
M072970	M105333	7.44729e-17	False	882	426
M080896	M091117	7.40885e-17	False	883	426
M072970	M081736	7.25106e-17	False	884	426
c073301	M110453	7.16354e-17	False	885	426
M081736	s13	6.99274e-17	False	886	426
M091109	M100353	6.86663e-17	False	887	426
M091053	M092022	6.75847e-17	False	888	426
M081620	M094263	6.7568e-17	False	889	426
s35	M080568	6.7077e-17	False	890	426
s1	M100353	6.7023e-17	False	891	426
M103865	M110453	6.69313e-17	False	892	426
s3	M094263	6.35514e-17	False	893	426
M073301	c092855	6.24598e-17	False	894	426
s8	M105333	5.93453e-17	False	895	426
s7	M102104	5.87243e-17	False	896	426
s29	M095134	5.84579e-17	False	897	426
M082508	R073319	5.82707e-17	False	898	426
M073301	s19	5.67577e-17	False	899	426
M083355	M100353	5.65228e-17	False	900	426
M091618	R081022	5.42509e-17	False	901	426
s32	M105333	5.13625e-17	False	902	426
M094947	M096058	5.05051e-17	False	903	426
M091117	s20	5.04772e-17	False	904	426
M091109	s21	4.90718e-17	False	905	426
M081736	R091618	4.83131e-17	False	906	426
M091649	c092855	4.68979e-17	False	907	426
M083192	M110453	4.61454e-17	False	908	426
R094927	M110453	4.58889e-17	False	909	426
R081022	M102104	4.4365e-17	False	910	426
M080568	R093497	4.39484e-17	False	911	426
M083192	s17	4.3932e-17	False	912	426
M080896	M094263	4.20625e-17	False	913	426
M073301	M103865	4.13579e-17	False	914	426
R081022	M101970	4.05647e-17	False	915	426
M073301	s17	4.00585e-17	False	916	426
s7	M092855	3.78201e-17	False	917	426
M094414	M110453	3.69038e-17	False	918	426
M080568	c102104	3.63332e-17	False	919	426
M092168	s20	3.55403e-17	False	920	426
M080568	R093138	3.35183e-17	False	921	426
R080429	M105333	3.23102e-17	False	922	426
s28	M105333	3.16084e-17	False	923	426
M083192	s21	3.15022e-17	False	924	426
M081036	M094947	2.977e-17	False	925	426
s22	M094263	2.91125e-17	False	926	426
M080286	R081022	2.85936e-17	False	927	426
M081269	M094947	2.79932e-17	False	928	426
M094927	M094947	2.73326e-17	False	929	426
s33	M080896	2.73303e-17	False	930	426
M081636	s18	2.71441e-17	False	931	426
s17	M092855	2.6645e-17	False	932	426
M081636	M091649	2.37373e-17	False	933	426
s34	M094263	2.36955e-17	False	934	426
M073319	R081782	2.33522e-17	False	935	426
M091117	s17	2.29004e-17	False	936	426
M094738	M096058	2.28658e-17	False	937	426
M073301	s16	2.25746e-17	False	938	426
M092022	s26	2.251e-17	False	939	426
s6	M094738	2.24981e-17	False	940	426
c081036	M094947	2.24516e-17	False	941	426
M073319	M082893	2.18706e-17	False	942	426
M080752	M101104	2.10006e-17	False	943	426
R081269	M092855	2.01062e-17	False	944	426
M073319	M093497	1.99448e-17	False	945	426
M092022	R090319	1.87529e-17	False	946	426
c092855	M094947	1.78057e-17	False	947	426
M073319	R095337	1.76911e-17	False	948	426
R080429	M110453	1.76594e-17	False	949	426
s33	M080286	1.71221e-17	False	950	426
c082775	M105333	1.61728e-17	False	951	426
M092022	s11	1.58203e-17	False	952	426
M092022	c092855	1.55982e-17	False	953	426
s7	M080429	1.55636e-17	False	954	426
R082893	M105333	1.54072e-17	False	955	426
s13	M094738	1.50965e-17	False	956	426
M080752	R090919	1.49189e-17	False	957	426
M081736	s20	1.47101e-17	False	958	426
M073319	R073247	1.42849e-17	False	959	426
M081736	R093138	1.368e-17	False	960	426
M092022	M093497	1.36072e-17	False	961	426
s22	M095134	1.3568e-17	False	962	426
s34	M105333	1.35503e-17	False	963	426
M091117	R081022	1.35133e-17	False	964	426
R073319	M094927	1.33412e-17	False	965	426
M091109	R081022	1.30722e-17	False	966	426
M092022	s13	1.22369e-17	False	967	426
s6	M091117	1.17835e-17	False	968	426
M082715	M091109	1.00607e-17	False	969	426
R081269	M105249	1.0043e-17	False	970	426
s21	M094263	1.003e-17	False	971	426
M081736	s25	9.92991e-18	False	972	426
M073301	M094738	9.75803e-18	False	973	426
M090096	M105333	9.7182e-18	False	974	426
R081636	M094947	9.52305e-18	False	975	426
M081036	R081269	9.44101e-18	False	976	426
s2	M094263	9.33972e-18	False	977	426
M094947	M102104	9.15078e-18	False	978	426
R093497	M094947	8.8669e-18	False	979	426
M092168	s22	8.81734e-18	False	980	426
R082893	M094947	8.73144e-18	False	981	426
M081636	M092168	8.62441e-18	False	982	426
M083192	s19	8.51099e-18	False	983	426
M081736	c082775	8.43441e-18	False	984	426
R093138	M110453	8.42823e-18	False	985	426
s7	M091618	8.2403e-18	False	986	426
M073301	R072970	8.23261e-18	False	987	426
M073247	M080568	7.97331e-18	False	988	426
M083355	R081022	7.8353e-18	False	989	426
s31	M083192	7.63376e-18	False	990	426
M094263	M105249	7.46796e-18	False	991	426
s29	M105249	7.37329e-18	False	992	426
R092530	M105333	7.17999e-18	False	993	426
M092168	s1	7.11004e-18	False	994	426
M081736	s19	6.84632e-18	False	995	426
s7	M094927	6.54586e-18	False	996	426
M092022	R093497	6.46607e-18	False	997	426
M082787	R081269	6.22681e-18	False	998	426
M080752	M081036	6.14092e-18	False	999	426
M073301	s23	6.12646e-18	False	1000	426
M080478	M092022	6.12526e-18	False	1001	426
M081736	M100482	6.09848e-18	False	1002	426
M083192	c073301	5.98879e-18	False	1003	426
R081636	M094263	5.71783e-18	False	1004	426
s6	M095134	5.69419e-18	False	1005	426
M080568	R080896	5.38463e-18	False	1006	426
M090517	M091649	5.28987e-18	False	1007	426
M091649	s17	5.04485e-18	False	1008	426
M091117	M094927	4.93229e-18	False	1009	426
M092022	s15	4.7811e-18	False	1010	426
M083192	s2	4.43194e-18	False	1011	426
M091649	s20	4.42801e-18	False	1012	426
s6	M092168	4.39776e-18	False	1013	426
R090319	M105333	4.08372e-18	False	1014	426
M081736	M090319	4.02958e-18	False	1015	426
M091109	s20	3.97959e-18	False	1016	426
M100353	M103865	3.95823e-18	False	1017	426
M083355	M092855	3.94293e-18	False	1018	426
M092022	R091164	3.90565e-18	False	1019	426
M091109	s16	3.8947e-18	False	1020	426
M081620	R081022	3.77728e-18	False	1021	426
R081022	M095134	3.74526e-18	False	1022	426
M092022	M092530	3.53687e-18	False	1023	426
R081022	M096058	3.43989e-18	False	1024	426
M092168	M094738	3.34096e-18	False	1025	426
s31	M091117	3.33583e-18	False	1026	426
M081636	M094414	3.33171e-18	False	1027	426
M073301	M094263	3.32897e-18	False	1028	426
M080752	M092530	3.29001e-18	False	1029	426
R081269	M092482	3.2051e-18	False	1030	426
M090319	R073319	3.14341e-18	False	1031	426
R081022	M092855	3.11928e-18	False	1032	426
R073319	M095004	3.10363e-18	False	1033	426
s20	M094738	3.07643e-18	False	1034	426
M081636	M093955	3.01524e-18	False	1035	426
M083192	M096058	3.01145e-18	False	1036	426
M092168	M093955	2.99712e-18	False	1037	426
M073319	M082508	2.89984e-18	False	1038	426
M090453	s1	2.88043e-18	False	1039	426
s20	M092855	2.83119e-18	False	1040	426
s9	M094263	2.80473e-18	False	1041	426
M091117	R083447	2.79573e-18	False	1042	426
M091109	s22	2.73277e-18	False	1043	426
R083447	M094947	2.55181e-18	False	1044	426
M073319	M082092	2.49825e-18	False	1045	426
M083192	R080429	2.45442e-18	False	1046	426
R091618	M110453	2.45382e-18	False	1047	426
s27	M094947	2.42457e-18	False	1048	426
M081736	R094927	2.38136e-18	False	1049	426
M092168	s23	2.38053e-18	False	1050	426
M083355	M091649	2.28866e-18	False	1051	426
M092022	R073247	2.24916e-18	False	1052	426
s7	M091109	2.24214e-18	False	1053	426
s14	M105333	2.20464e-18	False	1054	426
s19	M092855	2.18468e-18	False	1055	426
s14	M094947	2.1673e-18	False	1056	426
M091618	R083447	2.08826e-18	False	1057	426
M083192	R081636	2.0829e-18	False	1058	426
M073319	c102104	2.02271e-18	False	1059	426
s6	M110453	1.99013e-18	False	1060	426
s28	M094947	1.98817e-18	False	1061	426
M080752	M082893	1.80486e-18	False	1062	426
s2	M094947	1.80345e-18	False	1063	426
M094414	M100353	1.79727e-18	False	1064	426
M081636	s20	1.74028e-18	False	1065	426
M083192	M091618	1.69035e-18	False	1066	426
s32	M073301	1.62746e-18	False	1067	426
M083360	R081022	1.60487e-18	False	1068	426
s29	M095004	1.54425e-18	False	1069	426
M092022	R082787	1.53e-18	False	1070	426
M091649	M100353	1.51367e-18	False	1071	426
M080568	R083493	1.48281e-18	False	1072	426
c073670	M094947	1.47751e-18	False	1073	426
M073301	M100353	1.46899e-18	False	1074	426
M080568	M100482	1.43807e-18	False	1075	426
M081736	M083545	1.39342e-18	False	1076	426
M081846	R073319	1.33401e-18	False	1077	426
M092855	M103865	1.3231e-18	False	1078	426
M080568	R082067	1.28464e-18	False	1079	426
s33	M082332	1.25776e-18	False	1080	426
s21	M094738	1.2573e-18	False	1081	426
M091117	M091618	1.24924e-18	False	1082	426
M091109	s1	1.19765e-18	False	1083	426
R091164	M094947	1.19225e-18	False	1084	426
M073319	M090527	1.17845e-18	False	1085	426
M082332	M105333	1.14166e-18	False	1086	426
R094927	M094263	1.12814e-18	False	1087	426
M091117	M092855	1.086e-18	False	1088	426
s33	M082650	1.04754e-18	False	1089	426
s33	M091618	1.03738e-18	False	1090	426
s31	M081620	9.79322e-19	False	1091	426
M081620	s1	9.67982e-19	False	1092	426
R081269	M093955	9.34648e-19	False	1093	426
M092855	M096058	9.25822e-19	False	1094	426
M081636	s22	8.39976e-19	False	1095	426
M081736	s17	8.25838e-19	False	1096	426
M096058	M110453	8.21907e-19	False	1097	426
M073301	M090517	8.05039e-19	False	1098	426
M073301	M080896	7.596e-19	False	1099	426
M081736	s18	7.5767e-19	False	1100	426
M080752	M082508	7.55494e-19	False	1101	426
M082650	R081022	7.53995e-19	False	1102	426
M091117	M110453	7.23086e-19	False	1103	426
s14	M094738	7.08487e-19	False	1104	426
M091649	M095134	7.08099e-19	False	1105	426
c082775	M110453	6.7546e-19	False	1106	426
M072970	M092855	6.58083e-19	False	1107	426
M080896	M110453	6.47337e-19	False	1108	426
M080429	M094263	6.45223e-19	False	1109	426
M080752	R073247	6.43058e-19	False	1110	426
M081269	M081736	6.30584e-19	False	1111	426
s16	M092855	6.19057e-19	False	1112	426
M091109	M092168	6.00189e-19	False	1113	426
s33	M083355	5.83929e-19	False	1114	426
M094263	M094352	5.8262e-19	False	1115	426
M080568	R072970	5.68658e-19	False	1116	426
M083192	s25	5.58214e-19	False	1117	426
M081736	s15	5.48362e-19	False	1118	426
M083360	M091117	5.47198e-19	False	1119	426
M081736	s16	5.41045e-19	False	1120	426
s9	M105333	5.40812e-19	False	1121	426
M091649	R083447	5.21685e-19	False	1122	426
M080896	M100353	5.03494e-19	False	1123	426
M080286	R081269	4.84514e-19	False	1124	426
M083192	M083360	4.75661e-19	False	1125	426
M073301	s14	4.75048e-19	False	1126	426
c081036	M110453	4.67715e-19	False	1127	426
M080429	M091117	4.63739e-19	False	1128	426
M092168	s24	4.53729e-19	False	1129	426
M094352	M094947	4.50589e-19	False	1130	426
R073319	M092530	4.41594e-19	False	1131	426
s7	M080896	4.27645e-19	False	1132	426
M094947	M096025	4.15218e-19	False	1133	426
M090517	R081269	4.0749e-19	False	1134	426
s6	M102104	4.00867e-19	False	1135	426
M091117	s16	3.93225e-19	False	1136	426
s22	M096058	3.78045e-19	False	1137	426
M081636	M083355	3.74136e-19	False	1138	426
R083447	M094738	3.73059e-19	False	1139	426
M091109	s19	3.7238e-19	False	1140	426
M081736	R092530	3.59062e-19	False	1141	426
s24	M092855	3.50527e-19	False	1142	426
M082650	M092855	3.49894e-19	False	1143	426
M091117	s19	3.49317e-19	False	1144	426
R073319	M101104	3.47931e-19	False	1145	426
s3	M100353	3.41393e-19	False	1146	426
M094414	M096058	3.40683e-19	False	1147	426
M080568	M095324	3.39355e-19	False	1148	426
M081636	M096058	3.36844e-19	False	1149	426
M081636	s16	3.35198e-19	False	1150	426
M082650	M083192	3.34888e-19	False	1151	426
M091649	M110453	3.33766e-19	False	1152	426
M091053	M094947	3.18479e-19	False	1153	426
M072970	R081269	3.15061e-19	False	1154	426
c073301	M094263	2.99902e-19	False	1155	426
M082715	M083192	2.95512e-19	False	1156	426
M092168	s26	2.90103e-19	False	1157	426
M091117	s18	2.77144e-19	False	1158	426
M081269	M105333	2.53749e-19	False	1159	426
s28	M094263	2.48289e-19	False	1160	426
R083447	M103865	2.41478e-19	False	1161	426
M073247	M073319	2.35978e-19	False	1162	426
R073319	M096025	2.33997e-19	False	1163	426
M083355	M110453	2.3354e-19	False	1164	426
M073319	M090959	2.31632e-19	False	1165	426
M092168	R093138	2.29591e-19	False	1166	426
M081620	M100353	2.29537e-19	False	1167	426
M080896	s24	2.29292e-19	False	1168	426
M080568	M096025	2.20851e-19	False	1169	426
M092022	R072970	2.15556e-19	False	1170	426
M081636	M110453	2.10819e-19	False	1171	426
M091117	M103865	2.08825e-19	False	1172	426
M081736	R082893	2.02343e-19	False	1173	426
M096058	M100353	2.00751e-19	False	1174	426
s33	M094414	1.79365e-19	False	1175	426
s5	M110453	1.72763e-19	False	1176	426
M080429	M092855	1.72164e-19	False	1177	426
M092168	M094414	1.68185e-19	False	1178	426
M091117	c090517	1.67048e-19	False	1179	426
M080286	s1	1.65529e-19	False	1180	426
M081846	R081269	1.55966e-19	False	1181	426
R090319	M094947	1.55682e-19	False	1182	426
M101970	M105333	1.43682e-19	False	1183	426
R073319	M102104	1.42926e-19	False	1184	426
s29	M090517	1.36302e-19	False	1185	426
s4	M105333	1.3569e-19	False	1186	426
M080286	R083447	1.30254e-19	False	1187	426
M080568	s11	1.29907e-19	False	1188	426
s24	M110453	1.27277e-19	False	1189	426
M090096	R073319	1.26573e-19	False	1190	426
M092022	R083493	1.23265e-19	False	1191	426
M081636	c073301	1.22162e-19	False	1192	426
M091649	M092168	1.19755e-19	False	1193	426
M073319	M080478	1.14262e-19	False	1194	426
M073301	c090517	1.12637e-19	False	1195	426
R091164	M105333	1.11539e-19	False	1196	426
s31	M080429	1.00691e-19	False	1197	426
s20	M094263	9.99761e-20	False	1198	426
M081620	R083447	9.69704e-20	False	1199	426
R094450	M094263	9.41423e-20	False	1200	426
M080896	M091109	9.18827e-20	False	1201	426
M082893	R073319	9.15128e-20	False	1202	426
R081269	M096025	8.89392e-20	False	1203	426
M081846	M094947	8.88189e-20	False	1204	426
M080896	s26	8.67851e-20	False	1205	426
s33	M083360	8.62304e-20	False	1206	426
M081736	R083493	8.44364e-20	False	1207	426
M073319	s12	8.2859e-20	False	1208	426
s5	M083192	8.12415e-20	False	1209	426
s25	M094263	8.05266e-20	False	1210	426
s36	M094947	7.79721e-20	False	1211	426
M091117	M094414	7.71457e-20	False	1212	426
R092530	M094947	7.63801e-20	False	1213	426
s33	M081269	7.62432e-20	False	1214	426
s34	M083192	7.58988e-20	False	1215	426
M083355	M094927	7.58899e-20	False	1216	426
s20	M102104	7.45013e-20	False	1217	426
M092022	s25	7.42739e-20	False	1218	426
R072964	M105333	7.38075e-20	False	1219	426
s21	M095134	7.06028e-20	False	1220	426
s5	M091117	7.05504e-20	False	1221	426
s14	M100353	6.97671e-20	False	1222	426
M080752	s12	6.94153e-20	False	1223	426
s36	M105333	6.85939e-20	False	1224	426
s13	M100353	6.84679e-20	False	1225	426
M073301	M083360	6.74787e-20	False	1226	426
M081736	M091053	6.72574e-20	False	1227	426
s4	M094947	6.50916e-20	False	1228	426
M080429	M103865	6.43616e-20	False	1229	426
M080752	M090527	6.28735e-20	False	1230	426
s29	M090096	6.18129e-20	False	1231	426
M080429	M083192	6.17215e-20	False	1232	426
s2	M105333	6.1633e-20	False	1233	426
M083192	M094927	6.10593e-20	False	1234	426
s31	M081636	6.09467e-20	False	1235	426
M091649	R081636	6.0395e-20	False	1236	426
M073319	M083447	5.96441e-20	False	1237	426
M073319	M091164	5.95825e-20	False	1238	426
M080752	M093497	5.78641e-20	False	1239	426
M073301	M095134	5.69541e-20	False	1240	426
M094947	M100482	5.6323e-20	False	1241	426
M083192	R083447	5.43085e-20	False	1242	426
M083192	c090517	5.28304e-20	False	1243	426
M081736	M092530	5.13211e-20	False	1244	426
M082787	M083192	5.08801e-20	False	1245	426
s34	M110453	5.04465e-20	False	1246	426
M091649	c090517	5.02614e-20	False	1247	426
M080896	M096058	4.9608e-20	False	1248	426
s33	M102104	4.95492e-20	False	1249	426
s20	M100353	4.78915e-20	False	1250	426
M092168	M092855	4.67239e-20	False	1251	426
s33	M095134	4.66725e-20	False	1252	426
R081022	M101104	4.60699e-20	False	1253	426
M073301	R091618	4.54569e-20	False	1254	426
M080752	R081782	4.54474e-20	False	1255	426
s5	M094263	4.32994e-20	False	1256	426
M081736	s14	4.30471e-20	False	1257	426
c073301	M105333	4.11455e-20	False	1258	426
s33	M091109	4.08924e-20	False	1259	426
M094263	M102104	4.06783e-20	False	1260	426
s4	M081736	3.86534e-20	False	1261	426
s21	M102104	3.77781e-20	False	1262	426
s34	M094738	3.68596e-20	False	1263	426
M083355	M091117	3.51246e-20	False	1264	426
R083447	M102104	3.34054e-20	False	1265	426
s31	M103865	3.25855e-20	False	1266	426
M090517	R081022	3.19241e-20	False	1267	426
M101104	M105333	3.1339e-20	False	1268	426
M073301	s18	3.10038e-20	False	1269	426
M091649	s16	2.89783e-20	False	1270	426
M081036	R081022	2.84609e-20	False	1271	426
M080429	s20	2.82715e-20	False	1272	426
M080286	M094263	2.80486e-20	False	1273	426
s31	M081736	2.7542e-20	False	1274	426
M081736	s27	2.75173e-20	False	1275	426
M091117	s22	2.74279e-20	False	1276	426
M082508	M092022	2.64733e-20	False	1277	426
M081736	s23	2.53279e-20	False	1278	426
M091649	R090319	2.52561e-20	False	1279	426
M083192	s26	2.48088e-20	False	1280	426
M080896	M090517	2.47619e-20	False	1281	426
M081620	M094738	2.39194e-20	False	1282	426
s29	M093138	2.36957e-20	False	1283	426
M080478	M080568	2.31984e-20	False	1284	426
s8	M094263	2.1906e-20	False	1285	426
s3	M105333	2.03873e-20	False	1286	426
R091618	M094263	1.99035e-20	False	1287	426
M090319	M105333	1.93489e-20	False	1288	426
M090453	M091109	1.74734e-20	False	1289	426
M073301	s26	1.72739e-20	False	1290	426
M080568	R073247	1.71367e-20	False	1291	426
s5	M105333	1.69703e-20	False	1292	426
R082399	M105333	1.664e-20	False	1293	426
M081636	s1	1.64281e-20	False	1294	426
R082893	M094263	1.63513e-20	False	1295	426
R083447	M100353	1.62006e-20	False	1296	426
M073301	R082787	1.60224e-20	False	1297	426
M091109	R072964	1.5791e-20	False	1298	426
s6	M081636	1.48854e-20	False	1299	426
s7	M090453	1.47938e-20	False	1300	426
M080478	M081736	1.4186e-20	False	1301	426
s31	M102104	1.38099e-20	False	1302	426
M100482	M105333	1.29938e-20	False	1303	426
M081736	M090096	1.29544e-20	False	1304	426
s15	M094947	1.27714e-20	False	1305	426
M081736	R094450	1.26979e-20	False	1306	426
M082787	R083447	1.23583e-20	False	1307	426
M081620	M081636	1.22517e-20	False	1308	426
M073301	M094352	1.22451e-20	False	1309	426
M091117	s21	1.17094e-20	False	1310	426
s31	M094414	1.11168e-20	False	1311	426
M083360	M094263	1.10509e-20	False	1312	426
R073319	M093138	1.06641e-20	False	1313	426
R081022	M093138	1.06294e-20	False	1314	426
M081636	s21	1.0567e-20	False	1315	426
M073301	R093138	1.04137e-20	False	1316	426
M081736	R090319	1.01849e-20	False	1317	426
M080896	M081620	1.01204e-20	False	1318	426
M081736	R082787	1.00918e-20	False	1319	426
s6	M080429	9.69164e-21	False	1320	426
M080286	M094738	9.52162e-21	False	1321	426
M090453	R081022	9.44558e-21	False	1322	426
M091618	R081269	9.35509e-21	False	1323	426
M081636	s26	8.91205e-21	False	1324	426
M083355	M091109	8.61639e-21	False	1325	426
M073301	s15	8.54175e-21	False	1326	426
s37	M092022	8.50123e-21	False	1327	426
s1	M096058	8.49315e-21	False	1328	426
M081269	R081022	8.34011e-21	False	1329	426
s28	M083192	8.23498e-21	False	1330	426
s2	M110453	8.16446e-21	False	1331	426
M091109	R083447	8.06499e-21	False	1332	426
M080286	M081636	7.99307e-21	False	1333	426
c073301	M092855	7.79517e-21	False	1334	426
s18	M092482	7.69136e-21	False	1335	426
s31	M092168	7.51882e-21	False	1336	426
s29	M081036	7.27167e-21	False	1337	426
M080896	s19	7.16545e-21	False	1338	426
M091109	M096058	7.02522e-21	False	1339	426
s36	M094263	6.93477e-21	False	1340	426
M091117	s25	6.91295e-21	False	1341	426
M072970	M083192	6.66602e-21	False	1342	426
M091164	M092022	6.64499e-21	False	1343	426
s26	M110453	6.05007e-21	False	1344	426
M083192	R082893	5.98404e-21	False	1345	426
s32	M094947	5.76251e-21	False	1346	426
s7	M091649	5.71014e-21	False	1347	426
c082775	M094263	5.50966e-21	False	1348	426
s6	M092855	5.38102e-21	False	1349	426
M083360	R083447	5.33897e-21	False	1350	426
s22	M100353	5.26261e-21	False	1351	426
s29	M082332	5.10883e-21	False	1352	426
M092168	M103865	5.0917e-21	False	1353	426
M091649	s23	5.05794e-21	False	1354	426
s35	M094947	5.04659e-21	False	1355	426
M080286	M100353	5.03594e-21	False	1356	426
s6	M100353	4.80861e-21	False	1357	426
R083447	M094414	4.76799e-21	False	1358	426
M091109	R092530	4.52385e-21	False	1359	426
M091117	c082775	4.51469e-21	False	1360	426
s29	M080478	4.51441e-21	False	1361	426
M080286	M110453	4.33285e-21	False	1362	426
c081036	M105333	4.29813e-21	False	1363	426
M081620	M110453	4.29267e-21	False	1364	426
s32	M081636	4.21954e-21	False	1365	426
s27	M110453	4.17354e-21	False	1366	426
s24	M094263	3.97906e-21	False	1367	426
M081736	M090527	3.89134e-21	False	1368	426
M081736	R082399	3.87975e-21	False	1369	426
s28	M073301	3.79287e-21	False	1370	426
s29	M081846	3.73056e-21	False	1371	426
M091053	M105333	3.70861e-21	False	1372	426
s1	M094738	3.5263e-21	False	1373	426
M096058	M103865	3.40769e-21	False	1374	426
s7	M100353	3.39075e-21	False	1375	426
M073301	M082715	3.34869e-21	False	1376	426
R072970	M094263	3.28373e-21	False	1377	426
M091109	R090319	3.27728e-21	False	1378	426
M091618	M094263	3.25597e-21	False	1379	426
M082650	M094263	3.24392e-21	False	1380	426
M080429	M094414	3.17447e-21	False	1381	426
M092168	R092530	3.14117e-21	False	1382	426
M080286	s18	3.10367e-21	False	1383	426
M081636	M094738	3.0759e-21	False	1384	426
M073301	M092482	2.94106e-21	False	1385	426
s6	M080896	2.89703e-21	False	1386	426
M073301	R072964	2.83775e-21	False	1387	426
R081636	M094738	2.65567e-21	False	1388	426
M091164	R073319	2.63498e-21	False	1389	426
s31	M100353	2.49844e-21	False	1390	426
M092482	M094738	2.28755e-21	False	1391	426
M094263	M100482	2.27673e-21	False	1392	426
R073319	M105249	2.25681e-21	False	1393	426
M080752	M096025	2.23061e-21	False	1394	426
M081736	R080896	2.20514e-21	False	1395	426
M083192	c092855	2.15262e-21	False	1396	426
M092022	s27	2.09609e-21	False	1397	426
c090517	M110453	2.07859e-21	False	1398	426
M073247	M081736	2.02879e-21	False	1399	426
M081636	s19	1.97953e-21	False	1400	426
M080896	s25	1.95552e-21	False	1401	426
M083192	M094352	1.95298e-21	False	1402	426
s26	M094263	1.87995e-21	False	1403	426
M090517	M094263	1.85686e-21	False	1404	426
M080286	M083355	1.80397e-21	False	1405	426
M082332	M091649	1.78966e-21	False	1406	426
s22	M102104	1.77481e-21	False	1407	426
s29	M101104	1.71919e-21	False	1408	426
s9	M094738	1.68122e-21	False	1409	426
M082787	M091117	1.67491e-21	False	1410	426
s20	M092482	1.59781e-21	False	1411	426
M083360	M100353	1.59453e-21	False	1412	426
s25	M110453	1.57635e-21	False	1413	426
M092482	M094414	1.51633e-21	False	1414	426
M092482	M095134	1.49312e-21	False	1415	426
M081620	s18	1.46258e-21	False	1416	426
M081036	M091117	1.42891e-21	False	1417	426
M073301	M082332	1.41074e-21	False	1418	426
s6	M090453	1.39289e-21	False	1419	426
M083355	M091618	1.38511e-21	False	1420	426
M092022	R092835	1.38432e-21	False	1421	426
R072964	M094947	1.36086e-21	False	1422	426
s23	M092855	1.33329e-21	False	1423	426
M080752	M082092	1.32896e-21	False	1424	426
s3	M091117	1.31356e-21	False	1425	426
M080896	s16	1.29825e-21	False	1426	426
s33	M094927	1.26736e-21	False	1427	426
R072970	M105333	1.23136e-21	False	1428	426
M081736	R092835	1.21623e-21	False	1429	426
M073301	R082893	1.21334e-21	False	1430	426
s8	M094738	1.18027e-21	False	1431	426
M090527	M092022	1.15025e-21	False	1432	426
M082787	M092168	1.14581e-21	False	1433	426
M081736	c090517	1.14252e-21	False	1434	426
R073319	M093497	1.13461e-21	False	1435	426
M083355	M096058	1.08837e-21	False	1436	426
M092482	M100353	1.08726e-21	False	1437	426
M090527	R081022	9.75349e-22	False	1438	426
s37	M073301	9.30646e-22	False	1439	426
s21	M096058	9.18328e-22	False	1440	426
M080896	M081636	9.03823e-22	False	1441	426
M073301	s24	8.95882e-22	False	1442	426
s11	M094947	8.84361e-22	False	1443	426
s18	M092855	8.69493e-22	False	1444	426
M082332	M083192	8.68277e-22	False	1445	426
M083545	M094947	8.4068e-22	False	1446	426
M083192	R072964	8.23104e-22	False	1447	426
s29	M101970	7.87755e-22	False	1448	426
M081736	c092855	7.86199e-22	False	1449	426
M080429	R081022	7.7687e-22	False	1450	426
M080568	M082508	7.49338e-22	False	1451	426
s31	M094738	7.4291e-22	False	1452	426
M092168	M096058	7.34316e-22	False	1453	426
M073301	R094927	7.22666e-22	False	1454	426
M081736	R081636	7.21959e-22	False	1455	426
M091649	s19	7.18235e-22	False	1456	426
M094947	M105249	7.0706e-22	False	1457	426
M091109	s18	7.0626e-22	False	1458	426
M073301	M080286	6.9796e-22	False	1459	426
s7	M101104	6.97679e-22	False	1460	426
s3	M080896	6.80481e-22	False	1461	426
M091109	c073301	6.78126e-22	False	1462	426
M092168	M092482	6.63156e-22	False	1463	426
M083360	s1	6.51499e-22	False	1464	426
M081636	M103865	6.48908e-22	False	1465	426
M081620	M083355	6.40207e-22	False	1466	426
s7	M081620	6.30957e-22	False	1467	426
s33	M072970	6.10102e-22	False	1468	426
M081269	M092855	6.03681e-22	False	1469	426
M081269	M083192	5.88215e-22	False	1470	426
M092855	M094352	5.75006e-22	False	1471	426
M090319	R081269	5.53617e-22	False	1472	426
s11	M105333	5.51593e-22	False	1473	426
M105249	M105333	5.48194e-22	False	1474	426
M081636	c090517	5.04747e-22	False	1475	426
R080896	M094947	4.96113e-22	False	1476	426
s10	M105333	4.91304e-22	False	1477	426
c090517	M094738	4.88426e-22	False	1478	426
M102104	M105333	4.67833e-22	False	1479	426
s7	M083355	4.62411e-22	False	1480	426
M092168	R090319	4.50735e-22	False	1481	426
M091117	c073301	4.46583e-22	False	1482	426
M083360	M110453	4.43277e-22	False	1483	426
M073301	M081620	4.20528e-22	False	1484	426
M083192	s13	4.14195e-22	False	1485	426
s33	M090453	3.93985e-22	False	1486	426
M080896	M091649	3.86213e-22	False	1487	426
M083545	R081269	3.79667e-22	False	1488	426
c092855	M110453	3.7897e-22	False	1489	426
R081269	M095324	3.7447e-22	False	1490	426
s35	M105333	3.6711e-22	False	1491	426
R080896	M105333	3.57204e-22	False	1492	426
M083192	R080896	3.54103e-22	False	1493	426
s9	M073301	3.54017e-22	False	1494	426
s28	M094738	3.50921e-22	False	1495	426
s7	M090517	3.41652e-22	False	1496	426
M080896	M094738	3.3863e-22	False	1497	426
s33	M092482	3.36641e-22	False	1498	426
s9	M091109	3.36459e-22	False	1499	426
M094738	M102104	3.29941e-22	False	1500	426
M073301	R082399	3.20289e-22	False	1501	426
s25	M094738	3.16753e-22	False	1502	426
s9	M110453	3.16645e-22	False	1503	426
M091649	s18	3.14931e-22	False	1504	426
s7	M080286	3.10654e-22	False	1505	426
M082787	M094263	3.00374e-22	False	1506	426
M083545	R073319	2.95344e-22	False	1507	426
M080568	R090919	2.93734e-22	False	1508	426
M081636	M100353	2.86688e-22	False	1509	426
s31	M080896	2.83652e-22	False	1510	426
s36	M073301	2.82475e-22	False	1511	426
M080429	s1	2.81979e-22	False	1512	426
M073301	M082650	2.75319e-22	False	1513	426
M090453	s18	2.74231e-22	False	1514	426
s10	M094947	2.68383e-22	False	1515	426
s6	M091618	2.62888e-22	False	1516	426
M073301	M091618	2.62258e-22	False	1517	426
M080568	R091164	2.55429e-22	False	1518	426
M082787	s1	2.54529e-22	False	1519	426
s7	M081636	2.52654e-22	False	1520	426
R081022	M100482	2.51445e-22	False	1521	426
s34	M081636	2.44476e-22	False	1522	426
s32	M091117	2.287e-22	False	1523	426
M091117	M096058	2.24645e-22	False	1524	426
s27	M094263	2.24473e-22	False	1525	426
R092530	M110453	2.23888e-22	False	1526	426
M092168	c090517	2.14482e-22	False	1527	426
M072970	M091117	2.13923e-22	False	1528	426
s34	M073301	2.11572e-22	False	1529	426
s3	M091649	2.03907e-22	False	1530	426
M072970	M073301	1.98745e-22	False	1531	426
M083355	M094414	1.84038e-22	False	1532	426
M081620	M096058	1.83749e-22	False	1533	426
M092855	M102104	1.81903e-22	False	1534	426
c073670	M105333	1.81721e-22	False	1535	426
c082775	M092855	1.7841e-22	False	1536	426
M083355	M083360	1.76693e-22	False	1537	426
M091109	s23	1.75844e-22	False	1538	426
s32	M081620	1.73032e-22	False	1539	426
M082650	M091117	1.67965e-22	False	1540	426
M072970	M094263	1.6718e-22	False	1541	426
M092022	R082399	1.66109e-22	False	1542	426
R081269	M094927	1.65113e-22	False	1543	426
s28	M110453	1.61606e-22	False	1544	426
M073301	R092530	1.59325e-22	False	1545	426
s22	M100482	1.49134e-22	False	1546	426
R081636	M110453	1.48698e-22	False	1547	426
M094263	M094927	1.45939e-22	False	1548	426
M080896	R092530	1.45667e-22	False	1549	426
M080752	M091164	1.42408e-22	False	1550	426
s32	M110453	1.4101e-22	False	1551	426
M091109	s26	1.34613e-22	False	1552	426
c092855	M096058	1.34466e-22	False	1553	426
M090527	R073319	1.32695e-22	False	1554	426
M080286	M080896	1.25364e-22	False	1555	426
M081736	c081036	1.22954e-22	False	1556	426
M090319	R081022	1.19891e-22	False	1557	426
M081736	M082893	1.19654e-22	False	1558	426
s8	M081736	1.17522e-22	False	1559	426
s31	M091618	1.14771e-22	False	1560	426
R093138	M094263	1.14095e-22	False	1561	426
M091109	M105249	1.13821e-22	False	1562	426
M091117	R081636	1.10339e-22	False	1563	426
M073301	s10	1.09912e-22	False	1564	426
R082787	M105333	1.07759e-22	False	1565	426
M081636	M095134	9.76097e-23	False	1566	426
M091117	R092530	9.70112e-23	False	1567	426
c073670	M110453	9.48775e-23	False	1568	426
M081736	R093497	9.19357e-23	False	1569	426
M080429	M092168	9.07582e-23	False	1570	426
M080896	M092168	8.92299e-23	False	1571	426
s24	M094738	8.48779e-23	False	1572	426
M073301	M082787	8.46026e-23	False	1573	426
[truncated: 9,027 more rows]

## Sheet: data set 3
sampleA	sampleB	p-value	same_patient?	negatives	positives
UNCID_1911556.0a5d5dd8-9391-424e-905e-6359845a153d.sorted_genome_alignments	C508.TCGA-92-8064-01A-11D-2244-08.1	1	True	0	1
UNCID_1373364.15746ad6-9014-45b3-841f-3a3f39bc2f84.sorted_genome_alignments	C508.TCGA-LUSC-7950-TP-11D-2184-08.2	1	True	0	2
UNCID_1072270.0e17aa25-2993-4ea1-bbee-d600d8c0bf89.sorted_genome_alignments	C508.TCGA-22-5485-01A-01D-1632-08.1	1	True	0	3
UNCID_1067994.142496ba-0118-475e-9169-a201e98e11b5.sorted_genome_alignments	C508.TCGA-22-5489-01A-01D-1632-08.1	1	True	0	4
C508.TCGA-LUSC-7657-NT-01D-2122-08.3	UNCID_1840921.148d34df-aec2-42bf-8e36-b91a68959606.sorted_genome_alignments	1	True	0	5
C508.TCGA-LUSC-7580-NT-01D-2042-08.5	UNCID_1032858.0ddf6059-1ce0-4bac-bea9-8106a4dc764e.sorted_genome_alignments	1	True	0	6
C508.TCGA-LUSC-7454-TP-11D-2042-08.5	UNCID_1079091.0e199130-3ee6-4172-93f9-db55c11e61b3.sorted_genome_alignments	1	True	0	7
C508.TCGA-92-8063-01A-11D-2244-08.1	UNCID_1911676.153f13af-43b9-4362-b18b-039b39611962.sorted_genome_alignments	1	True	0	8
C508.TCGA-77-A5GB-01B-11D-A27K-08.3	UNCID_2119968.15758673-e515-438b-bd9b-26529dc6b673.sorted_genome_alignments	1	True	0	9
C508.TCGA-58-A46N-01A-11D-A24D-08.1	UNCID_2217565.14053697-8879-40ef-ad7d-9840ebae105a.sorted_genome_alignments	1	True	0	10
UNCID_1079091.0e199130-3ee6-4172-93f9-db55c11e61b3.sorted_genome_alignments	UNCID_2119968.15758673-e515-438b-bd9b-26529dc6b673.sorted_genome_alignments	1.17989e-305	False	1	10
UNCID_2119968.15758673-e515-438b-bd9b-26529dc6b673.sorted_genome_alignments	UNCID_2217565.14053697-8879-40ef-ad7d-9840ebae105a.sorted_genome_alignments	0	False	2	10
UNCID_1911676.153f13af-43b9-4362-b18b-039b39611962.sorted_genome_alignments	UNCID_2217565.14053697-8879-40ef-ad7d-9840ebae105a.sorted_genome_alignments	0	False	3	10
UNCID_1911676.153f13af-43b9-4362-b18b-039b39611962.sorted_genome_alignments	UNCID_2119968.15758673-e515-438b-bd9b-26529dc6b673.sorted_genome_alignments	0	False	4	10
UNCID_1911676.153f13af-43b9-4362-b18b-039b39611962.sorted_genome_alignments	UNCID_1840921.148d34df-aec2-42bf-8e36-b91a68959606.sorted_genome_alignments	0	False	5	10
UNCID_1911676.153f13af-43b9-4362-b18b-039b39611962.sorted_genome_alignments	UNCID_1079091.0e199130-3ee6-4172-93f9-db55c11e61b3.sorted_genome_alignments	0	False	6	10
UNCID_1911676.153f13af-43b9-4362-b18b-039b39611962.sorted_genome_alignments	UNCID_1072270.0e17aa25-2993-4ea1-bbee-d600d8c0bf89.sorted_genome_alignments	0	False	7	10
UNCID_1911676.153f13af-43b9-4362-b18b-039b39611962.sorted_genome_alignments	UNCID_1067994.142496ba-0118-475e-9169-a201e98e11b5.sorted_genome_alignments	0	False	8	10
UNCID_1911676.153f13af-43b9-4362-b18b-039b39611962.sorted_genome_alignments	C508.TCGA-LUSC-7950-TP-11D-2184-08.2	0	False	9	10
UNCID_1911676.153f13af-43b9-4362-b18b-039b39611962.sorted_genome_alignments	C508.TCGA-LUSC-7657-NT-01D-2122-08.3	0	False	10	10
UNCID_1911676.153f13af-43b9-4362-b18b-039b39611962.sorted_genome_alignments	C508.TCGA-LUSC-7454-TP-11D-2042-08.5	0	False	11	10
UNCID_1911676.153f13af-43b9-4362-b18b-039b39611962.sorted_genome_alignments	C508.TCGA-92-8064-01A-11D-2244-08.1	0	False	12	10
UNCID_1911676.153f13af-43b9-4362-b18b-039b39611962.sorted_genome_alignments	C508.TCGA-22-5489-01A-01D-1632-08.1	0	False	13	10
UNCID_1911676.153f13af-43b9-4362-b18b-039b39611962.sorted_genome_alignments	C508.TCGA-22-5485-01A-01D-1632-08.1	0	False	14	10
UNCID_1911556.0a5d5dd8-9391-424e-905e-6359845a153d.sorted_genome_alignments	UNCID_2217565.14053697-8879-40ef-ad7d-9840ebae105a.sorted_genome_alignments	0	False	15	10
UNCID_1911556.0a5d5dd8-9391-424e-905e-6359845a153d.sorted_genome_alignments	UNCID_2119968.15758673-e515-438b-bd9b-26529dc6b673.sorted_genome_alignments	0	False	16	10
UNCID_1911556.0a5d5dd8-9391-424e-905e-6359845a153d.sorted_genome_alignments	UNCID_1911676.153f13af-43b9-4362-b18b-039b39611962.sorted_genome_alignments	0	False	17	10
UNCID_1911556.0a5d5dd8-9391-424e-905e-6359845a153d.sorted_genome_alignments	UNCID_1840921.148d34df-aec2-42bf-8e36-b91a68959606.sorted_genome_alignments	0	False	18	10
UNCID_1911556.0a5d5dd8-9391-424e-905e-6359845a153d.sorted_genome_alignments	UNCID_1079091.0e199130-3ee6-4172-93f9-db55c11e61b3.sorted_genome_alignments	0	False	19	10
UNCID_1911556.0a5d5dd8-9391-424e-905e-6359845a153d.sorted_genome_alignments	UNCID_1072270.0e17aa25-2993-4ea1-bbee-d600d8c0bf89.sorted_genome_alignments	0	False	20	10
UNCID_1911556.0a5d5dd8-9391-424e-905e-6359845a153d.sorted_genome_alignments	UNCID_1067994.142496ba-0118-475e-9169-a201e98e11b5.sorted_genome_alignments	0	False	21	10
UNCID_1911556.0a5d5dd8-9391-424e-905e-6359845a153d.sorted_genome_alignments	UNCID_1032858.0ddf6059-1ce0-4bac-bea9-8106a4dc764e.sorted_genome_alignments	0	False	22	10
UNCID_1911556.0a5d5dd8-9391-424e-905e-6359845a153d.sorted_genome_alignments	C508.TCGA-LUSC-7950-TP-11D-2184-08.2	0	False	23	10
UNCID_1911556.0a5d5dd8-9391-424e-905e-6359845a153d.sorted_genome_alignments	C508.TCGA-LUSC-7657-NT-01D-2122-08.3	0	False	24	10
UNCID_1911556.0a5d5dd8-9391-424e-905e-6359845a153d.sorted_genome_alignments	C508.TCGA-LUSC-7580-NT-01D-2042-08.5	0	False	25	10
UNCID_1911556.0a5d5dd8-9391-424e-905e-6359845a153d.sorted_genome_alignments	C508.TCGA-LUSC-7454-TP-11D-2042-08.5	0	False	26	10
UNCID_1911556.0a5d5dd8-9391-424e-905e-6359845a153d.sorted_genome_alignments	C508.TCGA-77-A5GB-01B-11D-A27K-08.3	0	False	27	10
UNCID_1911556.0a5d5dd8-9391-424e-905e-6359845a153d.sorted_genome_alignments	C508.TCGA-22-5489-01A-01D-1632-08.1	0	False	28	10
UNCID_1911556.0a5d5dd8-9391-424e-905e-6359845a153d.sorted_genome_alignments	C508.TCGA-22-5485-01A-01D-1632-08.1	0	False	29	10
UNCID_1840921.148d34df-aec2-42bf-8e36-b91a68959606.sorted_genome_alignments	UNCID_2217565.14053697-8879-40ef-ad7d-9840ebae105a.sorted_genome_alignments	0	False	30	10
UNCID_1840921.148d34df-aec2-42bf-8e36-b91a68959606.sorted_genome_alignments	UNCID_2119968.15758673-e515-438b-bd9b-26529dc6b673.sorted_genome_alignments	0	False	31	10
UNCID_1373364.15746ad6-9014-45b3-841f-3a3f39bc2f84.sorted_genome_alignments	UNCID_2217565.14053697-8879-40ef-ad7d-9840ebae105a.sorted_genome_alignments	0	False	32	10
UNCID_1373364.15746ad6-9014-45b3-841f-3a3f39bc2f84.sorted_genome_alignments	UNCID_2119968.15758673-e515-438b-bd9b-26529dc6b673.sorted_genome_alignments	0	False	33	10
UNCID_1373364.15746ad6-9014-45b3-841f-3a3f39bc2f84.sorted_genome_alignments	UNCID_1911676.153f13af-43b9-4362-b18b-039b39611962.sorted_genome_alignments	0	False	34	10
UNCID_1373364.15746ad6-9014-45b3-841f-3a3f39bc2f84.sorted_genome_alignments	UNCID_1911556.0a5d5dd8-9391-424e-905e-6359845a153d.sorted_genome_alignments	0	False	35	10
UNCID_1373364.15746ad6-9014-45b3-841f-3a3f39bc2f84.sorted_genome_alignments	UNCID_1840921.148d34df-aec2-42bf-8e36-b91a68959606.sorted_genome_alignments	0	False	36	10
UNCID_1373364.15746ad6-9014-45b3-841f-3a3f39bc2f84.sorted_genome_alignments	UNCID_1079091.0e199130-3ee6-4172-93f9-db55c11e61b3.sorted_genome_alignments	0	False	37	10
UNCID_1373364.15746ad6-9014-45b3-841f-3a3f39bc2f84.sorted_genome_alignments	UNCID_1072270.0e17aa25-2993-4ea1-bbee-d600d8c0bf89.sorted_genome_alignments	0	False	38	10
UNCID_1373364.15746ad6-9014-45b3-841f-3a3f39bc2f84.sorted_genome_alignments	UNCID_1067994.142496ba-0118-475e-9169-a201e98e11b5.sorted_genome_alignments	0	False	39	10
UNCID_1373364.15746ad6-9014-45b3-841f-3a3f39bc2f84.sorted_genome_alignments	UNCID_1032858.0ddf6059-1ce0-4bac-bea9-8106a4dc764e.sorted_genome_alignments	0	False	40	10
UNCID_1373364.15746ad6-9014-45b3-841f-3a3f39bc2f84.sorted_genome_alignments	C508.TCGA-LUSC-7657-NT-01D-2122-08.3	0	False	41	10
UNCID_1373364.15746ad6-9014-45b3-841f-3a3f39bc2f84.sorted_genome_alignments	C508.TCGA-LUSC-7580-NT-01D-2042-08.5	0	False	42	10
UNCID_1373364.15746ad6-9014-45b3-841f-3a3f39bc2f84.sorted_genome_alignments	C508.TCGA-LUSC-7454-TP-11D-2042-08.5	0	False	43	10
UNCID_1373364.15746ad6-9014-45b3-841f-3a3f39bc2f84.sorted_genome_alignments	C508.TCGA-92-8064-01A-11D-2244-08.1	0	False	44	10
UNCID_1373364.15746ad6-9014-45b3-841f-3a3f39bc2f84.sorted_genome_alignments	C508.TCGA-77-A5GB-01B-11D-A27K-08.3	0	False	45	10
UNCID_1373364.15746ad6-9014-45b3-841f-3a3f39bc2f84.sorted_genome_alignments	C508.TCGA-22-5489-01A-01D-1632-08.1	0	False	46	10
UNCID_1373364.15746ad6-9014-45b3-841f-3a3f39bc2f84.sorted_genome_alignments	C508.TCGA-22-5485-01A-01D-1632-08.1	0	False	47	10
UNCID_1079091.0e199130-3ee6-4172-93f9-db55c11e61b3.sorted_genome_alignments	UNCID_2217565.14053697-8879-40ef-ad7d-9840ebae105a.sorted_genome_alignments	0	False	48	10
UNCID_1079091.0e199130-3ee6-4172-93f9-db55c11e61b3.sorted_genome_alignments	UNCID_1840921.148d34df-aec2-42bf-8e36-b91a68959606.sorted_genome_alignments	0	False	49	10
UNCID_1079091.0e199130-3ee6-4172-93f9-db55c11e61b3.sorted_genome_alignments	C508.TCGA-92-8064-01A-11D-2244-08.1	0	False	50	10
UNCID_1072270.0e17aa25-2993-4ea1-bbee-d600d8c0bf89.sorted_genome_alignments	UNCID_2217565.14053697-8879-40ef-ad7d-9840ebae105a.sorted_genome_alignments	0	False	51	10
UNCID_1072270.0e17aa25-2993-4ea1-bbee-d600d8c0bf89.sorted_genome_alignments	UNCID_2119968.15758673-e515-438b-bd9b-26529dc6b673.sorted_genome_alignments	0	False	52	10
UNCID_1072270.0e17aa25-2993-4ea1-bbee-d600d8c0bf89.sorted_genome_alignments	UNCID_1840921.148d34df-aec2-42bf-8e36-b91a68959606.sorted_genome_alignments	0	False	53	10
UNCID_1072270.0e17aa25-2993-4ea1-bbee-d600d8c0bf89.sorted_genome_alignments	UNCID_1079091.0e199130-3ee6-4172-93f9-db55c11e61b3.sorted_genome_alignments	0	False	54	10
UNCID_1072270.0e17aa25-2993-4ea1-bbee-d600d8c0bf89.sorted_genome_alignments	UNCID_1067994.142496ba-0118-475e-9169-a201e98e11b5.sorted_genome_alignments	0	False	55	10
UNCID_1072270.0e17aa25-2993-4ea1-bbee-d600d8c0bf89.sorted_genome_alignments	C508.TCGA-LUSC-7454-TP-11D-2042-08.5	0	False	56	10
UNCID_1072270.0e17aa25-2993-4ea1-bbee-d600d8c0bf89.sorted_genome_alignments	C508.TCGA-92-8064-01A-11D-2244-08.1	0	False	57	10
UNCID_1072270.0e17aa25-2993-4ea1-bbee-d600d8c0bf89.sorted_genome_alignments	C508.TCGA-22-5489-01A-01D-1632-08.1	0	False	58	10
UNCID_1067994.142496ba-0118-475e-9169-a201e98e11b5.sorted_genome_alignments	UNCID_2217565.14053697-8879-40ef-ad7d-9840ebae105a.sorted_genome_alignments	0	False	59	10
UNCID_1067994.142496ba-0118-475e-9169-a201e98e11b5.sorted_genome_alignments	UNCID_2119968.15758673-e515-438b-bd9b-26529dc6b673.sorted_genome_alignments	0	False	60	10
UNCID_1067994.142496ba-0118-475e-9169-a201e98e11b5.sorted_genome_alignments	UNCID_1840921.148d34df-aec2-42bf-8e36-b91a68959606.sorted_genome_alignments	0	False	61	10
UNCID_1067994.142496ba-0118-475e-9169-a201e98e11b5.sorted_genome_alignments	UNCID_1079091.0e199130-3ee6-4172-93f9-db55c11e61b3.sorted_genome_alignments	0	False	62	10
UNCID_1067994.142496ba-0118-475e-9169-a201e98e11b5.sorted_genome_alignments	C508.TCGA-LUSC-7454-TP-11D-2042-08.5	0	False	63	10
UNCID_1067994.142496ba-0118-475e-9169-a201e98e11b5.sorted_genome_alignments	C508.TCGA-92-8064-01A-11D-2244-08.1	0	False	64	10
UNCID_1067994.142496ba-0118-475e-9169-a201e98e11b5.sorted_genome_alignments	C508.TCGA-22-5485-01A-01D-1632-08.1	0	False	65	10
UNCID_1032858.0ddf6059-1ce0-4bac-bea9-8106a4dc764e.sorted_genome_alignments	UNCID_2217565.14053697-8879-40ef-ad7d-9840ebae105a.sorted_genome_alignments	0	False	66	10
UNCID_1032858.0ddf6059-1ce0-4bac-bea9-8106a4dc764e.sorted_genome_alignments	UNCID_2119968.15758673-e515-438b-bd9b-26529dc6b673.sorted_genome_alignments	0	False	67	10
UNCID_1032858.0ddf6059-1ce0-4bac-bea9-8106a4dc764e.sorted_genome_alignments	UNCID_1911676.153f13af-43b9-4362-b18b-039b39611962.sorted_genome_alignments	0	False	68	10
UNCID_1032858.0ddf6059-1ce0-4bac-bea9-8106a4dc764e.sorted_genome_alignments	UNCID_1840921.148d34df-aec2-42bf-8e36-b91a68959606.sorted_genome_alignments	0	False	69	10
UNCID_1032858.0ddf6059-1ce0-4bac-bea9-8106a4dc764e.sorted_genome_alignments	UNCID_1079091.0e199130-3ee6-4172-93f9-db55c11e61b3.sorted_genome_alignments	0	False	70	10
UNCID_1032858.0ddf6059-1ce0-4bac-bea9-8106a4dc764e.sorted_genome_alignments	UNCID_1072270.0e17aa25-2993-4ea1-bbee-d600d8c0bf89.sorted_genome_alignments	0	False	71	10
UNCID_1032858.0ddf6059-1ce0-4bac-bea9-8106a4dc764e.sorted_genome_alignments	UNCID_1067994.142496ba-0118-475e-9169-a201e98e11b5.sorted_genome_alignments	0	False	72	10
UNCID_1032858.0ddf6059-1ce0-4bac-bea9-8106a4dc764e.sorted_genome_alignments	C508.TCGA-LUSC-7950-TP-11D-2184-08.2	0	False	73	10
UNCID_1032858.0ddf6059-1ce0-4bac-bea9-8106a4dc764e.sorted_genome_alignments	C508.TCGA-LUSC-7657-NT-01D-2122-08.3	0	False	74	10
UNCID_1032858.0ddf6059-1ce0-4bac-bea9-8106a4dc764e.sorted_genome_alignments	C508.TCGA-LUSC-7454-TP-11D-2042-08.5	0	False	75	10
UNCID_1032858.0ddf6059-1ce0-4bac-bea9-8106a4dc764e.sorted_genome_alignments	C508.TCGA-92-8064-01A-11D-2244-08.1	0	False	76	10
UNCID_1032858.0ddf6059-1ce0-4bac-bea9-8106a4dc764e.sorted_genome_alignments	C508.TCGA-22-5489-01A-01D-1632-08.1	0	False	77	10
UNCID_1032858.0ddf6059-1ce0-4bac-bea9-8106a4dc764e.sorted_genome_alignments	C508.TCGA-22-5485-01A-01D-1632-08.1	0	False	78	10
C508.TCGA-LUSC-7950-TP-11D-2184-08.2	UNCID_2217565.14053697-8879-40ef-ad7d-9840ebae105a.sorted_genome_alignments	0	False	79	10
C508.TCGA-LUSC-7950-TP-11D-2184-08.2	UNCID_2119968.15758673-e515-438b-bd9b-26529dc6b673.sorted_genome_alignments	0	False	80	10
C508.TCGA-LUSC-7950-TP-11D-2184-08.2	UNCID_1840921.148d34df-aec2-42bf-8e36-b91a68959606.sorted_genome_alignments	0	False	81	10
C508.TCGA-LUSC-7950-TP-11D-2184-08.2	UNCID_1079091.0e199130-3ee6-4172-93f9-db55c11e61b3.sorted_genome_alignments	0	False	82	10
C508.TCGA-LUSC-7950-TP-11D-2184-08.2	UNCID_1072270.0e17aa25-2993-4ea1-bbee-d600d8c0bf89.sorted_genome_alignments	0	False	83	10
C508.TCGA-LUSC-7950-TP-11D-2184-08.2	UNCID_1067994.142496ba-0118-475e-9169-a201e98e11b5.sorted_genome_alignments	0	False	84	10
C508.TCGA-LUSC-7950-TP-11D-2184-08.2	C508.TCGA-LUSC-7657-NT-01D-2122-08.3	0	False	85	10
C508.TCGA-LUSC-7950-TP-11D-2184-08.2	C508.TCGA-LUSC-7454-TP-11D-2042-08.5	0	False	86	10
C508.TCGA-LUSC-7950-TP-11D-2184-08.2	C508.TCGA-92-8064-01A-11D-2244-08.1	0	False	87	10
C508.TCGA-LUSC-7950-TP-11D-2184-08.2	C508.TCGA-22-5489-01A-01D-1632-08.1	0	False	88	10
C508.TCGA-LUSC-7950-TP-11D-2184-08.2	C508.TCGA-22-5485-01A-01D-1632-08.1	0	False	89	10
C508.TCGA-LUSC-7657-NT-01D-2122-08.3	UNCID_2217565.14053697-8879-40ef-ad7d-9840ebae105a.sorted_genome_alignments	0	False	90	10
C508.TCGA-LUSC-7657-NT-01D-2122-08.3	UNCID_2119968.15758673-e515-438b-bd9b-26529dc6b673.sorted_genome_alignments	0	False	91	10
C508.TCGA-LUSC-7657-NT-01D-2122-08.3	UNCID_1079091.0e199130-3ee6-4172-93f9-db55c11e61b3.sorted_genome_alignments	0	False	92	10
C508.TCGA-LUSC-7657-NT-01D-2122-08.3	UNCID_1072270.0e17aa25-2993-4ea1-bbee-d600d8c0bf89.sorted_genome_alignments	0	False	93	10
C508.TCGA-LUSC-7657-NT-01D-2122-08.3	UNCID_1067994.142496ba-0118-475e-9169-a201e98e11b5.sorted_genome_alignments	0	False	94	10
C508.TCGA-LUSC-7657-NT-01D-2122-08.3	C508.TCGA-LUSC-7454-TP-11D-2042-08.5	0	False	95	10
C508.TCGA-LUSC-7657-NT-01D-2122-08.3	C508.TCGA-92-8064-01A-11D-2244-08.1	0	False	96	10
C508.TCGA-LUSC-7657-NT-01D-2122-08.3	C508.TCGA-22-5489-01A-01D-1632-08.1	0	False	97	10
C508.TCGA-LUSC-7657-NT-01D-2122-08.3	C508.TCGA-22-5485-01A-01D-1632-08.1	0	False	98	10
C508.TCGA-LUSC-7580-NT-01D-2042-08.5	UNCID_2217565.14053697-8879-40ef-ad7d-9840ebae105a.sorted_genome_alignments	0	False	99	10
C508.TCGA-LUSC-7580-NT-01D-2042-08.5	UNCID_2119968.15758673-e515-438b-bd9b-26529dc6b673.sorted_genome_alignments	0	False	100	10
C508.TCGA-LUSC-7580-NT-01D-2042-08.5	UNCID_1911676.153f13af-43b9-4362-b18b-039b39611962.sorted_genome_alignments	0	False	101	10
C508.TCGA-LUSC-7580-NT-01D-2042-08.5	UNCID_1840921.148d34df-aec2-42bf-8e36-b91a68959606.sorted_genome_alignments	0	False	102	10
C508.TCGA-LUSC-7580-NT-01D-2042-08.5	UNCID_1079091.0e199130-3ee6-4172-93f9-db55c11e61b3.sorted_genome_alignments	0	False	103	10
C508.TCGA-LUSC-7580-NT-01D-2042-08.5	UNCID_1072270.0e17aa25-2993-4ea1-bbee-d600d8c0bf89.sorted_genome_alignments	0	False	104	10
C508.TCGA-LUSC-7580-NT-01D-2042-08.5	UNCID_1067994.142496ba-0118-475e-9169-a201e98e11b5.sorted_genome_alignments	0	False	105	10
C508.TCGA-LUSC-7580-NT-01D-2042-08.5	C508.TCGA-LUSC-7950-TP-11D-2184-08.2	0	False	106	10
C508.TCGA-LUSC-7580-NT-01D-2042-08.5	C508.TCGA-LUSC-7657-NT-01D-2122-08.3	0	False	107	10
C508.TCGA-LUSC-7580-NT-01D-2042-08.5	C508.TCGA-LUSC-7454-TP-11D-2042-08.5	0	False	108	10
C508.TCGA-LUSC-7580-NT-01D-2042-08.5	C508.TCGA-92-8064-01A-11D-2244-08.1	0	False	109	10
C508.TCGA-LUSC-7580-NT-01D-2042-08.5	C508.TCGA-22-5489-01A-01D-1632-08.1	0	False	110	10
C508.TCGA-LUSC-7580-NT-01D-2042-08.5	C508.TCGA-22-5485-01A-01D-1632-08.1	0	False	111	10
C508.TCGA-LUSC-7454-TP-11D-2042-08.5	UNCID_2217565.14053697-8879-40ef-ad7d-9840ebae105a.sorted_genome_alignments	0	False	112	10
C508.TCGA-LUSC-7454-TP-11D-2042-08.5	UNCID_2119968.15758673-e515-438b-bd9b-26529dc6b673.sorted_genome_alignments	0	False	113	10
C508.TCGA-LUSC-7454-TP-11D-2042-08.5	UNCID_1840921.148d34df-aec2-42bf-8e36-b91a68959606.sorted_genome_alignments	0	False	114	10
C508.TCGA-LUSC-7454-TP-11D-2042-08.5	C508.TCGA-92-8064-01A-11D-2244-08.1	0	False	115	10
C508.TCGA-LUSC-7454-TP-11D-2042-08.5	C508.TCGA-22-5485-01A-01D-1632-08.1	0	False	116	10
C508.TCGA-92-8064-01A-11D-2244-08.1	UNCID_2217565.14053697-8879-40ef-ad7d-9840ebae105a.sorted_genome_alignments	0	False	117	10
C508.TCGA-92-8064-01A-11D-2244-08.1	UNCID_2119968.15758673-e515-438b-bd9b-26529dc6b673.sorted_genome_alignments	0	False	118	10
C508.TCGA-92-8064-01A-11D-2244-08.1	UNCID_1840921.148d34df-aec2-42bf-8e36-b91a68959606.sorted_genome_alignments	0	False	119	10
C508.TCGA-92-8063-01A-11D-2244-08.1	UNCID_2217565.14053697-8879-40ef-ad7d-9840ebae105a.sorted_genome_alignments	0	False	120	10
C508.TCGA-92-8063-01A-11D-2244-08.1	UNCID_2119968.15758673-e515-438b-bd9b-26529dc6b673.sorted_genome_alignments	0	False	121	10
C508.TCGA-92-8063-01A-11D-2244-08.1	UNCID_1911556.0a5d5dd8-9391-424e-905e-6359845a153d.sorted_genome_alignments	0	False	122	10
C508.TCGA-92-8063-01A-11D-2244-08.1	UNCID_1840921.148d34df-aec2-42bf-8e36-b91a68959606.sorted_genome_alignments	0	False	123	10
C508.TCGA-92-8063-01A-11D-2244-08.1	UNCID_1373364.15746ad6-9014-45b3-841f-3a3f39bc2f84.sorted_genome_alignments	0	False	124	10
C508.TCGA-92-8063-01A-11D-2244-08.1	UNCID_1079091.0e199130-3ee6-4172-93f9-db55c11e61b3.sorted_genome_alignments	0	False	125	10
C508.TCGA-92-8063-01A-11D-2244-08.1	UNCID_1072270.0e17aa25-2993-4ea1-bbee-d600d8c0bf89.sorted_genome_alignments	0	False	126	10
C508.TCGA-92-8063-01A-11D-2244-08.1	UNCID_1067994.142496ba-0118-475e-9169-a201e98e11b5.sorted_genome_alignments	0	False	127	10
C508.TCGA-92-8063-01A-11D-2244-08.1	UNCID_1032858.0ddf6059-1ce0-4bac-bea9-8106a4dc764e.sorted_genome_alignments	0	False	128	10
C508.TCGA-92-8063-01A-11D-2244-08.1	C508.TCGA-LUSC-7950-TP-11D-2184-08.2	0	False	129	10
C508.TCGA-92-8063-01A-11D-2244-08.1	C508.TCGA-LUSC-7657-NT-01D-2122-08.3	0	False	130	10
C508.TCGA-92-8063-01A-11D-2244-08.1	C508.TCGA-LUSC-7580-NT-01D-2042-08.5	0	False	131	10
C508.TCGA-92-8063-01A-11D-2244-08.1	C508.TCGA-LUSC-7454-TP-11D-2042-08.5	0	False	132	10
C508.TCGA-92-8063-01A-11D-2244-08.1	C508.TCGA-92-8064-01A-11D-2244-08.1	0	False	133	10
C508.TCGA-92-8063-01A-11D-2244-08.1	C508.TCGA-77-A5GB-01B-11D-A27K-08.3	0	False	134	10
C508.TCGA-92-8063-01A-11D-2244-08.1	C508.TCGA-22-5489-01A-01D-1632-08.1	0	False	135	10
C508.TCGA-92-8063-01A-11D-2244-08.1	C508.TCGA-22-5485-01A-01D-1632-08.1	0	False	136	10
C508.TCGA-77-A5GB-01B-11D-A27K-08.3	UNCID_2217565.14053697-8879-40ef-ad7d-9840ebae105a.sorted_genome_alignments	0	False	137	10
C508.TCGA-77-A5GB-01B-11D-A27K-08.3	UNCID_1911676.153f13af-43b9-4362-b18b-039b39611962.sorted_genome_alignments	0	False	138	10
C508.TCGA-77-A5GB-01B-11D-A27K-08.3	UNCID_1840921.148d34df-aec2-42bf-8e36-b91a68959606.sorted_genome_alignments	0	False	139	10
C508.TCGA-77-A5GB-01B-11D-A27K-08.3	UNCID_1079091.0e199130-3ee6-4172-93f9-db55c11e61b3.sorted_genome_alignments	0	False	140	10
C508.TCGA-77-A5GB-01B-11D-A27K-08.3	UNCID_1072270.0e17aa25-2993-4ea1-bbee-d600d8c0bf89.sorted_genome_alignments	0	False	141	10
C508.TCGA-77-A5GB-01B-11D-A27K-08.3	UNCID_1067994.142496ba-0118-475e-9169-a201e98e11b5.sorted_genome_alignments	0	False	142	10
C508.TCGA-77-A5GB-01B-11D-A27K-08.3	UNCID_1032858.0ddf6059-1ce0-4bac-bea9-8106a4dc764e.sorted_genome_alignments	0	False	143	10
C508.TCGA-77-A5GB-01B-11D-A27K-08.3	C508.TCGA-LUSC-7950-TP-11D-2184-08.2	0	False	144	10
C508.TCGA-77-A5GB-01B-11D-A27K-08.3	C508.TCGA-LUSC-7657-NT-01D-2122-08.3	0	False	145	10
C508.TCGA-77-A5GB-01B-11D-A27K-08.3	C508.TCGA-LUSC-7580-NT-01D-2042-08.5	0	False	146	10
C508.TCGA-77-A5GB-01B-11D-A27K-08.3	C508.TCGA-LUSC-7454-TP-11D-2042-08.5	0	False	147	10
C508.TCGA-77-A5GB-01B-11D-A27K-08.3	C508.TCGA-92-8064-01A-11D-2244-08.1	0	False	148	10
C508.TCGA-77-A5GB-01B-11D-A27K-08.3	C508.TCGA-22-5489-01A-01D-1632-08.1	0	False	149	10
C508.TCGA-77-A5GB-01B-11D-A27K-08.3	C508.TCGA-22-5485-01A-01D-1632-08.1	0	False	150	10
C508.TCGA-58-A46N-01A-11D-A24D-08.1	UNCID_2119968.15758673-e515-438b-bd9b-26529dc6b673.sorted_genome_alignments	0	False	151	10
C508.TCGA-58-A46N-01A-11D-A24D-08.1	UNCID_1911676.153f13af-43b9-4362-b18b-039b39611962.sorted_genome_alignments	0	False	152	10
C508.TCGA-58-A46N-01A-11D-A24D-08.1	UNCID_1911556.0a5d5dd8-9391-424e-905e-6359845a153d.sorted_genome_alignments	0	False	153	10
C508.TCGA-58-A46N-01A-11D-A24D-08.1	UNCID_1840921.148d34df-aec2-42bf-8e36-b91a68959606.sorted_genome_alignments	0	False	154	10
C508.TCGA-58-A46N-01A-11D-A24D-08.1	UNCID_1373364.15746ad6-9014-45b3-841f-3a3f39bc2f84.sorted_genome_alignments	0	False	155	10
C508.TCGA-58-A46N-01A-11D-A24D-08.1	UNCID_1079091.0e199130-3ee6-4172-93f9-db55c11e61b3.sorted_genome_alignments	0	False	156	10
C508.TCGA-58-A46N-01A-11D-A24D-08.1	UNCID_1072270.0e17aa25-2993-4ea1-bbee-d600d8c0bf89.sorted_genome_alignments	0	False	157	10
C508.TCGA-58-A46N-01A-11D-A24D-08.1	UNCID_1067994.142496ba-0118-475e-9169-a201e98e11b5.sorted_genome_alignments	0	False	158	10
C508.TCGA-58-A46N-01A-11D-A24D-08.1	UNCID_1032858.0ddf6059-1ce0-4bac-bea9-8106a4dc764e.sorted_genome_alignments	0	False	159	10
C508.TCGA-58-A46N-01A-11D-A24D-08.1	C508.TCGA-LUSC-7950-TP-11D-2184-08.2	0	False	160	10
C508.TCGA-58-A46N-01A-11D-A24D-08.1	C508.TCGA-LUSC-7657-NT-01D-2122-08.3	0	False	161	10
C508.TCGA-58-A46N-01A-11D-A24D-08.1	C508.TCGA-LUSC-7580-NT-01D-2042-08.5	0	False	162	10
C508.TCGA-58-A46N-01A-11D-A24D-08.1	C508.TCGA-LUSC-7454-TP-11D-2042-08.5	0	False	163	10
C508.TCGA-58-A46N-01A-11D-A24D-08.1	C508.TCGA-92-8064-01A-11D-2244-08.1	0	False	164	10
C508.TCGA-58-A46N-01A-11D-A24D-08.1	C508.TCGA-92-8063-01A-11D-2244-08.1	0	False	165	10
C508.TCGA-58-A46N-01A-11D-A24D-08.1	C508.TCGA-77-A5GB-01B-11D-A27K-08.3	0	False	166	10
C508.TCGA-58-A46N-01A-11D-A24D-08.1	C508.TCGA-22-5489-01A-01D-1632-08.1	0	False	167	10
C508.TCGA-58-A46N-01A-11D-A24D-08.1	C508.TCGA-22-5485-01A-01D-1632-08.1	0	False	168	10
C508.TCGA-22-5489-01A-01D-1632-08.1	UNCID_2217565.14053697-8879-40ef-ad7d-9840ebae105a.sorted_genome_alignments	0	False	169	10
C508.TCGA-22-5489-01A-01D-1632-08.1	UNCID_2119968.15758673-e515-438b-bd9b-26529dc6b673.sorted_genome_alignments	0	False	170	10
C508.TCGA-22-5489-01A-01D-1632-08.1	UNCID_1840921.148d34df-aec2-42bf-8e36-b91a68959606.sorted_genome_alignments	0	False	171	10
C508.TCGA-22-5489-01A-01D-1632-08.1	UNCID_1079091.0e199130-3ee6-4172-93f9-db55c11e61b3.sorted_genome_alignments	0	False	172	10
C508.TCGA-22-5489-01A-01D-1632-08.1	C508.TCGA-LUSC-7454-TP-11D-2042-08.5	0	False	173	10
C508.TCGA-22-5489-01A-01D-1632-08.1	C508.TCGA-92-8064-01A-11D-2244-08.1	0	False	174	10
C508.TCGA-22-5489-01A-01D-1632-08.1	C508.TCGA-22-5485-01A-01D-1632-08.1	0	False	175	10
C508.TCGA-22-5485-01A-01D-1632-08.1	UNCID_2217565.14053697-8879-40ef-ad7d-9840ebae105a.sorted_genome_alignments	0	False	176	10
C508.TCGA-22-5485-01A-01D-1632-08.1	UNCID_2119968.15758673-e515-438b-bd9b-26529dc6b673.sorted_genome_alignments	0	False	177	10
C508.TCGA-22-5485-01A-01D-1632-08.1	UNCID_1840921.148d34df-aec2-42bf-8e36-b91a68959606.sorted_genome_alignments	0	False	178	10
C508.TCGA-22-5485-01A-01D-1632-08.1	UNCID_1079091.0e199130-3ee6-4172-93f9-db55c11e61b3.sorted_genome_alignments	0	False	179	10
C508.TCGA-22-5485-01A-01D-1632-08.1	C508.TCGA-92-8064-01A-11D-2244-08.1	0	False	180	10

## Sheet: data set 4 all reads
sampleA	sampleB	P-value	same_patient?	negatives	positives
RNA80	RNA13	1	True	0	1
RNA80	RNA12	1	True	0	2
RNA79	RNA80	1	True	0	3
RNA79	RNA13	1	True	0	4
RNA79	RNA12	1	True	0	5
RNA78	RNA80	1	True	0	6
RNA78	RNA79	1	True	0	7
RNA78	RNA13	1	True	0	8
RNA78	RNA12	1	True	0	9
RNA77	RNA55	1	True	0	10
RNA76	RNA55	1	True	0	11
RNA62	RNA63	1	True	0	12
RNA60	RNA61	1	True	0	13
RNA59	RNA63	1	True	0	14
RNA59	RNA62	1	True	0	15
RNA58	RNA63	1	True	0	16
RNA58	RNA62	1	True	0	17
RNA58	RNA59	1	True	0	18
RNA56	RNA57	1	True	0	20
RNA54	RNA55	1	True	0	21
RNA52	RNA53	1	True	0	22
RNA50	RNA51	1	True	0	23
RNA48	RNA49	1	True	0	24
RNA46	RNA47	1	True	0	25
RNA45	RNA44	1	True	0	26
RNA42	RNA43	1	True	0	27
RNA41	RNA40	1	True	0	28
RNA38	RNA39	1	True	0	29
RNA36	RNA75	1	True	0	30
RNA35	RNA74	1	True	0	31
RNA34	RNA73	1	True	0	32
RNA32	RNA61	1	True	0	33
RNA32	RNA60	1	True	0	34
RNA31	RNA72	1	True	0	35
RNA30	RNA71	1	True	0	36
RNA29	RNA70	1	True	0	37
RNA28	RNA69	1	True	0	38
RNA27	RNA63	1	True	0	39
RNA27	RNA59	1	True	0	40
RNA26	RNA68	1	True	0	41
RNA23	RNA57	1	True	0	44
RNA23	RNA56	1	True	0	45
RNA22	RNA55	1	True	0	46
RNA20	RNA53	1	True	0	47
RNA20	RNA52	1	True	0	48
RNA19	RNA51	1	True	0	49
RNA19	RNA50	1	True	0	50
RNA18	RNA49	1	True	0	51
RNA18	RNA48	1	True	0	52
RNA17	RNA47	1	True	0	53
RNA17	RNA46	1	True	0	54
RNA16	RNA41	1	True	0	55
RNA16	RNA40	1	True	0	56
RNA14	RNA57	1	True	0	57
RNA14	RNA56	1	True	0	58
RNA14	RNA23	1	True	0	59
RNA12	RNA13	1	True	0	60
RNA11	RNA57	1	True	0	61
RNA11	RNA56	1	True	0	62
RNA11	RNA23	1	True	0	63
RNA11	RNA14	1	True	0	64
RNA08	RNA45	1	True	0	65
RNA08	RNA44	1	True	0	66
RNA07	RNA43	1	True	0	67
RNA07	RNA42	1	True	0	68
RNA06	RNA41	1	True	0	69
RNA06	RNA40	1	True	0	70
RNA06	RNA16	1	True	0	71
RNA04	RNA39	1	True	0	72
RNA04	RNA38	1	True	0	73
RNA03	RNA66	1	True	0	75
RNA01	RNA64	1	True	0	76
RNA10	RNA55	1	True	0	77
RNA27	RNA58	1	True	0	78
RNA27	RNA62	1	True	0	79
RNA13	RNA37	1	True	0	80
RNA12	RNA37	1	True	0	81
RNA79	RNA37	1	True	0	82
RNA15	RNA55	1	True	0	83
RNA76	RNA77	1	True	0	84
RNA10	RNA54	1	True	0	85
RNA77	RNA10	1	True	0	86
RNA76	RNA54	1	True	0	87
RNA76	RNA22	1	True	0	88
RNA77	RNA54	0.999997	True	0	89
RNA80	RNA37	0.999994	True	0	90
RNA78	RNA37	0.999992	True	0	91
RNA02	RNA65	0.999991	True	0	92
RNA77	RNA22	0.999988	True	0	93
RNA10	RNA22	0.999893	True	0	94
RNA22	RNA54	0.999864	True	0	95
RNA76	RNA10	0.999812	True	0	96
RNA15	RNA54	0.999346	True	0	97
RNA10	RNA15	0.999047	True	0	98
RNA77	RNA15	0.995418	True	0	99
RNA15	RNA22	0.981486	True	0	100
RNA76	RNA15	0.978976	True	0	101
RNA22	RNA23	0.951054	False	1	101
RNA10	RNA33	0.90521	False	2	101
RNA10	RNA21	0.900737	False	3	101
RNA23	RNA33	0.834708	False	4	101
RNA76	RNA78	0.791064	False	5	101
RNA17	RNA27	0.718722	False	6	101
RNA27	RNA33	0.714157	False	7	101
RNA21	RNA27	0.688486	False	8	101
RNA31	RNA33	0.686009	False	9	101
RNA80	RNA33	0.670302	False	10	101
RNA17	RNA23	0.630177	False	11	101
RNA10	RNA27	0.555483	False	12	101
RNA76	RNA80	0.554693	False	13	101
RNA80	RNA22	0.548877	False	14	101
RNA78	RNA23	0.529407	False	15	101
RNA10	RNA31	0.494208	False	16	101
RNA10	RNA17	0.472113	False	17	101
RNA17	RNA31	0.469659	False	18	101
RNA17	RNA33	0.461558	False	19	101
RNA10	RNA24	0.451925	False	20	101
RNA21	RNA23	0.446169	False	21	101
RNA22	RNA24	0.441077	False	22	101
RNA76	RNA17	0.439043	False	23	101
RNA80	RNA27	0.427084	False	24	101
RNA78	RNA10	0.419154	False	25	101
RNA19	RNA22	0.411708	False	26	101
RNA21	RNA31	0.406806	False	27	101
RNA76	RNA23	0.388806	False	28	101
RNA22	RNA33	0.384823	False	29	101
RNA76	RNA19	0.383767	False	30	101
RNA22	RNA27	0.374655	False	31	101
RNA10	RNA37	0.365624	False	32	101
RNA10	RNA65	0.356287	False	33	101
RNA10	RNA19	0.350058	False	34	101
RNA17	RNA19	0.337641	False	35	101
RNA23	RNA27	0.337333	False	36	101
RNA15	RNA23	0.336722	False	37	101
RNA10	RNA23	0.334217	False	38	101
RNA27	RNA31	0.327372	False	39	101
RNA23	RNA38	0.323596	False	40	101
RNA78	RNA22	0.321124	False	41	101
RNA24	RNA33	0.313216	False	42	101
RNA78	RNA17	0.311107	False	43	101
RNA09	RNA10	0.310297	False	44	101
RNA15	RNA24	0.309857	False	45	101
RNA78	RNA27	0.30663	False	46	101
RNA78	RNA38	0.285124	False	47	101
RNA10	RNA53	0.272458	False	48	101
RNA27	RNA37	0.267194	False	49	101
RNA23	RNA54	0.266865	False	50	101
RNA80	RNA23	0.258514	False	51	101
RNA27	RNA65	0.255861	False	52	101
RNA80	RNA10	0.254086	False	53	101
RNA77	RNA78	0.254012	False	54	101
RNA33	RNA65	0.240716	False	55	101
RNA21	RNA22	0.23211	False	56	101
RNA77	RNA23	0.21642	False	57	101
RNA02	RNA17	0.213903	False	58	101
RNA77	RNA21	0.204129	False	59	101
RNA76	RNA09	0.202124	False	60	101
RNA76	RNA31	0.194776	False	61	101
RNA04	RNA27	0.194504	False	62	101
RNA09	RNA23	0.192161	False	63	101
RNA31	RNA65	0.191858	False	64	101
RNA77	RNA65	0.190245	False	65	101
RNA22	RNA37	0.185906	False	66	101
RNA22	RNA31	0.177862	False	67	101
RNA76	RNA33	0.170144	False	68	101
RNA77	RNA31	0.165982	False	69	101
RNA17	RNA65	0.157487	False	70	101
RNA76	RNA65	0.154523	False	71	101
RNA31	RNA54	0.149041	False	72	101
RNA76	RNA24	0.143808	False	73	101
RNA76	RNA21	0.141177	False	74	101
RNA05	RNA10	0.134113	False	75	101
RNA37	RNA54	0.131084	False	76	101
RNA76	RNA27	0.125998	False	77	101
RNA09	RNA17	0.125772	False	78	101
RNA15	RNA19	0.122071	False	79	101
RNA76	RNA53	0.120413	False	80	101
RNA78	RNA31	0.119274	False	81	101
RNA19	RNA65	0.119218	False	82	101
RNA09	RNA27	0.117203	False	83	101
RNA17	RNA21	0.116757	False	84	101
RNA05	RNA22	0.116085	False	85	101
RNA33	RNA54	0.111993	False	86	101
RNA19	RNA27	0.108737	False	87	101
RNA10	RNA38	0.108311	False	88	101
RNA77	RNA37	0.105784	False	89	101
RNA80	RNA31	0.105235	False	90	101
RNA24	RNA31	0.10162	False	91	101
RNA77	RNA80	0.0985325	False	92	101
RNA17	RNA38	0.0978409	False	93	101
RNA19	RNA54	0.0922642	False	94	101
RNA76	RNA37	0.091874	False	95	101
RNA02	RNA27	0.0916556	False	96	101
RNA17	RNA22	0.0901646	False	97	101
RNA27	RNA38	0.0852906	False	98	101
RNA23	RNA31	0.0852077	False	99	101
RNA34	RNA65	0.0819685	False	100	101
RNA76	RNA34	0.0808402	False	101	101
RNA07	RNA65	0.0804217	False	102	101
RNA78	RNA54	0.0787439	False	103	101
RNA27	RNA53	0.0762421	False	104	101
RNA80	RNA17	0.0758409	False	105	101
RNA02	RNA33	0.075403	False	106	101
RNA23	RNA53	0.0754	False	107	101
RNA15	RNA31	0.0718303	False	108	101
RNA09	RNA15	0.0716477	False	109	101
RNA09	RNA37	0.0700432	False	110	101
RNA05	RNA27	0.0658364	False	111	101
RNA76	RNA02	0.0650718	False	112	101
RNA09	RNA65	0.0637957	False	113	101
RNA78	RNA24	0.0630853	False	114	101
RNA78	RNA33	0.0613452	False	115	101
RNA77	RNA38	0.0598549	False	116	101
RNA11	RNA38	0.0589816	False	117	101
RNA22	RNA65	0.0584499	False	118	101
RNA19	RNA33	0.0548292	False	119	101
RNA21	RNA38	0.052969	False	120	101
RNA04	RNA65	0.0498687	False	121	101
RNA78	RNA11	0.0480174	False	122	101
RNA21	RNA54	0.0477355	False	123	101
RNA07	RNA10	0.0461913	False	124	101
RNA78	RNA53	0.0458091	False	125	101
RNA24	RNA27	0.043754	False	126	101
RNA15	RNA33	0.0419262	False	127	101
RNA19	RNA23	0.0417605	False	128	101
RNA80	RNA21	0.0397861	False	129	101
RNA10	RNA43	0.0358829	False	130	101
RNA37	RNA38	0.0352528	False	131	101
RNA22	RNA38	0.0346053	False	132	101
RNA78	RNA09	0.0323148	False	133	101
RNA80	RNA38	0.0323008	False	134	101
RNA78	RNA21	0.0310988	False	135	101
RNA15	RNA65	0.0290234	False	136	101
RNA17	RNA54	0.0277715	False	137	101
RNA80	RNA15	0.027402	False	138	101
RNA33	RNA37	0.0270833	False	139	101
RNA80	RNA04	0.0259087	False	140	101
RNA77	RNA27	0.025168	False	141	101
RNA77	RNA17	0.0248265	False	142	101
RNA78	RNA02	0.0246737	False	143	101
RNA80	RNA19	0.0244863	False	144	101
RNA76	RNA05	0.0240156	False	145	101
RNA78	RNA65	0.0239981	False	146	101
RNA09	RNA53	0.0221478	False	147	101
RNA02	RNA09	0.0216583	False	148	101
RNA31	RNA34	0.0213207	False	149	101
RNA31	RNA37	0.0212495	False	150	101
RNA46	RNA65	0.0211524	False	151	101
RNA80	RNA65	0.0210696	False	152	101
RNA77	RNA33	0.0209659	False	153	101
RNA23	RNA39	0.0207971	False	154	101
RNA31	RNA53	0.0203899	False	155	101
RNA17	RNA37	0.01902	False	156	101
RNA11	RNA33	0.0186163	False	157	101
RNA19	RNA31	0.0181757	False	158	101
RNA33	RNA38	0.0170747	False	159	101
RNA17	RNA53	0.0154999	False	160	101
RNA80	RNA34	0.0154622	False	161	101
RNA77	RNA05	0.015375	False	162	101
RNA10	RNA32	0.0152236	False	163	101
RNA77	RNA09	0.0149761	False	164	101
RNA02	RNA23	0.0148637	False	165	101
RNA80	RNA39	0.014613	False	166	101
RNA15	RNA17	0.014594	False	167	101
RNA23	RNA24	0.0144432	False	168	101
RNA22	RNA34	0.0139128	False	169	101
RNA23	RNA65	0.0136609	False	170	101
RNA80	RNA02	0.0135532	False	171	101
RNA54	RNA65	0.0132733	False	172	101
RNA09	RNA24	0.0127369	False	173	101
RNA02	RNA22	0.0118298	False	174	101
RNA22	RNA53	0.0113684	False	175	101
RNA38	RNA65	0.0113665	False	176	101
RNA15	RNA34	0.0113174	False	177	101
RNA24	RNA65	0.0113088	False	178	101
RNA77	RNA19	0.0111797	False	179	101
RNA21	RNA24	0.0109439	False	180	101
RNA27	RNA54	0.0109074	False	181	101
RNA24	RNA38	0.0108846	False	182	101
RNA20	RNA27	0.0104811	False	183	101
RNA14	RNA38	0.0104746	False	184	101
RNA28	RNA65	0.0101858	False	185	101
RNA76	RNA20	0.00928107	False	186	101
RNA78	RNA34	0.0092018	False	187	101
RNA23	RNA37	0.00879287	False	188	101
RNA09	RNA33	0.00810727	False	189	101
RNA15	RNA38	0.00767363	False	190	101
RNA21	RNA65	0.00747491	False	191	101
RNA31	RNA38	0.00665578	False	192	101
RNA05	RNA54	0.00662145	False	193	101
RNA27	RNA34	0.00655671	False	194	101
RNA78	RNA15	0.00646636	False	195	101
RNA09	RNA21	0.00612749	False	196	101
RNA80	RNA54	0.00603917	False	197	101
RNA39	RNA65	0.00595194	False	198	101
RNA05	RNA31	0.00584041	False	199	101
RNA10	RNA20	0.00579556	False	200	101
RNA78	RNA14	0.00569717	False	201	101
RNA26	RNA33	0.00559336	False	202	101
RNA11	RNA22	0.0052364	False	203	101
RNA77	RNA24	0.00518602	False	204	101
RNA19	RNA34	0.00516956	False	205	101
RNA10	RNA62	0.005073	False	206	101
RNA76	RNA04	0.00503653	False	207	101
RNA76	RNA38	0.00499945	False	208	101
RNA78	RNA19	0.00499077	False	209	101
RNA53	RNA65	0.00460341	False	210	101
RNA05	RNA17	0.00443799	False	211	101
RNA05	RNA65	0.0043078	False	212	101
RNA15	RNA27	0.00423492	False	213	101
RNA78	RNA39	0.00398853	False	214	101
RNA02	RNA10	0.00394566	False	215	101
RNA24	RNA54	0.00364786	False	216	101
RNA09	RNA11	0.00362844	False	217	101
RNA20	RNA65	0.00353789	False	218	101
RNA78	RNA20	0.00346493	False	219	101
RNA09	RNA54	0.00344518	False	220	101
RNA10	RNA58	0.00339471	False	221	101
RNA19	RNA38	0.00314651	False	222	101
RNA09	RNA19	0.00314396	False	223	101
RNA27	RNA45	0.00308673	False	224	101
RNA04	RNA15	0.0027359	False	225	101
RNA05	RNA15	0.0027312	False	226	101
RNA76	RNA46	0.00252654	False	227	101
RNA09	RNA22	0.00250892	False	228	101
RNA10	RNA11	0.00246925	False	229	101
RNA09	RNA31	0.00231419	False	230	101
RNA09	RNA34	0.00230422	False	231	101
RNA80	RNA24	0.0021946	False	232	101
RNA34	RNA38	0.00213016	False	233	101
RNA19	RNA37	0.00194687	False	234	101
RNA37	RNA65	0.00188059	False	235	101
RNA10	RNA34	0.00183111	False	236	101
RNA80	RNA53	0.00173564	False	237	101
RNA11	RNA31	0.00159376	False	238	101
RNA24	RNA53	0.00144948	False	239	101
RNA09	RNA38	0.00139249	False	240	101
RNA76	RNA32	0.00126218	False	241	101
RNA17	RNA34	0.001192	False	242	101
RNA76	RNA12	0.00111065	False	243	101
RNA80	RNA05	0.00110021	False	244	101
RNA02	RNA15	0.00108199	False	245	101
RNA38	RNA53	0.00107239	False	246	101
RNA23	RNA34	0.000956498	False	247	101
RNA76	RNA45	0.000881235	False	248	101
RNA33	RNA53	0.000868321	False	249	101
RNA11	RNA17	0.000819906	False	250	101
RNA07	RNA27	0.000804981	False	251	101
RNA29	RNA65	0.000772326	False	252	101
RNA76	RNA39	0.000687206	False	253	101
RNA80	RNA32	0.000653674	False	254	101
RNA22	RNA36	0.000653324	False	255	101
RNA09	RNA16	0.000611077	True	255	102
RNA15	RNA21	0.000541247	False	256	102
RNA11	RNA65	0.00052311	False	257	102
RNA80	RNA11	0.000519439	False	258	102
RNA78	RNA05	0.000492149	False	259	102
RNA78	RNA28	0.000488801	False	260	102
RNA80	RNA09	0.00048525	False	261	102
RNA05	RNA37	0.000447665	False	262	102
RNA22	RNA45	0.000446494	False	263	102
RNA04	RNA54	0.000444922	False	264	102
RNA21	RNA37	0.000433158	False	265	102
RNA06	RNA09	0.000383629	True	265	103
RNA76	RNA47	0.000366169	False	266	103
RNA32	RNA65	0.000359777	False	267	103
RNA21	RNA33	0.000352804	False	268	103
RNA02	RNA31	0.000332162	False	269	103
RNA02	RNA24	0.000314831	False	270	103
RNA19	RNA21	0.000314713	False	271	103
RNA78	RNA66	0.000306553	False	272	103
RNA05	RNA33	0.000301542	False	273	103
RNA14	RNA15	0.000300222	False	274	103
RNA15	RNA37	0.000298963	False	275	103
RNA76	RNA07	0.000291715	False	276	103
RNA38	RNA54	0.000291709	False	277	103
RNA27	RNA39	0.000280704	False	278	103
RNA23	RNA28	0.000277374	False	279	103
RNA78	RNA32	0.000266824	False	280	103
RNA43	RNA65	0.000256974	False	281	103
RNA24	RNA37	0.000254448	False	282	103
RNA17	RNA24	0.000253334	False	283	103
RNA53	RNA54	0.000240869	False	284	103
RNA15	RNA53	0.000239188	False	285	103
RNA10	RNA59	0.000235785	False	286	103
RNA27	RNA32	0.000223571	False	287	103
RNA11	RNA54	0.000215104	False	288	103
RNA04	RNA23	0.00019342	False	289	103
RNA19	RNA53	0.000187473	False	290	103
RNA27	RNA28	0.000184524	False	291	103
RNA13	RNA65	0.000184399	False	292	103
RNA27	RNA36	0.000178777	False	293	103
RNA76	RNA66	0.000178408	False	294	103
RNA14	RNA65	0.000175588	False	295	103
RNA76	RNA11	0.000156532	False	296	103
RNA02	RNA54	0.000144235	False	297	103
RNA77	RNA53	0.000139867	False	298	103
RNA65	RNA66	0.000134616	False	299	103
RNA07	RNA23	0.000133716	False	300	103
RNA11	RNA27	0.00012816	False	301	103
RNA76	RNA79	0.000125123	False	302	103
RNA05	RNA38	0.000116659	False	303	103
RNA54	RNA66	0.000109014	False	304	103
RNA20	RNA38	9.77276e-05	False	305	103
RNA78	RNA36	8.92085e-05	False	306	103
RNA37	RNA53	8.78908e-05	False	307	103
RNA02	RNA21	8.30865e-05	False	308	103
RNA45	RNA65	7.84457e-05	False	309	103
RNA05	RNA23	7.74244e-05	False	310	103
RNA27	RNA30	7.71038e-05	False	311	103
RNA76	RNA06	7.46976e-05	False	312	103
RNA04	RNA33	7.33315e-05	False	313	103
RNA05	RNA19	7.30126e-05	False	314	103
RNA76	RNA13	6.89075e-05	False	315	103
RNA02	RNA19	6.85954e-05	False	316	103
RNA14	RNA54	6.82839e-05	False	317	103
RNA65	RNA73	6.77276e-05	False	318	103
RNA80	RNA20	6.59268e-05	False	319	103
RNA76	RNA50	6.48912e-05	False	320	103
RNA04	RNA10	6.47436e-05	False	321	103
RNA76	RNA28	6.39268e-05	False	322	103
RNA76	RNA29	6.23569e-05	False	323	103
RNA14	RNA22	6.1434e-05	False	324	103
RNA09	RNA46	5.13141e-05	False	325	103
RNA23	RNA46	5.00603e-05	False	326	103
RNA33	RNA34	4.69335e-05	False	327	103
RNA04	RNA22	4.50002e-05	False	328	103
RNA76	RNA36	4.41983e-05	False	329	103
RNA52	RNA65	4.19509e-05	False	330	103
RNA20	RNA23	3.91925e-05	False	331	103
RNA22	RNA66	3.87341e-05	False	332	103
RNA77	RNA04	3.81576e-05	False	333	103
RNA19	RNA24	3.54404e-05	False	334	103
RNA10	RNA42	3.41036e-05	False	335	103
RNA17	RNA32	2.86569e-05	False	336	103
RNA78	RNA46	2.65402e-05	False	337	103
RNA78	RNA07	2.49116e-05	False	338	103
RNA10	RNA45	2.33391e-05	False	339	103
RNA24	RNA34	2.33204e-05	False	340	103
RNA26	RNA31	2.33043e-05	False	341	103
RNA27	RNA66	2.20783e-05	False	342	103
RNA76	RNA58	2.17889e-05	False	343	103
RNA33	RNA68	2.13286e-05	False	344	103
RNA78	RNA04	2.11499e-05	False	345	103
RNA76	RNA14	2.05368e-05	False	346	103
RNA10	RNA63	2.01423e-05	False	347	103
RNA17	RNA36	1.908e-05	False	348	103
RNA09	RNA32	1.86709e-05	False	349	103
RNA32	RNA33	1.79069e-05	False	350	103
RNA08	RNA27	1.6922e-05	False	351	103
RNA77	RNA34	1.62544e-05	False	352	103
RNA78	RNA43	1.53388e-05	False	353	103
RNA04	RNA17	1.43728e-05	False	354	103
RNA14	RNA17	1.40786e-05	False	355	103
RNA27	RNA43	1.3927e-05	False	356	103
RNA02	RNA37	1.3688e-05	False	357	103
RNA34	RNA54	1.3555e-05	False	358	103
RNA76	RNA43	1.29913e-05	False	359	103
RNA10	RNA50	1.26598e-05	False	360	103
RNA42	RNA65	1.24954e-05	False	361	103
RNA04	RNA19	1.2481e-05	False	362	103
RNA23	RNA47	1.2428e-05	False	363	103
RNA12	RNA65	1.19703e-05	False	364	103
RNA14	RNA31	1.14618e-05	False	365	103
RNA06	RNA10	1.08882e-05	False	366	103
RNA22	RNA75	1.01049e-05	False	367	103
RNA28	RNA38	1.0074e-05	False	368	103
RNA78	RNA56	9.73241e-06	False	369	103
RNA78	RNA45	9.46581e-06	False	370	103
RNA23	RNA32	9.355e-06	False	371	103
RNA30	RNA65	9.18072e-06	False	372	103
RNA26	RNA27	9.09873e-06	False	373	103
RNA28	RNA33	9.00993e-06	False	374	103
RNA10	RNA39	8.99341e-06	False	375	103
RNA22	RNA39	8.89537e-06	False	376	103
RNA27	RNA75	8.25509e-06	False	377	103
RNA10	RNA73	7.8535e-06	False	378	103
RNA20	RNA33	7.66241e-06	False	379	103
RNA76	RNA16	7.62593e-06	False	380	103
RNA22	RNA62	5.94274e-06	False	381	103
RNA47	RNA65	5.93956e-06	False	382	103
RNA09	RNA40	5.73891e-06	True	382	104
RNA79	RNA65	5.3079e-06	False	383	104
RNA78	RNA57	5.19253e-06	False	384	104
RNA20	RNA31	5.03864e-06	False	385	104
RNA10	RNA14	5.01573e-06	False	386	104
RNA07	RNA38	4.9973e-06	False	387	104
RNA65	RNA68	4.94762e-06	False	388	104
RNA07	RNA15	4.79e-06	False	389	104
RNA04	RNA31	4.39532e-06	False	390	104
RNA55	RNA65	4.35983e-06	False	391	104
RNA21	RNA53	4.28583e-06	False	392	104
RNA15	RNA43	3.92527e-06	False	393	104
RNA22	RNA58	3.71044e-06	False	394	104
RNA08	RNA65	3.494e-06	False	395	104
RNA77	RNA39	3.298e-06	False	396	104
RNA76	RNA26	3.03364e-06	False	397	104
RNA65	RNA69	2.89083e-06	False	398	104
RNA38	RNA57	2.83439e-06	False	399	104
RNA23	RNA43	2.74078e-06	False	400	104
RNA04	RNA37	2.70135e-06	False	401	104
RNA27	RNA52	2.47869e-06	False	402	104
RNA07	RNA31	2.26395e-06	False	403	104
RNA27	RNA35	2.22222e-06	False	404	104
RNA39	RNA54	2.18306e-06	False	405	104
RNA04	RNA09	2.0521e-06	False	406	104
RNA07	RNA33	2.00434e-06	False	407	104
RNA37	RNA39	1.98405e-06	False	408	104
RNA77	RNA20	1.84579e-06	False	409	104
RNA26	RNA65	1.71474e-06	False	410	104
RNA12	RNA27	1.64943e-06	False	411	104
RNA80	RNA28	1.62694e-06	False	412	104
RNA10	RNA28	1.56972e-06	False	413	104
RNA07	RNA54	1.46732e-06	False	414	104
RNA15	RNA66	1.42927e-06	False	415	104
RNA07	RNA22	1.42294e-06	False	416	104
RNA14	RNA27	1.35666e-06	False	417	104
RNA76	RNA62	1.30748e-06	False	418	104
RNA23	RNA58	1.268e-06	False	419	104
RNA20	RNA22	1.25328e-06	False	420	104
RNA78	RNA62	1.25118e-06	False	421	104
RNA11	RNA19	1.22838e-06	False	422	104
RNA31	RNA43	1.18254e-06	False	423	104
RNA33	RNA43	1.10333e-06	False	424	104
RNA78	RNA29	1.08674e-06	False	425	104
RNA32	RNA38	1.05592e-06	False	426	104
RNA27	RNA29	1.0518e-06	False	427	104
RNA10	RNA29	1.02042e-06	False	428	104
RNA27	RNA73	1.01981e-06	False	429	104
RNA20	RNA54	9.69509e-07	False	430	104
RNA11	RNA15	9.64474e-07	False	431	104
RNA02	RNA38	9.48233e-07	False	432	104
RNA78	RNA58	9.47846e-07	False	433	104
RNA22	RNA28	9.21e-07	False	434	104
RNA36	RNA54	9.07687e-07	False	435	104
RNA27	RNA46	8.34279e-07	False	436	104
RNA02	RNA05	8.26574e-07	False	437	104
RNA31	RNA39	8.11e-07	False	438	104
RNA27	RNA74	7.8743e-07	False	439	104
RNA09	RNA41	7.58491e-07	True	439	105
RNA80	RNA66	7.05776e-07	False	440	105
RNA06	RNA27	6.91391e-07	False	441	105
RNA23	RNA36	6.3108e-07	False	442	105
RNA31	RNA66	6.29537e-07	False	443	105
RNA05	RNA21	6.04668e-07	False	444	105
RNA22	RNA29	5.91313e-07	False	445	105
RNA20	RNA21	5.89549e-07	False	446	105
RNA22	RNA32	5.80077e-07	False	447	105
RNA76	RNA41	5.5591e-07	False	448	105
RNA60	RNA65	5.53265e-07	False	449	105
RNA17	RNA39	5.4638e-07	False	450	105
RNA17	RNA45	5.08207e-07	False	451	105
RNA11	RNA37	4.95e-07	False	452	105
RNA14	RNA33	4.9152e-07	False	453	105
RNA38	RNA43	4.74e-07	False	454	105
RNA23	RNA66	4.59403e-07	False	455	105
RNA09	RNA14	4.35693e-07	False	456	105
RNA50	RNA65	4.13662e-07	False	457	105
RNA78	RNA59	3.87919e-07	False	458	105
RNA33	RNA39	3.86246e-07	False	459	105
RNA76	RNA59	3.7533e-07	False	460	105
RNA76	RNA52	3.7422e-07	False	461	105
RNA28	RNA37	3.73176e-07	False	462	105
RNA23	RNA45	3.72188e-07	False	463	105
RNA33	RNA66	3.62882e-07	False	464	105
RNA80	RNA14	3.60322e-07	False	465	105
RNA10	RNA26	3.39658e-07	False	466	105
RNA05	RNA24	3.3e-07	False	467	105
RNA36	RNA65	3.26e-07	False	468	105
RNA10	RNA36	3.23515e-07	False	469	105
RNA07	RNA17	2.8736e-07	False	470	105
RNA31	RNA32	2.76462e-07	False	471	105
RNA03	RNA22	2.69777e-07	False	472	105
RNA22	RNA43	2.66157e-07	False	473	105
RNA31	RNA58	2.54671e-07	False	474	105
RNA25	RNA65	2.53748e-07	False	475	105
RNA27	RNA44	2.46862e-07	False	476	105
RNA77	RNA32	2.39071e-07	False	477	105
RNA76	RNA75	2.35269e-07	False	478	105
RNA13	RNA27	2.2076e-07	False	479	105
RNA09	RNA20	2.19209e-07	False	480	105
RNA17	RNA43	2.17545e-07	False	481	105
RNA27	RNA55	2.11523e-07	False	482	105
RNA17	RNA20	2.0885e-07	False	483	105
RNA80	RNA07	2.02444e-07	False	484	105
RNA80	RNA68	2.01541e-07	False	485	105
RNA05	RNA09	1.94279e-07	False	486	105
RNA08	RNA22	1.71e-07	False	487	105
RNA78	RNA41	1.6919e-07	False	488	105
RNA19	RNA39	1.68229e-07	False	489	105
RNA77	RNA43	1.66944e-07	False	490	105
RNA15	RNA50	1.64946e-07	False	491	105
RNA65	RNA44	1.6174e-07	False	492	105
RNA31	RNA68	1.60829e-07	False	493	105
RNA80	RNA61	1.44671e-07	False	494	105
RNA27	RNA50	1.33788e-07	False	495	105
RNA80	RNA60	1.32837e-07	False	496	105
RNA17	RNA62	1.19715e-07	False	497	105
RNA77	RNA11	1.15856e-07	False	498	105
RNA65	RNA72	1.15627e-07	False	499	105
RNA15	RNA32	1.14628e-07	False	500	105
RNA10	RNA41	1.04245e-07	False	501	105
RNA17	RNA66	1.0413e-07	False	502	105
RNA38	RNA45	1.0132e-07	False	503	105
RNA38	RNA66	1.00182e-07	False	504	105
RNA15	RNA39	9.92079e-08	False	505	105
RNA77	RNA07	9.75789e-08	False	506	105
RNA77	RNA66	8.98666e-08	False	507	105
RNA78	RNA26	8.22968e-08	False	508	105
RNA34	RNA37	7.9661e-08	False	509	105
RNA80	RNA46	7.94161e-08	False	510	105
RNA50	RNA54	7.89381e-08	False	511	105
RNA77	RNA45	7.77426e-08	False	512	105
RNA27	RNA71	7.75508e-08	False	513	105
RNA25	RNA27	7.7e-08	False	514	105
RNA03	RNA65	7.14861e-08	False	515	105
RNA79	RNA27	6.99025e-08	False	516	105
RNA78	RNA55	6.91863e-08	False	517	105
RNA78	RNA69	6.65023e-08	False	518	105
RNA03	RNA10	6.15549e-08	False	519	105
RNA65	RNA70	5.98737e-08	False	520	105
RNA78	RNA67	5.95065e-08	False	521	105
RNA10	RNA66	5.94986e-08	False	522	105
RNA76	RNA60	5.57145e-08	False	523	105
RNA22	RNA57	5.4e-08	False	524	105
RNA15	RNA45	5.07414e-08	False	525	105
RNA17	RNA55	4.94208e-08	False	526	105
RNA54	RNA56	4.61987e-08	False	527	105
RNA34	RNA53	4.6102e-08	False	528	105
RNA65	RNA74	4.57601e-08	False	529	105
RNA08	RNA09	4.29306e-08	False	530	105
RNA65	RNA71	4.02367e-08	False	531	105
RNA76	RNA30	3.92723e-08	False	532	105
RNA18	RNA65	3.92621e-08	False	533	105
RNA17	RNA57	3.84239e-08	False	534	105
RNA43	RNA54	3.78573e-08	False	535	105
RNA33	RNA45	3.61973e-08	False	536	105
RNA24	RNA32	3.5e-08	False	537	105
RNA78	RNA72	3.4842e-08	False	538	105
RNA78	RNA73	3.26578e-08	False	539	105
RNA03	RNA54	3.24996e-08	False	540	105
RNA23	RNA62	3.16597e-08	False	541	105
RNA09	RNA39	3.0694e-08	False	542	105
RNA80	RNA26	3e-08	False	543	105
RNA09	RNA47	3e-08	False	544	105
RNA10	RNA16	2.94534e-08	False	545	105
RNA23	RNA75	2.91957e-08	False	546	105
RNA10	RNA46	2.8e-08	False	547	105
RNA77	RNA29	2.77901e-08	False	548	105
RNA78	RNA03	2.42146e-08	False	549	105
RNA77	RNA02	2.37558e-08	False	550	105
RNA76	RNA08	2.2e-08	False	551	105
RNA35	RNA65	2.18658e-08	False	552	105
RNA31	RNA46	2.18603e-08	False	553	105
RNA31	RNA62	2.10571e-08	False	554	105
RNA22	RNA30	2.1e-08	False	555	105
RNA76	RNA63	2.08981e-08	False	556	105
RNA78	RNA47	1.955e-08	False	557	105
RNA22	RNA59	1.95217e-08	False	558	105
RNA77	RNA14	1.92351e-08	False	559	105
RNA17	RNA50	1.58459e-08	False	560	105
RNA17	RNA29	1.49463e-08	False	561	105
RNA17	RNA75	1.4e-08	False	562	105
RNA23	RNA69	1.37309e-08	False	563	105
RNA32	RNA37	1.32418e-08	False	564	105
RNA78	RNA16	1.19274e-08	False	565	105
RNA15	RNA20	1.11174e-08	False	566	105
RNA10	RNA60	1.1e-08	False	567	105
RNA65	RNA75	1.05668e-08	False	568	105
RNA38	RNA56	1.02278e-08	False	569	105
RNA80	RNA73	1.01969e-08	False	570	105
RNA62	RNA65	9.44708e-09	False	571	105
RNA29	RNA31	8.7427e-09	False	572	105
RNA32	RNA54	8.56984e-09	False	573	105
RNA80	RNA50	8.48598e-09	False	574	105
RNA78	RNA63	8.17211e-09	False	575	105
RNA33	RNA46	7.75163e-09	False	576	105
RNA08	RNA10	6.8781e-09	False	577	105
RNA29	RNA54	6.51811e-09	False	578	105
RNA28	RNA31	5.65624e-09	False	579	105
RNA78	RNA50	5.27151e-09	False	580	105
RNA10	RNA35	4.93205e-09	False	581	105
RNA23	RNA59	4.88003e-09	False	582	105
RNA78	RNA75	4.77262e-09	False	583	105
RNA22	RNA73	4.66777e-09	False	584	105
RNA76	RNA51	4.66565e-09	False	585	105
RNA78	RNA06	4.6141e-09	False	586	105
RNA17	RNA73	4.46396e-09	False	587	105
RNA02	RNA07	4.45498e-09	False	588	105
RNA27	RNA72	4.26486e-09	False	589	105
RNA27	RNA68	4.15343e-09	False	590	105
RNA61	RNA65	4.05107e-09	False	591	105
RNA37	RNA58	4e-09	False	592	105
RNA10	RNA52	3.90367e-09	False	593	105
RNA27	RNA57	3.63338e-09	False	594	105
RNA04	RNA24	3.58405e-09	False	595	105
RNA22	RNA50	3.30033e-09	False	596	105
RNA09	RNA45	3.05319e-09	False	597	105
RNA27	RNA41	3e-09	False	598	105
RNA16	RNA65	2.26083e-09	False	599	105
RNA15	RNA46	2.21586e-09	False	600	105
RNA23	RNA73	2.098e-09	False	601	105
RNA21	RNA34	2e-09	False	602	105
RNA16	RNA27	1.87981e-09	False	603	105
RNA58	RNA65	1.83894e-09	False	604	105
RNA11	RNA24	1.75459e-09	False	605	105
RNA23	RNA26	1.70706e-09	False	606	105
RNA76	RNA40	1.67581e-09	False	607	105
RNA76	RNA35	1.66615e-09	False	608	105
RNA09	RNA36	1.60062e-09	False	609	105
RNA03	RNA23	1.51433e-09	False	610	105
RNA15	RNA36	1.4757e-09	False	611	105
RNA76	RNA73	1.37734e-09	False	612	105
RNA80	RNA45	1.30953e-09	False	613	105
RNA57	RNA65	1.22631e-09	False	614	105
RNA02	RNA11	1.194e-09	False	615	105
RNA56	RNA65	1.13032e-09	False	616	105
RNA80	RNA29	1.11355e-09	False	618	105
RNA41	RNA65	1.08646e-09	False	619	105
RNA10	RNA72	9.06792e-10	False	621	105
RNA17	RNA58	8.80369e-10	False	622	105
RNA17	RNA72	8.4645e-10	False	623	105
RNA80	RNA43	8.37098e-10	False	624	105
RNA76	RNA72	8.16135e-10	False	625	105
RNA78	RNA30	6.89414e-10	False	626	105
RNA31	RNA36	6.75247e-10	False	627	105
RNA17	RNA61	6.75065e-10	False	628	105
RNA05	RNA53	6.6996e-10	False	629	105
RNA10	RNA61	6.35739e-10	False	630	105
RNA22	RNA56	5.7054e-10	False	631	105
RNA76	RNA74	5.37744e-10	False	632	105
RNA46	RNA54	5.3242e-10	False	633	105
RNA10	RNA68	5.25304e-10	False	634	105
RNA20	RNA24	5.17806e-10	False	635	105
RNA11	RNA21	5.08999e-10	False	636	105
RNA23	RNA55	4.83416e-10	False	637	105
RNA06	RNA38	4.75044e-10	False	638	105
RNA23	RNA29	4.47382e-10	False	639	105
RNA15	RNA62	4.41916e-10	False	640	105
RNA09	RNA25	4.23166e-10	False	641	105
RNA80	RNA58	4.10294e-10	False	642	105
RNA38	RNA61	4.10223e-10	False	643	105
RNA13	RNA22	3.82985e-10	False	644	105
RNA10	RNA57	3.8113e-10	False	645	105
RNA15	RNA47	3.60406e-10	False	646	105
RNA80	RNA67	3.32466e-10	False	647	105
RNA78	RNA68	3.2694e-10	False	648	105
RNA07	RNA09	3.00518e-10	False	650	105
RNA36	RNA38	2.88127e-10	False	651	105
RNA77	RNA58	2.86877e-10	False	652	105
RNA17	RNA60	2.72241e-10	False	653	105
RNA53	RNA62	2.71765e-10	False	654	105
RNA38	RNA52	2.65271e-10	False	655	105
RNA19	RNA32	2.59898e-10	False	656	105
RNA06	RNA65	2.57866e-10	False	657	105
RNA78	RNA61	2.51074e-10	False	658	105
RNA78	RNA52	1.9069e-10	False	659	105
RNA22	RNA63	1.90379e-10	False	660	105
RNA02	RNA20	1.84242e-10	False	661	105
RNA38	RNA58	1.78073e-10	False	662	105
RNA27	RNA47	1.77977e-10	False	663	105
RNA02	RNA34	1.77535e-10	False	664	105
RNA17	RNA28	1.71329e-10	False	665	105
RNA76	RNA67	1.68173e-10	False	666	105
RNA48	RNA65	1.6728e-10	False	667	105
RNA80	RNA03	1.63149e-10	False	668	105
RNA19	RNA20	1.54565e-10	False	670	105
RNA37	RNA63	1.34593e-10	False	672	105
RNA09	RNA57	1.32259e-10	False	673	105
RNA17	RNA59	1.29286e-10	False	674	105
RNA78	RNA35	1.23609e-10	False	675	105
RNA10	RNA67	1.21195e-10	False	677	105
RNA63	RNA65	1.06053e-10	False	678	105
RNA80	RNA55	1.04934e-10	False	679	105
RNA27	RNA61	1.03171e-10	False	680	105
RNA76	RNA70	1.03016e-10	False	681	105
RNA09	RNA66	1.00345e-10	False	682	105
RNA78	RNA60	9.86412e-11	False	683	105
RNA27	RNA67	9.34427e-11	False	684	105
RNA15	RNA28	9.16685e-11	False	685	105
RNA78	RNA42	8.99645e-11	False	686	105
RNA80	RNA47	8.66184e-11	False	687	105
RNA54	RNA62	8.4606e-11	False	688	105
RNA33	RNA57	8.42446e-11	False	689	105
RNA15	RNA58	7.86121e-11	False	690	105
RNA12	RNA22	7.55232e-11	False	691	105
RNA10	RNA74	7.0173e-11	False	692	105
RNA49	RNA65	6.90755e-11	False	693	105
RNA28	RNA54	6.80142e-11	False	694	105
RNA80	RNA08	6.54172e-11	False	695	105
RNA38	RNA69	6.51817e-11	False	696	105
RNA07	RNA53	6.3228e-11	False	697	105
RNA45	RNA54	5.29248e-11	False	698	105
RNA27	RNA42	5.29107e-11	False	699	105
RNA27	RNA69	5.21737e-11	False	700	105
RNA07	RNA21	5.20055e-11	False	701	105
RNA77	RNA16	5.08484e-11	False	702	105
RNA37	RNA59	4.94631e-11	False	703	105
RNA15	RNA56	4.67142e-11	False	704	105
RNA06	RNA22	4.50523e-11	False	705	105
RNA43	RNA53	4.50368e-11	False	706	105
RNA54	RNA59	4.45629e-11	False	707	105
RNA80	RNA36	4.41156e-11	False	708	105
RNA07	RNA24	4.30934e-11	False	709	105
RNA26	RNA38	4.09471e-11	False	710	105
RNA23	RNA63	3.81294e-11	False	711	105
RNA79	RNA10	3.56615e-11	False	712	105
RNA31	RNA63	3.48526e-11	False	713	105
RNA02	RNA43	3.44463e-11	False	714	105
RNA78	RNA44	3.29239e-11	False	715	105
RNA76	RNA61	3.04821e-11	False	716	105
RNA54	RNA58	2.95053e-11	False	717	105
RNA77	RNA41	2.86732e-11	False	718	105
RNA33	RNA36	2.79623e-11	False	719	105
RNA10	RNA75	2.70212e-11	False	720	105
RNA24	RNA43	2.62761e-11	False	721	105
RNA76	RNA68	2.55502e-11	False	722	105
RNA16	RNA38	2.48178e-11	False	723	105
RNA09	RNA59	2.46005e-11	False	724	105
RNA76	RNA44	2.39499e-11	False	725	105
RNA09	RNA43	2.3642e-11	False	726	105
RNA11	RNA34	2.20333e-11	False	728	105
RNA17	RNA63	2.07158e-11	False	729	105
RNA21	RNA32	1.87795e-11	False	730	105
RNA04	RNA11	1.8645e-11	False	731	105
RNA38	RNA73	1.79959e-11	False	732	105
RNA22	RNA46	1.75011e-11	False	733	105
RNA26	RNA54	1.64658e-11	False	734	105
RNA08	RNA17	1.60345e-11	False	735	105
RNA65	RNA67	1.58694e-11	False	736	105
RNA11	RNA53	1.49317e-11	False	737	105
RNA08	RNA15	1.4833e-11	False	738	105
RNA31	RNA73	1.39535e-11	False	739	105
RNA16	RNA23	1.32334e-11	False	740	105
RNA38	RNA46	1.22753e-11	False	741	105
RNA03	RNA38	1.21968e-11	False	742	105
RNA20	RNA37	1.16874e-11	False	743	105
RNA22	RNA41	1.15834e-11	False	744	105
RNA51	RNA65	1.11452e-11	False	745	105
RNA78	RNA08	1.10027e-11	False	746	105
RNA54	RNA57	1.0857e-11	False	747	105
RNA37	RNA62	9.99306e-12	False	748	105
RNA27	RNA60	9.77042e-12	False	749	105
RNA77	RNA62	9.20754e-12	False	750	105
RNA22	RNA71	8.908e-12	False	751	105
RNA22	RNA47	8.74077e-12	False	752	105
RNA16	RNA31	8.68629e-12	False	753	105
RNA54	RNA67	8.59384e-12	False	754	105
RNA23	RNA60	8.5031e-12	False	755	105
RNA10	RNA47	8.0728e-12	False	756	105
RNA23	RNA68	7.94428e-12	False	757	105
RNA59	RNA65	7.69942e-12	False	758	105
RNA08	RNA33	7.50724e-12	False	759	105
RNA17	RNA26	7.40319e-12	False	760	105
RNA80	RNA57	7.28408e-12	False	761	105
RNA02	RNA53	6.49217e-12	False	763	105
RNA31	RNA35	6.3641e-12	False	765	105
RNA77	RNA06	5.96632e-12	False	766	105
RNA07	RNA37	5.65645e-12	False	768	105
RNA33	RNA47	5.65563e-12	False	769	105
RNA10	RNA44	5.56793e-12	False	770	105
RNA79	RNA22	5.43723e-12	False	771	105
RNA31	RNA59	5.40925e-12	False	772	105
RNA38	RNA47	5.22188e-12	False	773	105
RNA14	RNA37	4.99687e-12	False	774	105
RNA31	RNA41	4.94834e-12	False	775	105
RNA04	RNA53	4.76411e-12	False	776	105
RNA77	RNA08	4.64535e-12	False	777	105
RNA76	RNA25	4.63714e-12	False	778	105
RNA03	RNA17	4.52666e-12	False	779	105
RNA25	RNA38	4.51949e-12	False	780	105
RNA10	RNA69	4.51858e-12	False	781	105
RNA31	RNA47	4.17645e-12	False	782	105
RNA54	RNA75	4.07547e-12	False	783	105
RNA31	RNA55	3.99643e-12	False	784	105
RNA06	RNA23	3.87968e-12	False	785	105
RNA06	RNA31	3.32129e-12	False	786	105
RNA38	RNA60	3.07813e-12	False	787	105
RNA10	RNA51	3.03697e-12	False	788	105
RNA01	RNA65	2.9468e-12	False	789	105
RNA10	RNA13	2.86606e-12	False	790	105
RNA03	RNA27	2.83747e-12	False	791	105
RNA04	RNA21	2.55807e-12	False	792	105
RNA22	RNA60	2.23221e-12	False	793	105
RNA78	RNA40	2.19018e-12	False	794	105
RNA09	RNA56	2.01326e-12	False	795	105
RNA14	RNA53	1.91842e-12	False	796	105
RNA10	RNA12	1.91804e-12	False	797	105
RNA19	RNA58	1.90877e-12	False	798	105
RNA39	RNA53	1.83121e-12	False	799	105
RNA54	RNA63	1.78724e-12	False	800	105
RNA36	RNA37	1.60188e-12	False	801	105
RNA22	RNA61	1.53128e-12	False	802	105
RNA29	RNA38	1.51964e-12	False	803	105
RNA54	RNA72	1.48094e-12	False	804	105
RNA17	RNA74	1.38332e-12	False	805	105
RNA80	RNA62	1.32499e-12	False	806	105
RNA37	RNA75	1.29953e-12	False	807	105
RNA80	RNA56	1.18005e-12	False	808	105
RNA09	RNA61	1.15351e-12	False	809	105
RNA21	RNA43	1.07777e-12	False	810	105
RNA17	RNA56	1.02348e-12	False	811	105
RNA33	RNA56	1.01301e-12	False	812	105
RNA23	RNA41	9.9032e-13	False	813	105
RNA33	RNA73	9.65566e-13	False	814	105
RNA24	RNA28	9.01253e-13	False	815	105
RNA78	RNA71	8.9703e-13	False	816	105
RNA38	RNA75	8.96401e-13	False	817	105
RNA31	RNA50	8.74056e-13	False	818	105
RNA09	RNA60	8.71437e-13	False	819	105
RNA32	RNA53	8.51483e-13	False	820	105
RNA76	RNA42	8.1378e-13	False	821	105
RNA38	RNA68	7.99858e-13	False	822	105
RNA38	RNA62	7.66251e-13	False	823	105
RNA15	RNA73	7.49802e-13	False	824	105
RNA37	RNA46	7.30196e-13	False	825	105
RNA77	RNA59	6.99353e-13	False	826	105
RNA77	RNA28	6.76799e-13	False	827	105
RNA31	RNA74	6.72746e-13	False	828	105
RNA80	RNA59	6.58576e-13	False	829	105
RNA10	RNA30	6.53475e-13	False	830	105
RNA77	RNA25	6.34953e-13	False	831	105
RNA23	RNA25	5.5329e-13	False	832	105
RNA09	RNA63	5.27555e-13	False	833	105
RNA77	RNA63	5.10718e-13	False	834	105
RNA22	RNA72	4.87969e-13	False	835	105
RNA24	RNA62	4.84961e-13	False	836	105
RNA10	RNA56	4.64087e-13	False	837	105
RNA76	RNA57	4.39631e-13	False	838	105
RNA16	RNA22	4.36071e-13	False	839	105
RNA77	RNA46	4.23171e-13	False	840	105
RNA22	RNA26	3.83678e-13	False	842	105
RNA27	RNA56	3.58796e-13	False	843	105
RNA79	RNA54	3.55039e-13	False	844	105
RNA24	RNA39	3.3446e-13	False	845	105
RNA80	RNA63	3.31198e-13	False	846	105
RNA22	RNA25	3.29834e-13	False	847	105
RNA15	RNA59	3.21556e-13	False	848	105
RNA76	RNA69	2.94032e-13	False	849	105
RNA10	RNA18	2.92814e-13	False	850	105
RNA78	RNA49	2.72908e-13	False	851	105
RNA09	RNA58	2.72794e-13	False	852	105
RNA05	RNA20	2.63756e-13	False	853	105
RNA14	RNA19	2.43542e-13	False	854	105
RNA20	RNA34	2.39622e-13	False	855	105
RNA52	RNA54	2.30929e-13	False	856	105
RNA15	RNA25	2.21289e-13	False	857	105
RNA78	RNA74	2.02458e-13	False	858	105
RNA77	RNA79	1.96707e-13	False	859	105
RNA53	RNA58	1.62953e-13	False	861	105
RNA33	RNA55	1.48466e-13	False	862	105
RNA15	RNA63	1.47369e-13	False	863	105
RNA76	RNA71	1.45081e-13	False	864	105
RNA38	RNA55	1.33082e-13	False	865	105
RNA23	RNA61	1.31441e-13	False	866	105
RNA05	RNA34	1.16407e-13	False	867	105
RNA21	RNA29	1.08279e-13	False	868	105
RNA79	RNA38	1.07542e-13	False	869	105
RNA09	RNA62	1.0628e-13	False	870	105
RNA04	RNA05	1.05801e-13	False	871	105
RNA10	RNA70	9.66845e-14	False	872	105
RNA33	RNA60	9.13798e-14	False	873	105
RNA54	RNA60	8.87968e-14	False	874	105
RNA04	RNA34	8.12105e-14	False	875	105
RNA30	RNA38	7.60659e-14	False	876	105
RNA79	RNA31	7.49715e-14	False	877	105
RNA80	RNA30	7.25143e-14	False	878	105
RNA10	RNA40	7.02617e-14	False	879	105
RNA13	RNA31	6.67437e-14	False	880	105
RNA31	RNA57	6.19641e-14	False	881	105
RNA17	RNA41	5.56644e-14	False	882	105
RNA23	RNA42	5.36258e-14	False	883	105
RNA38	RNA42	5.01355e-14	False	884	105
RNA06	RNA15	4.83086e-14	False	885	105
RNA15	RNA16	4.56592e-14	False	886	105
RNA47	RNA54	4.14074e-14	False	887	105
RNA41	RNA54	4.0919e-14	False	888	105
RNA38	RNA72	3.91604e-14	False	889	105
RNA34	RNA39	3.65119e-14	False	890	105
RNA23	RNA67	3.61402e-14	False	891	105
RNA22	RNA51	3.52291e-14	False	892	105
RNA15	RNA42	3.46439e-14	False	893	105
RNA80	RNA69	3.24454e-14	False	894	105
RNA78	RNA18	3.1719e-14	False	895	105
RNA12	RNA54	3.13156e-14	False	896	105
RNA80	RNA71	3.03361e-14	False	897	105
RNA27	RNA51	3.01553e-14	False	898	105
RNA65	RNA40	2.99625e-14	False	899	105
RNA22	RNA52	2.82184e-14	False	900	105
RNA54	RNA73	2.73658e-14	False	901	105
RNA22	RNA35	2.50014e-14	False	902	105
RNA38	RNA50	2.37437e-14	False	903	105
RNA21	RNA39	2.13039e-14	False	904	105
RNA77	RNA13	2.00022e-14	False	905	105
RNA37	RNA43	1.82521e-14	False	907	105
RNA27	RNA40	1.79402e-14	False	908	105
RNA77	RNA70	1.75379e-14	False	909	105
RNA38	RNA59	1.57388e-14	False	910	105
RNA23	RNA35	1.42344e-14	False	911	105
RNA25	RNA54	1.39596e-14	False	912	105
RNA13	RNA54	1.37367e-14	False	913	105
RNA77	RNA12	1.24325e-14	False	914	105
RNA07	RNA34	1.20606e-14	False	915	105
RNA15	RNA57	1.09649e-14	False	916	105
RNA13	RNA33	1.08242e-14	False	917	105
RNA06	RNA54	1.06403e-14	False	918	105
RNA09	RNA12	1.01116e-14	False	919	105
RNA76	RNA56	1.00243e-14	False	920	105
RNA33	RNA58	9.90933e-15	False	921	105
RNA15	RNA72	9.6284e-15	False	922	105
RNA80	RNA52	9.14369e-15	False	923	105
RNA17	RNA35	8.52565e-15	False	924	105
RNA42	RNA54	8.06656e-15	False	925	105
RNA46	RNA53	8.06378e-15	False	926	105
RNA33	RNA69	7.16169e-15	False	927	105
RNA11	RNA39	6.01748e-15	False	928	105
RNA08	RNA38	5.69803e-15	False	929	105
RNA33	RNA35	5.31099e-15	False	930	105
RNA19	RNA36	5.20725e-15	False	931	105
RNA12	RNA31	5.06631e-15	False	932	105
RNA76	RNA03	4.66141e-15	False	934	105
RNA33	RNA75	4.62433e-15	False	935	105
RNA38	RNA41	4.41018e-15	False	936	105
RNA19	RNA73	4.22465e-15	False	937	105
RNA76	RNA18	3.61936e-15	False	938	105
RNA09	RNA68	3.5346e-15	False	939	105
RNA77	RNA72	3.49363e-15	False	940	105
RNA31	RNA75	3.18295e-15	False	941	105
RNA23	RNA50	3.1213e-15	False	942	105
RNA12	RNA38	3.04664e-15	False	945	105
RNA64	RNA65	3.02282e-15	False	946	105
RNA51	RNA54	2.99193e-15	False	947	105
RNA77	RNA42	2.84423e-15	False	948	105
RNA24	RNA45	2.83782e-15	False	949	105
RNA53	RNA59	2.43712e-15	False	950	105
RNA15	RNA60	2.31949e-15	False	951	105
RNA78	RNA25	2.29908e-15	False	952	105
RNA14	RNA21	2.19398e-15	False	953	105
RNA22	RNA44	2.11518e-15	False	955	105
RNA22	RNA70	1.89795e-15	False	956	105
RNA15	RNA74	1.87849e-15	False	957	105
RNA80	RNA25	1.86091e-15	False	958	105
RNA02	RNA14	1.83312e-15	False	959	105
RNA08	RNA23	1.72965e-15	False	960	105
RNA19	RNA46	1.5907e-15	False	962	105
RNA09	RNA29	1.41277e-15	False	963	105
RNA78	RNA48	1.32861e-15	False	964	105
RNA15	RNA35	1.32242e-15	False	965	105
RNA80	RNA16	1.30083e-15	False	966	105
RNA19	RNA62	1.26526e-15	False	967	105
RNA33	RNA59	1.17341e-15	False	968	105
RNA21	RNA36	1.14184e-15	False	969	105
RNA78	RNA51	1.11445e-15	False	970	105
RNA24	RNA30	1.09754e-15	False	971	105
RNA03	RNA31	1.067e-15	False	972	105
RNA37	RNA73	9.71092e-16	False	973	105
RNA31	RNA56	9.39561e-16	False	974	105
RNA17	RNA67	8.74856e-16	False	975	105
RNA77	RNA50	8.03645e-16	False	976	105
RNA37	RNA69	7.85495e-16	False	977	105
RNA21	RNA58	7.75287e-16	False	978	105
RNA38	RNA63	7.42502e-16	False	979	105
RNA37	RNA47	6.85211e-16	False	981	105
RNA22	RNA69	6.71164e-16	False	982	105
RNA16	RNA54	6.66213e-16	False	983	105
RNA80	RNA72	6.31193e-16	False	984	105
RNA24	RNA36	5.65371e-16	False	985	105
RNA31	RNA40	5.41285e-16	False	986	105
RNA17	RNA68	4.97093e-16	False	987	105
RNA77	RNA35	4.92636e-16	False	988	105
RNA15	RNA30	4.81561e-16	False	989	105
RNA10	RNA25	3.61566e-16	False	990	105
RNA05	RNA11	3.4373e-16	False	991	105
RNA77	RNA47	3.42828e-16	False	992	105
RNA80	RNA06	3.3109e-16	False	993	105
RNA35	RNA38	3.2095e-16	False	994	105
RNA09	RNA28	2.69374e-16	False	996	105
RNA09	RNA75	2.68887e-16	False	997	105
RNA19	RNA43	2.44623e-16	False	998	105
RNA24	RNA58	2.05568e-16	False	999	105
RNA15	RNA75	1.34485e-16	False	1000	105
RNA22	RNA67	1.27839e-16	False	1001	105
RNA78	RNA70	1.19095e-16	False	1002	105
RNA14	RNA24	1.14733e-16	False	1003	105
RNA80	RNA41	1.08718e-16	False	1004	105
RNA29	RNA33	1.07498e-16	False	1005	105
RNA31	RNA60	1.02568e-16	False	1006	105
RNA31	RNA45	9.84109e-17	False	1007	105
RNA30	RNA37	9.08205e-17	False	1008	105
RNA22	RNA74	9.02822e-17	False	1009	105
RNA30	RNA54	8.98666e-17	False	1010	105
RNA15	RNA67	8.59692e-17	False	1011	105
RNA23	RNA40	8.2472e-17	False	1012	105
RNA16	RNA33	8.01867e-17	False	1013	105
RNA21	RNA45	7.81859e-17	False	1014	105
RNA04	RNA20	7.58096e-17	False	1015	105
RNA13	RNA17	7.46786e-17	False	1016	105
RNA06	RNA17	7.4425e-17	False	1017	105
RNA15	RNA51	6.95691e-17	False	1018	105
RNA79	RNA09	6.61911e-17	False	1019	105
RNA23	RNA30	6.47138e-17	False	1020	105
RNA32	RNA34	6.45002e-17	False	1021	105
RNA19	RNA28	6.32331e-17	False	1022	105
RNA77	RNA36	5.7919e-17	False	1023	105
RNA23	RNA74	5.55255e-17	False	1024	105
RNA33	RNA50	4.79746e-17	False	1025	105
RNA10	RNA71	4.69148e-17	False	1026	105
RNA15	RNA41	4.642e-17	False	1027	105
RNA09	RNA13	4.44407e-17	False	1028	105
RNA54	RNA74	4.15276e-17	False	1029	105
RNA09	RNA44	4.13277e-17	False	1030	105
RNA03	RNA15	4.00554e-17	False	1031	105
RNA08	RNA31	3.68887e-17	False	1032	105
RNA38	RNA44	3.6047e-17	False	1033	105
RNA80	RNA75	3.5485e-17	False	1034	105
RNA09	RNA50	3.01356e-17	False	1035	105
RNA79	RNA23	2.80681e-17	False	1036	105
RNA02	RNA39	2.69891e-17	False	1037	105
RNA09	RNA26	2.67347e-17	False	1038	105
RNA77	RNA56	2.46512e-17	False	1039	105
RNA33	RNA74	2.2443e-17	False	1040	105
RNA08	RNA54	2.19402e-17	False	1041	105
RNA15	RNA18	1.85935e-17	False	1042	105
RNA13	RNA23	1.80678e-17	False	1043	105
RNA77	RNA74	1.58146e-17	False	1044	105
RNA31	RNA42	1.41744e-17	False	1045	105
RNA77	RNA57	1.40379e-17	False	1046	105
RNA37	RNA72	1.36685e-17	False	1047	105
RNA76	RNA49	1.36003e-17	False	1048	105
RNA33	RNA63	1.24939e-17	False	1049	105
RNA16	RNA37	9.54355e-18	False	1050	105
RNA19	RNA63	8.71431e-18	False	1051	105
RNA10	RNA49	7.63644e-18	False	1052	105
RNA01	RNA10	7.05496e-18	False	1053	105
RNA07	RNA19	6.91845e-18	False	1054	105
RNA03	RNA33	6.77162e-18	False	1055	105
RNA38	RNA74	6.58548e-18	False	1056	105
RNA21	RNA62	6.14032e-18	False	1057	105
RNA09	RNA67	6.07662e-18	False	1058	105
RNA37	RNA45	5.47742e-18	False	1059	105
RNA27	RNA64	5.42695e-18	False	1060	105
RNA15	RNA71	5.18052e-18	False	1062	105
RNA04	RNA14	4.50513e-18	False	1063	105
RNA16	RNA17	3.95477e-18	False	1064	105
RNA35	RNA54	3.86276e-18	False	1065	105
RNA80	RNA35	3.75803e-18	False	1066	105
RNA33	RNA62	3.5408e-18	False	1067	105
RNA54	RNA70	3.52718e-18	False	1068	105
RNA38	RNA67	3.50868e-18	False	1069	105
RNA13	RNA38	3.35006e-18	False	1070	105
RNA22	RNA42	2.83725e-18	False	1071	105
RNA77	RNA03	2.83722e-18	False	1072	105
RNA31	RNA52	2.82751e-18	False	1073	105
RNA31	RNA69	2.75289e-18	False	1074	105
RNA23	RNA52	2.69875e-18	False	1075	105
RNA38	RNA40	2.2116e-18	False	1076	105
RNA09	RNA73	2.1957e-18	False	1077	105
RNA15	RNA26	2.17805e-18	False	1078	105
RNA33	RNA61	2.01879e-18	False	1080	105
RNA18	RNA27	1.99909e-18	False	1081	105
RNA02	RNA46	1.92463e-18	False	1082	105
RNA09	RNA71	1.83288e-18	False	1083	105
RNA34	RNA43	1.62574e-18	False	1084	105
RNA53	RNA63	1.56916e-18	False	1086	105
RNA77	RNA30	1.37845e-18	False	1087	105
RNA22	RNA40	1.34398e-18	False	1088	105
RNA77	RNA26	1.31385e-18	False	1089	105
RNA15	RNA29	1.30352e-18	False	1090	105
RNA22	RNA68	1.21722e-18	False	1091	105
RNA33	RNA41	1.16926e-18	False	1092	105
RNA18	RNA22	1.12116e-18	False	1093	105
RNA31	RNA61	1.01763e-18	False	1094	105
RNA24	RNA55	8.13789e-19	False	1095	105
RNA38	RNA71	7.58556e-19	False	1096	105
RNA24	RNA73	6.57617e-19	False	1097	105
RNA37	RNA55	6.11116e-19	False	1098	105
RNA17	RNA51	5.49751e-19	False	1100	105
RNA19	RNA59	4.9712e-19	False	1101	105
RNA77	RNA40	4.81212e-19	False	1102	105
RNA23	RNA70	4.72059e-19	False	1103	105
RNA29	RNA37	4.58576e-19	False	1104	105
RNA37	RNA66	4.16403e-19	False	1105	105
RNA23	RNA71	3.86331e-19	False	1106	105
RNA37	RNA50	3.72131e-19	False	1107	105
RNA54	RNA68	3.30839e-19	False	1109	105
RNA28	RNA53	2.92105e-19	False	1110	105
RNA54	RNA61	2.58736e-19	False	1111	105
RNA79	RNA33	2.53746e-19	False	1112	105
RNA80	RNA74	2.33792e-19	False	1113	105
RNA02	RNA28	2.3086e-19	False	1114	105
RNA17	RNA42	2.20463e-19	False	1115	105
RNA30	RNA31	2.04384e-19	False	1116	105
RNA08	RNA53	1.98123e-19	False	1117	105
RNA09	RNA30	1.63621e-19	False	1118	105
RNA24	RNA59	1.46813e-19	False	1119	105
RNA03	RNA09	1.38625e-19	False	1120	105
RNA02	RNA04	1.35665e-19	False	1121	105
RNA09	RNA42	1.20178e-19	False	1122	105
RNA79	RNA17	1.14252e-19	False	1123	105
RNA21	RNA55	1.11584e-19	False	1124	105
RNA17	RNA44	9.59859e-20	False	1125	105
RNA09	RNA35	8.18098e-20	False	1126	105
RNA31	RNA70	6.21486e-20	False	1129	105
RNA07	RNA20	6.15056e-20	False	1130	105
RNA17	RNA40	5.10932e-20	False	1131	105
RNA54	RNA71	5.10139e-20	False	1132	105
RNA24	RNA26	4.78182e-20	False	1133	105
RNA17	RNA30	4.71009e-20	False	1134	105
RNA19	RNA45	4.0883e-20	False	1136	105
RNA15	RNA52	3.21473e-20	False	1137	105
RNA77	RNA73	3.06637e-20	False	1138	105
RNA77	RNA60	3.06177e-20	False	1139	105
RNA33	RNA44	3.00006e-20	False	1140	105
RNA15	RNA44	2.53176e-20	False	1141	105
RNA77	RNA71	2.42056e-20	False	1142	105
RNA24	RNA66	2.38842e-20	False	1143	105
RNA53	RNA66	2.38423e-20	False	1144	105
RNA19	RNA66	2.34868e-20	False	1145	105
RNA12	RNA15	2.32475e-20	False	1146	105
RNA15	RNA61	2.31431e-20	False	1147	105
RNA26	RNA37	2.10326e-20	False	1148	105
RNA15	RNA40	2.09341e-20	False	1149	105
RNA13	RNA15	2.06276e-20	False	1150	105
RNA27	RNA70	2.00949e-20	False	1151	105
RNA09	RNA52	1.7623e-20	False	1152	105
RNA77	RNA69	1.49932e-20	False	1154	105
RNA19	RNA67	1.49311e-20	False	1155	105
RNA12	RNA33	1.46763e-20	False	1156	105
RNA12	RNA17	1.41613e-20	False	1157	105
RNA80	RNA44	9.79328e-21	False	1159	105
RNA24	RNA29	9.23963e-21	False	1160	105
RNA37	RNA61	7.90666e-21	False	1162	105
RNA21	RNA28	7.8196e-21	False	1163	105
RNA21	RNA46	7.21959e-21	False	1164	105
RNA54	RNA69	7.08828e-21	False	1165	105
RNA01	RNA27	6.76785e-21	False	1166	105
RNA37	RNA67	6.31505e-21	False	1167	105
RNA78	RNA64	6.22938e-21	False	1168	105
RNA31	RNA67	6.0086e-21	False	1169	105
RNA09	RNA18	4.05793e-21	False	1170	105
RNA33	RNA42	3.58735e-21	False	1171	105
RNA27	RNA49	3.05298e-21	False	1172	105
RNA24	RNA67	2.85021e-21	False	1173	105
RNA17	RNA69	2.80617e-21	False	1174	105
RNA37	RNA60	2.7838e-21	False	1175	105
RNA17	RNA71	2.31891e-21	False	1176	105
RNA38	RNA51	2.30242e-21	False	1177	105
RNA37	RNA57	2.30058e-21	False	1178	105
RNA42	RNA53	2.26702e-21	False	1179	105
RNA24	RNA71	2.01056e-21	False	1180	105
RNA24	RNA46	1.87906e-21	False	1181	105
RNA17	RNA25	1.59682e-21	False	1182	105
RNA24	RNA25	1.5705e-21	False	1183	105
RNA09	RNA55	1.51676e-21	False	1184	105
RNA23	RNA44	1.46509e-21	False	1185	105
RNA78	RNA01	1.42058e-21	False	1186	105
RNA77	RNA68	1.17144e-21	False	1188	105
RNA25	RNA31	1.12551e-21	False	1189	105
RNA12	RNA23	1.0746e-21	False	1190	105
RNA33	RNA72	1.06602e-21	False	1191	105
RNA37	RNA56	1.04853e-21	False	1192	105
RNA21	RNA66	1.01818e-21	False	1193	105
RNA15	RNA69	9.94921e-22	False	1194	105
RNA37	RNA41	9.92805e-22	False	1195	105
RNA24	RNA68	9.89815e-22	False	1196	105
RNA21	RNA59	8.79606e-22	False	1197	105
RNA06	RNA33	8.33802e-22	False	1198	105
RNA24	RNA63	7.96517e-22	False	1199	105
RNA77	RNA52	7.94193e-22	False	1200	105
RNA79	RNA15	7.86863e-22	False	1201	105
RNA77	RNA61	7.55849e-22	False	1202	105
RNA77	RNA67	6.79619e-22	False	1203	105
RNA35	RNA37	5.73247e-22	False	1204	105
RNA37	RNA68	5.34294e-22	False	1205	105
RNA14	RNA34	5.25341e-22	False	1206	105
RNA10	RNA48	3.36994e-22	False	1207	105
RNA05	RNA39	3.35668e-22	False	1208	105
RNA11	RNA32	2.59263e-22	False	1211	105
RNA15	RNA49	2.52263e-22	False	1212	105
RNA30	RNA33	1.65381e-22	False	1213	105
RNA31	RNA71	1.60165e-22	False	1214	105
RNA10	RNA64	1.19474e-22	False	1215	105
RNA76	RNA01	1.10209e-22	False	1216	105
RNA37	RNA40	1.04514e-22	False	1217	105
RNA16	RNA53	1.01893e-22	False	1218	105
RNA20	RNA43	8.77152e-23	False	1219	105
RNA80	RNA42	7.68219e-23	False	1220	105
RNA05	RNA07	7.5999e-23	False	1221	105
RNA21	RNA63	7.10096e-23	False	1223	105
RNA24	RNA60	6.4106e-23	False	1225	105
RNA05	RNA28	5.37352e-23	False	1226	105
RNA50	RNA53	5.37171e-23	False	1227	105
RNA22	RNA49	4.40084e-23	False	1229	105
RNA77	RNA75	4.08068e-23	False	1230	105
RNA29	RNA53	4.03741e-23	False	1231	105
RNA06	RNA53	3.79666e-23	False	1232	105
RNA23	RNA72	3.57108e-23	False	1233	105
RNA53	RNA72	3.30011e-23	False	1234	105
RNA80	RNA51	3.12904e-23	False	1235	105
RNA33	RNA67	2.45701e-23	False	1236	105
RNA53	RNA60	2.15438e-23	False	1237	105
RNA80	RNA40	1.92921e-23	False	1238	105
RNA28	RNA34	1.8966e-23	False	1239	105
RNA76	RNA48	1.88332e-23	False	1240	105
RNA01	RNA54	1.87521e-23	False	1241	105
RNA25	RNA33	1.80393e-23	False	1242	105
RNA25	RNA53	1.61665e-23	False	1244	105
RNA06	RNA37	1.5673e-23	False	1245	105
RNA33	RNA52	1.51339e-23	False	1246	105
RNA19	RNA75	1.46895e-23	False	1248	105
RNA03	RNA37	1.36952e-23	False	1250	105
RNA45	RNA53	1.0554e-23	False	1251	105
RNA34	RNA45	1.03915e-23	False	1252	105
RNA01	RNA22	9.02794e-24	False	1253	105
RNA80	RNA70	8.97008e-24	False	1254	105
RNA15	RNA68	8.72563e-24	False	1255	105
RNA02	RNA47	8.42363e-24	False	1256	105
RNA18	RNA23	8.10006e-24	False	1257	105
RNA02	RNA58	7.03964e-24	False	1258	105
RNA37	RNA74	6.86486e-24	False	1259	105
RNA77	RNA44	6.75417e-24	False	1260	105
RNA26	RNA53	5.21486e-24	False	1262	105
RNA38	RNA64	4.98363e-24	False	1263	105
RNA24	RNA75	4.81678e-24	False	1264	105
RNA09	RNA74	4.76061e-24	False	1265	105
RNA04	RNA32	3.89651e-24	False	1266	105
RNA27	RNA48	3.57217e-24	False	1267	105
RNA47	RNA53	2.9384e-24	False	1268	105
RNA33	RNA71	2.933e-24	False	1269	105
RNA54	RNA40	2.65883e-24	False	1270	105
RNA02	RNA32	2.53394e-24	False	1271	105
RNA21	RNA35	2.10586e-24	False	1272	105
RNA36	RNA53	1.83086e-24	False	1273	105
RNA22	RNA64	1.76284e-24	False	1274	105
RNA02	RNA66	1.43147e-24	False	1275	105
RNA53	RNA57	1.30859e-24	False	1276	105
RNA17	RNA52	1.05444e-24	False	1277	105
RNA08	RNA21	8.82628e-25	False	1278	105
RNA24	RNA69	8.54664e-25	False	1279	105
RNA25	RNA37	6.93453e-25	False	1280	105
RNA11	RNA20	4.65139e-25	False	1281	105
RNA01	RNA09	4.12052e-25	False	1282	105
RNA04	RNA28	4.06152e-25	False	1283	105
RNA05	RNA14	3.30934e-25	False	1284	105
RNA18	RNA54	2.78004e-25	False	1285	105
RNA17	RNA70	2.65084e-25	False	1286	105
RNA08	RNA37	1.94501e-25	False	1288	105
RNA37	RNA52	1.78992e-25	False	1289	105
RNA17	RNA18	1.44766e-25	False	1290	105
RNA38	RNA70	1.27872e-25	False	1291	105
RNA24	RNA61	1.21068e-25	False	1292	105
RNA54	RNA44	1.18554e-25	False	1294	105
RNA08	RNA24	7.36734e-26	False	1295	105
RNA19	RNA29	5.38932e-26	False	1296	105
RNA24	RNA57	5.25352e-26	False	1297	105
RNA20	RNA32	4.96923e-26	False	1298	105
RNA41	RNA53	4.51814e-26	False	1299	105
RNA53	RNA73	4.12497e-26	False	1300	105
RNA37	RNA42	3.38235e-26	False	1301	105
RNA76	RNA64	3.16991e-26	False	1302	105
RNA23	RNA51	2.35584e-26	False	1304	105
RNA54	RNA64	2.15147e-26	False	1305	105
RNA12	RNA53	2.08771e-26	False	1307	105
RNA80	RNA18	1.98206e-26	False	1308	105
RNA53	RNA56	1.34231e-26	False	1309	105
RNA02	RNA50	1.12049e-26	False	1311	105
RNA21	RNA47	9.94936e-27	False	1312	105
RNA07	RNA11	8.35996e-27	False	1313	105
RNA09	RNA72	7.84993e-27	False	1314	105
RNA20	RNA39	7.65564e-27	False	1315	105
RNA37	RNA71	7.17594e-27	False	1316	105
RNA19	RNA55	7.12213e-27	False	1317	105
RNA21	RNA75	6.50293e-27	False	1318	105
RNA77	RNA51	3.87979e-27	False	1319	105
RNA79	RNA53	3.5465e-27	False	1320	105
RNA21	RNA25	3.44607e-27	False	1321	105
RNA05	RNA32	2.8484e-27	False	1322	105
RNA13	RNA53	2.71922e-27	False	1323	105
RNA19	RNA30	2.71041e-27	False	1324	105
RNA05	RNA43	2.23466e-27	False	1325	105
RNA16	RNA24	2.14852e-27	False	1326	105
RNA02	RNA73	2.04655e-27	False	1327	105
RNA33	RNA40	1.81944e-27	False	1328	105
RNA19	RNA72	1.44893e-27	False	1329	105
RNA21	RNA73	1.44302e-27	False	1330	105
RNA15	RNA48	1.34866e-27	False	1331	105
RNA53	RNA55	1.25203e-27	False	1332	105
RNA24	RNA47	1.19379e-27	False	1333	105
RNA04	RNA07	7.94861e-28	False	1334	105
RNA09	RNA69	6.46899e-28	False	1336	105
RNA21	RNA42	6.35106e-28	False	1337	105
RNA03	RNA24	5.48251e-28	False	1338	105
RNA24	RNA35	5.38577e-28	False	1339	105
RNA02	RNA42	4.96488e-28	False	1340	105
RNA49	RNA54	4.05156e-28	False	1341	105
RNA09	RNA48	3.99353e-28	False	1342	105
RNA11	RNA43	3.86702e-28	False	1343	105
RNA21	RNA67	2.85193e-28	False	1344	105
RNA24	RNA74	2.3347e-28	False	1346	105
RNA34	RNA36	2.23286e-28	False	1347	105
RNA18	RNA31	2.03035e-28	False	1348	105
RNA24	RNA41	1.85524e-28	False	1349	105
RNA32	RNA36	1.49935e-28	False	1350	105
RNA19	RNA71	1.33021e-28	False	1351	105
RNA77	RNA18	1.01036e-28	False	1352	105
RNA31	RNA44	8.93973e-29	False	1353	105
RNA02	RNA36	7.73847e-29	False	1354	105
RNA19	RNA47	7.39835e-29	False	1355	105
RNA21	RNA41	6.58083e-29	False	1356	105
RNA02	RNA62	6.29467e-29	False	1357	105
RNA08	RNA19	5.56167e-29	False	1358	105
RNA21	RNA72	4.52682e-29	False	1359	105
RNA14	RNA39	4.1851e-29	False	1361	105
RNA80	RNA01	3.7543e-29	False	1362	105
RNA20	RNA45	3.56925e-29	False	1363	105
RNA31	RNA51	3.49699e-29	False	1364	105
RNA02	RNA26	1.81917e-29	False	1366	105
RNA06	RNA24	1.74233e-29	False	1367	105
RNA21	RNA30	1.58899e-29	False	1368	105
RNA33	RNA51	1.40886e-29	False	1369	105
RNA33	RNA70	1.1832e-29	False	1370	105
RNA18	RNA37	5.56626e-30	False	1371	105
RNA21	RNA60	4.9992e-30	False	1372	105
RNA13	RNA21	4.85756e-30	False	1373	105
RNA01	RNA15	4.59208e-30	False	1374	105
RNA23	RNA49	4.10355e-30	False	1375	105
RNA22	RNA48	3.72886e-30	False	1376	105
RNA30	RNA53	3.53696e-30	False	1377	105
RNA09	RNA51	3.41333e-30	False	1378	105
RNA16	RNA19	2.50886e-30	False	1379	105
RNA15	RNA70	2.30251e-30	False	1380	105
RNA19	RNA60	2.07435e-30	False	1381	105
RNA04	RNA36	2.0268e-30	False	1382	105
RNA01	RNA38	1.49505e-30	False	1384	105
RNA02	RNA45	1.36139e-30	False	1385	105
RNA21	RNA56	1.31823e-30	False	1386	105
RNA13	RNA19	1.04736e-30	False	1387	105
RNA24	RNA42	9.39814e-31	False	1388	105
RNA21	RNA26	8.07717e-31	False	1390	105
RNA09	RNA64	6.84544e-31	False	1391	105
RNA19	RNA57	6.05377e-31	False	1392	105
RNA24	RNA50	5.39157e-31	False	1393	105
RNA12	RNA21	4.99699e-31	False	1394	105
RNA05	RNA29	3.76899e-31	False	1395	105
RNA21	RNA74	3.33755e-31	False	1396	105
RNA17	RNA49	3.05802e-31	False	1397	105
RNA24	RNA52	2.87219e-31	False	1398	105
RNA34	RNA66	2.84746e-31	False	1399	105
RNA21	RNA52	2.34424e-31	False	1400	105
RNA09	RNA70	2.16793e-31	False	1401	105
RNA79	RNA21	2.13899e-31	False	1402	105
RNA48	RNA54	1.80525e-31	False	1403	105
RNA20	RNA62	1.7603e-31	False	1404	105
RNA06	RNA19	1.71076e-31	False	1405	105
RNA11	RNA66	1.64077e-31	False	1406	105
RNA02	RNA29	1.03683e-31	False	1408	105
RNA53	RNA61	9.25108e-32	False	1409	105
RNA34	RNA58	8.09435e-32	False	1410	105
RNA21	RNA50	7.77976e-32	False	1411	105
RNA05	RNA46	5.50179e-32	False	1412	105
RNA53	RNA74	3.71302e-32	False	1413	105
RNA04	RNA43	3.34567e-32	False	1414	105
RNA21	RNA61	3.33782e-32	False	1415	105
RNA35	RNA53	2.25814e-32	False	1416	105
RNA79	RNA19	1.6409e-32	False	1417	105
RNA06	RNA21	1.55861e-32	False	1418	105
RNA16	RNA21	1.55242e-32	False	1419	105
RNA01	RNA23	1.51145e-32	False	1420	105
RNA34	RNA62	1.19911e-32	False	1421	105
RNA02	RNA59	1.16913e-32	False	1422	105
RNA05	RNA66	1.11552e-32	False	1423	105
RNA11	RNA36	9.86309e-33	False	1424	105
RNA15	RNA64	9.76238e-33	False	1425	105
RNA09	RNA49	9.6328e-33	False	1426	105
RNA34	RNA46	9.27721e-33	False	1427	105
RNA24	RNA44	8.49957e-33	False	1428	105
RNA34	RNA59	7.83799e-33	False	1429	105
RNA03	RNA21	6.33431e-33	False	1430	105
RNA21	RNA57	5.04209e-33	False	1431	105
RNA24	RNA56	4.89353e-33	False	1432	105
RNA19	RNA56	4.08607e-33	False	1433	105
RNA80	RNA49	3.91644e-33	False	1434	105
RNA20	RNA58	3.15453e-33	False	1435	105
RNA04	RNA58	3.12818e-33	False	1436	105
RNA77	RNA64	3.1025e-33	False	1437	105
RNA19	RNA69	2.59924e-33	False	1438	105
RNA53	RNA40	2.28275e-33	False	1439	105
RNA05	RNA36	2.17001e-33	False	1440	105
RNA02	RNA08	1.56048e-33	False	1441	105
RNA77	RNA49	1.43303e-33	False	1442	105
RNA19	RNA41	1.19397e-33	False	1443	105
RNA34	RNA50	1.0503e-33	False	1444	105
RNA02	RNA06	8.50985e-34	False	1445	105
RNA20	RNA36	8.49254e-34	False	1446	105
RNA02	RNA57	7.55224e-34	False	1447	105
RNA02	RNA55	5.68929e-34	False	1448	105
RNA31	RNA49	5.34004e-34	False	1449	105
RNA80	RNA64	5.10839e-34	False	1450	105
RNA32	RNA39	4.77431e-34	False	1451	105
RNA80	RNA48	3.36303e-34	False	1452	105
RNA19	RNA26	3.14724e-34	False	1453	105
RNA02	RNA67	3.03597e-34	False	1454	105
RNA23	RNA48	2.92831e-34	False	1455	105
RNA21	RNA71	2.00943e-34	False	1456	105
RNA21	RNA68	1.55561e-34	False	1457	105
RNA11	RNA58	1.41893e-34	False	1458	105
RNA01	RNA37	1.235e-34	False	1459	105
RNA02	RNA56	7.40227e-35	False	1460	105
RNA24	RNA40	7.28125e-35	False	1461	105
RNA08	RNA34	6.28512e-35	False	1462	105
RNA07	RNA32	6.14187e-35	False	1463	105
RNA11	RNA46	5.73437e-35	False	1464	105
RNA28	RNA32	5.55299e-35	False	1465	105
RNA02	RNA16	5.34406e-35	False	1466	105
RNA04	RNA66	5.01589e-35	False	1467	105
RNA02	RNA63	4.26635e-35	False	1468	105
RNA28	RNA39	3.40589e-35	False	1469	105
RNA37	RNA70	3.15974e-35	False	1470	105
RNA53	RNA68	3.01012e-35	False	1471	105
RNA18	RNA38	2.58697e-35	False	1472	105
RNA11	RNA45	2.20566e-35	False	1473	105
RNA19	RNA61	2.13288e-35	False	1474	105
RNA05	RNA62	1.48643e-35	False	1475	105
RNA04	RNA50	1.23742e-35	False	1476	105
RNA04	RNA62	3.81724e-36	False	1477	105
RNA01	RNA31	2.73806e-36	False	1478	105
RNA03	RNA53	2.66421e-36	False	1479	105
RNA37	RNA51	2.221e-36	False	1480	105
RNA53	RNA75	2.09871e-36	False	1481	105
RNA37	RNA49	1.76966e-36	False	1482	105
RNA34	RNA47	1.51888e-36	False	1483	105
RNA24	RNA72	1.43087e-36	False	1484	105
RNA18	RNA33	1.17598e-36	False	1485	105
RNA02	RNA41	7.5802e-37	False	1487	105
RNA21	RNA69	5.44885e-37	False	1488	105
RNA05	RNA45	3.82795e-37	False	1489	105
RNA14	RNA20	3.54424e-37	False	1490	105
RNA53	RNA44	2.91576e-37	False	1491	105
RNA04	RNA46	1.96481e-37	False	1492	105
RNA34	RNA63	1.74454e-37	False	1494	105
RNA38	RNA49	1.68213e-37	False	1495	105
RNA77	RNA48	1.23087e-37	False	1496	105
RNA19	RNA52	1.19226e-37	False	1497	105
RNA20	RNA28	1.0544e-37	False	1498	105
RNA23	RNA64	1.02326e-37	False	1499	105
RNA12	RNA19	8.31319e-38	False	1500	105
RNA14	RNA32	7.12075e-38	False	1501	105
RNA18	RNA24	6.28642e-38	False	1502	105
RNA02	RNA69	5.59728e-38	False	1503	105
RNA21	RNA44	3.80295e-38	False	1504	105
RNA17	RNA48	3.23864e-38	False	1505	105
RNA37	RNA44	2.98935e-38	False	1506	105
RNA02	RNA75	2.84617e-38	False	1507	105
RNA11	RNA28	1.38334e-38	False	1508	105
RNA04	RNA56	1.12166e-38	False	1509	105
RNA04	RNA73	1.01767e-38	False	1510	105
RNA02	RNA30	8.39986e-39	False	1511	105
RNA13	RNA24	7.92119e-39	False	1512	105
RNA34	RNA57	7.16968e-39	False	1513	105
RNA02	RNA12	6.07925e-39	False	1514	105
RNA05	RNA50	5.51129e-39	False	1515	105
RNA21	RNA70	5.09871e-39	False	1516	105
RNA05	RNA58	2.0511e-39	False	1517	105
RNA02	RNA72	1.88544e-39	False	1518	105
RNA07	RNA39	1.73796e-39	False	1519	105
RNA05	RNA55	1.68777e-39	False	1520	105
RNA02	RNA13	1.59849e-39	False	1521	105
RNA77	RNA01	1.28797e-39	False	1522	105
RNA02	RNA68	1.04025e-39	False	1523	105
RNA05	RNA73	6.40553e-40	False	1524	105
RNA53	RNA71	6.02598e-40	False	1525	105
RNA04	RNA59	5.95446e-40	False	1526	105
RNA11	RNA73	4.84039e-40	False	1527	105
RNA53	RNA69	4.72316e-40	False	1528	105
RNA04	RNA06	3.57191e-40	False	1529	105
RNA51	RNA53	3.30137e-40	False	1530	105
RNA11	RNA26	2.374e-40	False	1531	105
RNA19	RNA35	2.12228e-40	False	1532	105
RNA20	RNA59	1.9177e-40	False	1533	105
RNA79	RNA02	1.80655e-40	False	1534	105
RNA36	RNA39	1.63048e-40	False	1535	105
RNA53	RNA67	1.57906e-40	False	1536	105
RNA19	RNA42	1.51146e-40	False	1537	105
RNA32	RNA43	1.3898e-40	False	1538	105
RNA34	RNA75	1.11349e-40	False	1539	105
RNA21	RNA40	9.23162e-41	False	1540	105
RNA04	RNA29	5.65661e-41	False	1541	105
RNA37	RNA48	5.36126e-41	False	1542	105
RNA03	RNA19	5.3296e-41	False	1543	105
RNA04	RNA45	4.43164e-41	False	1544	105
RNA20	RNA66	3.28532e-41	False	1545	105
RNA31	RNA48	3.0365e-41	False	1546	105
RNA11	RNA62	1.37271e-41	False	1547	105
RNA04	RNA75	1.18333e-41	False	1548	105
RNA19	RNA68	5.37327e-42	False	1549	105
RNA08	RNA20	4.49331e-42	False	1550	105
RNA33	RNA49	3.41553e-42	False	1551	105
RNA12	RNA24	3.40455e-42	False	1552	105
RNA04	RNA57	3.37907e-42	False	1553	105
RNA11	RNA59	3.33153e-42	False	1554	105
RNA38	RNA48	3.24922e-42	False	1555	105
RNA20	RNA50	2.10985e-42	False	1556	105
RNA31	RNA64	4.94857e-43	False	1558	105
RNA04	RNA63	4.59335e-43	False	1559	105
RNA19	RNA74	3.03404e-43	False	1561	105
RNA32	RNA46	2.12466e-43	False	1562	105
RNA19	RNA25	2.1167e-43	False	1563	105
RNA34	RNA42	2.05183e-43	False	1564	105
RNA02	RNA25	2.03415e-43	False	1565	105
RNA53	RNA70	9.37558e-44	False	1567	105
RNA37	RNA64	8.84903e-44	False	1568	105
RNA04	RNA25	7.88203e-44	False	1570	105
RNA07	RNA14	7.29069e-44	False	1571	105
RNA32	RNA66	5.70025e-44	False	1572	105
RNA20	RNA29	5.374e-44	False	1573	105
RNA11	RNA68	4.97521e-44	False	1574	105
RNA05	RNA06	3.73961e-44	False	1575	105
RNA02	RNA60	2.5922e-44	False	1576	105
RNA39	RNA43	2.5917e-44	False	1577	105
RNA20	RNA46	1.98966e-44	False	1578	105
RNA01	RNA17	1.49029e-44	False	1579	105
RNA17	RNA64	1.20936e-44	False	1580	105
RNA34	RNA72	1.06836e-44	False	1581	105
RNA79	RNA24	8.70202e-45	False	1583	105
RNA04	RNA08	4.98312e-45	False	1585	105
RNA05	RNA16	2.70138e-45	False	1586	105
RNA04	RNA35	2.09439e-45	False	1587	105
RNA05	RNA47	1.68505e-45	False	1588	105
RNA32	RNA73	1.2595e-45	False	1589	105
RNA32	RNA45	1.2513e-45	False	1590	105
RNA19	RNA40	7.18287e-46	False	1591	105
RNA14	RNA43	6.88258e-46	False	1592	105
RNA02	RNA74	6.33262e-46	False	1593	105
RNA04	RNA69	6.12621e-46	False	1594	105
RNA11	RNA47	4.90768e-46	False	1595	105
RNA05	RNA69	3.65271e-46	False	1596	105
RNA34	RNA56	3.53701e-46	False	1597	105
RNA02	RNA35	3.25308e-46	False	1598	105
RNA20	RNA63	3.01102e-46	False	1599	105
RNA34	RNA69	1.33973e-46	False	1600	105
RNA19	RNA44	1.21791e-46	False	1601	105
RNA04	RNA41	9.60862e-47	False	1602	105
RNA11	RNA75	8.42012e-47	False	1603	105
RNA02	RNA52	6.92448e-47	False	1604	105
RNA11	RNA63	5.10216e-47	False	1605	105
RNA05	RNA08	5.08162e-47	False	1606	105
RNA28	RNA36	2.64821e-47	False	1607	105
RNA24	RNA70	2.20471e-47	False	1608	105
RNA04	RNA67	1.90927e-47	False	1610	105
RNA04	RNA47	1.75122e-47	False	1611	105
RNA19	RNA70	1.4382e-47	False	1612	105
RNA39	RNA58	1.33766e-47	False	1613	105
RNA14	RNA36	5.15028e-48	False	1614	105
RNA36	RNA66	3.58106e-48	False	1615	105
RNA11	RNA41	2.92435e-48	False	1616	105
RNA20	RNA75	2.71987e-48	False	1617	105
RNA11	RNA50	1.66558e-48	False	1618	105
RNA04	RNA16	1.20918e-48	False	1619	105
RNA05	RNA35	1.04272e-48	False	1620	105
RNA04	RNA52	6.79018e-49	False	1622	105
RNA05	RNA25	6.1566e-49	False	1623	105
RNA34	RNA67	5.03326e-49	False	1624	105
RNA33	RNA48	4.8624e-49	False	1625	105
RNA24	RNA51	4.38684e-49	False	1626	105
RNA02	RNA71	4.36227e-49	False	1627	105
RNA32	RNA75	3.26885e-49	False	1628	105
RNA34	RNA55	3.10081e-49	False	1629	105
RNA06	RNA34	2.2499e-49	False	1630	105
RNA07	RNA58	2.07634e-49	False	1631	105
RNA06	RNA11	1.97534e-49	False	1632	105
RNA20	RNA73	1.7082e-49	False	1633	105
RNA39	RNA62	6.94284e-50	False	1634	105
RNA36	RNA45	6.30791e-50	False	1635	105
RNA05	RNA67	4.32137e-50	False	1636	105
RNA79	RNA34	3.22128e-50	False	1637	105
RNA05	RNA56	2.17923e-50	False	1638	105
RNA25	RNA34	1.77798e-50	False	1639	105
RNA02	RNA40	1.55797e-50	False	1640	105
RNA11	RNA60	1.14242e-50	False	1641	105
RNA34	RNA60	9.90256e-51	False	1642	105
RNA29	RNA39	9.1412e-51	False	1643	105
RNA14	RNA45	6.9921e-51	False	1644	105
RNA04	RNA74	5.37377e-51	False	1645	105
RNA33	RNA64	4.83417e-51	False	1646	105
RNA04	RNA60	4.82681e-51	False	1647	105
RNA20	RNA42	3.19307e-51	False	1649	105
RNA32	RNA35	2.93013e-51	False	1650	105
RNA02	RNA61	2.69087e-51	False	1651	105
RNA39	RNA50	1.32795e-51	False	1653	105
RNA13	RNA34	7.13096e-52	False	1654	105
RNA04	RNA26	6.79432e-52	False	1655	105
RNA16	RNA20	6.13984e-52	False	1656	105
RNA20	RNA72	6.01966e-52	False	1657	105
RNA20	RNA67	5.67495e-52	False	1658	105
RNA24	RNA49	5.31654e-52	False	1659	105
RNA02	RNA03	5.07055e-52	False	1660	105
RNA32	RNA62	4.66391e-52	False	1661	105
RNA08	RNA11	3.75844e-52	False	1662	105
RNA34	RNA41	3.28729e-52	False	1663	105
RNA11	RNA25	3.02935e-52	False	1664	105
RNA05	RNA75	1.60147e-52	False	1665	105
RNA18	RNA53	1.49786e-52	False	1666	105
RNA46	RNA66	8.80002e-53	False	1667	105
RNA11	RNA16	5.33705e-53	False	1668	105
RNA14	RNA58	4.06966e-53	False	1669	105
RNA20	RNA30	3.49871e-53	False	1670	105
RNA05	RNA63	2.7617e-53	False	1671	105
RNA34	RNA52	2.66804e-53	False	1672	105
RNA14	RNA28	2.1957e-53	False	1674	105
RNA06	RNA20	2.15844e-53	False	1675	105
RNA34	RNA61	2.13684e-53	False	1676	105
RNA05	RNA59	1.64535e-53	False	1677	105
RNA05	RNA60	1.37476e-53	False	1678	105
RNA05	RNA72	1.12421e-53	False	1679	105
RNA39	RNA46	1.07027e-53	False	1680	105
RNA16	RNA34	9.10029e-54	False	1681	105
RNA03	RNA05	7.40743e-54	False	1682	105
RNA05	RNA41	7.0748e-54	False	1683	105
RNA05	RNA57	5.05252e-54	False	1684	105
RNA14	RNA46	4.2134e-54	False	1685	105
RNA03	RNA11	3.51122e-54	False	1686	105
RNA21	RNA51	2.95959e-54	False	1687	105
RNA07	RNA45	1.97928e-54	False	1688	105
RNA05	RNA13	6.84507e-55	False	1689	105
RNA24	RNA48	6.41448e-55	False	1690	105
RNA32	RNA58	4.00472e-55	False	1691	105
RNA07	RNA66	2.48426e-55	False	1692	105
RNA14	RNA73	1.47547e-55	False	1694	105
RNA39	RNA73	1.0667e-55	False	1695	105
RNA45	RNA46	9.92955e-56	False	1696	105
RNA26	RNA32	8.20974e-56	False	1697	105
RNA79	RNA05	4.02992e-56	False	1698	105
RNA02	RNA51	3.48925e-56	False	1699	105
RNA14	RNA66	1.78802e-56	False	1700	105
RNA26	RNA34	1.70664e-56	False	1701	105
RNA05	RNA52	1.5192e-56	False	1702	105
RNA07	RNA36	1.49461e-56	False	1703	105
RNA01	RNA33	1.47716e-56	False	1704	105
RNA05	RNA30	1.24215e-56	False	1705	105
RNA20	RNA47	9.92841e-57	False	1707	105
RNA20	RNA25	9.2124e-57	False	1708	105
RNA07	RNA29	8.49109e-57	False	1709	105
RNA04	RNA42	6.64424e-57	False	1710	105
RNA20	RNA41	5.55142e-57	False	1711	105
RNA11	RNA30	3.81914e-57	False	1712	105
RNA07	RNA73	3.65576e-57	False	1713	105
RNA18	RNA21	3.11748e-57	False	1714	105
RNA34	RNA35	2.98142e-57	False	1715	105
RNA32	RNA63	1.51031e-57	False	1716	105
RNA13	RNA20	1.33014e-57	False	1717	105
RNA11	RNA61	1.2631e-57	False	1718	105
RNA14	RNA62	8.92807e-58	False	1719	105
RNA11	RNA67	8.81522e-58	False	1720	105
RNA12	RNA20	8.44882e-58	False	1721	105
RNA20	RNA60	6.96814e-58	False	1722	105
RNA05	RNA12	5.69977e-58	False	1723	105
RNA05	RNA42	4.15014e-58	False	1724	105
RNA20	RNA44	2.63282e-58	False	1725	105
RNA04	RNA30	2.56443e-58	False	1726	105
RNA34	RNA74	2.45035e-58	False	1727	105
RNA30	RNA34	2.27775e-58	False	1728	105
RNA49	RNA53	1.62914e-58	False	1729	105
RNA29	RNA43	1.61027e-58	False	1730	105
RNA12	RNA34	1.08256e-58	False	1731	105
RNA36	RNA73	7.49324e-59	False	1732	105
RNA07	RNA46	7.08813e-59	False	1733	105
RNA20	RNA26	3.72542e-59	False	1734	105
RNA07	RNA62	2.29494e-59	False	1735	105
RNA79	RNA20	1.34114e-59	False	1736	105
RNA20	RNA55	1.14061e-59	False	1737	105
RNA04	RNA55	8.1746e-60	False	1738	105
RNA39	RNA45	8.09602e-60	False	1739	105
RNA48	RNA53	5.86789e-60	False	1740	105
RNA11	RNA42	5.30593e-60	False	1741	105
RNA01	RNA53	5.16817e-60	False	1742	105
RNA29	RNA32	4.40802e-60	False	1743	105
RNA04	RNA61	3.71649e-60	False	1744	105
RNA18	RNA19	2.5045e-60	False	1745	105
RNA34	RNA68	1.93485e-60	False	1746	105
RNA32	RNA74	8.96178e-61	False	1747	105
RNA39	RNA56	8.64353e-61	False	1748	105
RNA39	RNA59	6.98568e-61	False	1749	105
RNA11	RNA13	6.42745e-61	False	1750	105
RNA04	RNA51	5.13213e-61	False	1751	105
RNA20	RNA69	5.11595e-61	False	1752	105
RNA29	RNA34	3.92614e-61	False	1753	105
RNA32	RNA50	3.81573e-61	False	1754	105
RNA36	RNA62	3.76694e-61	False	1755	105
RNA05	RNA40	3.69453e-61	False	1756	105
RNA32	RNA59	2.81462e-61	False	1757	105
RNA36	RNA58	1.38202e-61	False	1758	105
RNA04	RNA72	6.33492e-62	False	1760	105
RNA03	RNA34	5.09392e-62	False	1761	105
RNA05	RNA74	4.3566e-62	False	1762	105
RNA28	RNA43	3.77545e-62	False	1763	105
RNA39	RNA66	3.74775e-62	False	1764	105
RNA07	RNA28	2.91096e-62	False	1765	105
RNA03	RNA20	2.68597e-62	False	1766	105
RNA16	RNA32	2.31423e-62	False	1767	105
RNA28	RNA45	2.02466e-62	False	1768	105
RNA43	RNA58	1.29945e-62	False	1769	105
RNA03	RNA04	8.5069e-63	False	1770	105
RNA20	RNA71	8.41923e-63	False	1771	105
RNA20	RNA61	8.05327e-63	False	1772	105
RNA36	RNA43	6.04895e-63	False	1773	105
RNA03	RNA32	4.51826e-63	False	1774	105
RNA30	RNA32	4.35597e-63	False	1775	105
RNA02	RNA44	3.95997e-63	False	1776	105
RNA28	RNA66	2.41516e-63	False	1777	105
RNA14	RNA47	1.27316e-63	False	1778	105
RNA53	RNA64	1.21533e-63	False	1779	105
RNA04	RNA68	9.26236e-64	False	1780	105
RNA11	RNA29	7.0596e-64	False	1781	105
RNA01	RNA24	6.24472e-64	False	1782	105
RNA02	RNA70	3.74198e-64	False	1783	105
RNA32	RNA68	2.76256e-64	False	1784	105
RNA04	RNA13	2.23274e-64	False	1785	105
RNA05	RNA26	2.036e-64	False	1786	105
RNA14	RNA59	2.00667e-64	False	1787	105
RNA06	RNA39	1.77425e-64	False	1788	105
RNA43	RNA66	1.60516e-64	False	1789	105
RNA07	RNA59	4.68586e-65	False	1790	105
RNA36	RNA46	4.19662e-65	False	1791	105
RNA20	RNA57	3.37222e-65	False	1792	105
RNA79	RNA11	2.82654e-65	False	1793	105
RNA11	RNA71	2.59804e-65	False	1794	105
RNA20	RNA35	2.47302e-65	False	1795	105
RNA08	RNA32	1.95369e-65	False	1796	105
RNA04	RNA12	1.68664e-65	False	1797	105
RNA34	RNA44	1.64903e-65	False	1798	105
RNA05	RNA61	1.50809e-65	False	1799	105
RNA01	RNA21	1.46448e-65	False	1800	105
RNA79	RNA04	1.20565e-65	False	1801	105
RNA20	RNA56	1.18469e-65	False	1802	105
RNA34	RNA51	7.04521e-66	False	1803	105
RNA39	RNA63	6.87567e-66	False	1804	105
RNA14	RNA26	6.18067e-66	False	1805	105
RNA11	RNA69	5.04464e-66	False	1806	105
RNA11	RNA55	4.58506e-66	False	1807	105
RNA28	RNA58	2.72311e-66	False	1808	105
RNA04	RNA40	2.32266e-66	False	1809	105
RNA32	RNA69	2.21899e-66	False	1810	105
RNA16	RNA39	6.42219e-67	False	1813	105
RNA11	RNA40	6.21951e-67	False	1816	105
RNA20	RNA74	4.61498e-67	False	1817	105
RNA08	RNA39	4.46104e-67	False	1818	105
RNA11	RNA12	3.91023e-67	False	1819	105
RNA32	RNA41	3.90832e-67	False	1820	105
RNA28	RNA62	3.76907e-67	False	1821	105
RNA43	RNA45	1.99513e-67	False	1822	105
RNA11	RNA72	1.77818e-67	False	1823	105
RNA11	RNA35	9.15659e-68	False	1824	105
RNA39	RNA57	9.12795e-68	False	1825	105
RNA34	RNA71	5.6773e-68	False	1826	105
RNA32	RNA47	5.0638e-68	False	1827	105
RNA32	RNA55	4.54072e-68	False	1828	105
RNA21	RNA64	3.67574e-68	False	1829	105
RNA14	RNA41	1.03686e-68	False	1830	105
RNA45	RNA58	9.11928e-69	False	1832	105
RNA06	RNA14	8.63333e-69	False	1833	105
RNA24	RNA64	4.38136e-69	False	1835	105
RNA43	RNA46	2.4006e-69	False	1836	105
RNA45	RNA62	1.21616e-69	False	1837	105
RNA04	RNA71	8.16741e-70	False	1838	105
RNA29	RNA66	7.38249e-70	False	1839	105
RNA32	RNA67	5.91886e-70	False	1840	105
RNA11	RNA52	4.4257e-70	False	1841	105
RNA21	RNA49	4.29636e-70	False	1842	105
RNA07	RNA52	3.60607e-70	False	1843	105
RNA35	RNA39	3.52285e-70	False	1844	105
RNA36	RNA59	2.86774e-70	False	1845	105
RNA28	RNA73	2.73822e-70	False	1846	105
RNA20	RNA40	1.91497e-70	False	1847	105
RNA19	RNA49	1.17334e-70	False	1848	105
RNA06	RNA32	7.57328e-71	False	1849	105
RNA07	RNA08	1.34178e-71	False	1850	105
RNA36	RNA60	9.50313e-72	False	1851	105
RNA43	RNA73	6.23167e-72	False	1852	105
RNA79	RNA39	5.57366e-72	False	1853	105
RNA14	RNA75	4.07165e-72	False	1854	105
RNA13	RNA39	3.60451e-72	False	1856	105
RNA43	RNA62	3.47274e-72	False	1857	105
RNA07	RNA63	3.28339e-72	False	1858	105
RNA12	RNA39	2.27372e-72	False	1859	105
RNA14	RNA63	6.9528e-73	False	1860	105
RNA21	RNA48	5.93045e-73	False	1861	105
RNA05	RNA70	4.71198e-73	False	1862	105
RNA36	RNA63	4.17209e-73	False	1863	105
RNA02	RNA18	3.64964e-73	False	1864	105
RNA14	RNA50	2.20472e-73	False	1865	105
RNA11	RNA74	1.0616e-73	False	1866	105
RNA39	RNA47	5.98468e-74	False	1867	105
RNA39	RNA75	2.4208e-74	False	1869	105
RNA05	RNA68	1.0904e-74	False	1873	105
RNA14	RNA68	1.09008e-74	False	1874	105
RNA28	RNA59	8.85179e-75	False	1875	105
RNA28	RNA46	8.78459e-75	False	1876	105
RNA25	RNA39	7.62231e-75	False	1877	105
RNA14	RNA60	6.40381e-75	False	1878	105
RNA05	RNA18	4.92535e-75	False	1879	105
RNA46	RNA73	9.31625e-76	False	1880	105
RNA29	RNA46	7.98089e-76	False	1881	105
RNA13	RNA32	4.64672e-76	False	1882	105
RNA20	RNA68	3.97431e-76	False	1883	105
RNA05	RNA44	2.86342e-76	False	1884	105
RNA25	RNA32	2.12133e-76	False	1885	105
RNA39	RNA41	1.33412e-76	False	1886	105
RNA32	RNA57	9.92505e-77	False	1887	105
RNA18	RNA34	6.59329e-77	False	1888	105
RNA36	RNA50	2.24866e-77	False	1889	105
RNA36	RNA61	2.04507e-77	False	1890	105
RNA34	RNA40	1.75059e-77	False	1891	105
RNA39	RNA67	1.56658e-77	False	1892	105
RNA08	RNA36	1.22185e-77	False	1893	105
RNA30	RNA39	9.12901e-78	False	1895	105
RNA32	RNA52	7.58342e-78	False	1896	105
RNA46	RNA57	4.89061e-78	False	1897	105
RNA05	RNA51	3.74632e-78	False	1898	105
RNA25	RNA64	3.30102e-78	False	1899	105
RNA14	RNA25	2.07542e-78	False	1900	105
RNA19	RNA64	1.10265e-78	False	1901	105
RNA14	RNA67	9.95084e-79	False	1902	105
RNA08	RNA14	6.01835e-79	False	1903	105
RNA39	RNA52	4.35294e-79	False	1904	105
RNA08	RNA43	2.8358e-79	False	1905	105
RNA01	RNA25	2.17743e-79	False	1906	105
RNA14	RNA16	1.97116e-79	False	1907	105
RNA32	RNA72	6.71448e-80	False	1908	105
RNA04	RNA44	6.46739e-80	False	1909	105
RNA20	RNA51	4.71855e-80	False	1910	105
RNA29	RNA45	4.62069e-80	False	1911	105
RNA36	RNA69	4.45653e-80	False	1912	105
RNA07	RNA50	3.73657e-80	False	1913	105
RNA58	RNA66	8.14995e-81	False	1914	105
RNA04	RNA18	7.00303e-81	False	1915	105
RNA11	RNA44	5.48018e-81	False	1916	105
RNA08	RNA28	3.98832e-81	False	1917	105
RNA19	RNA48	3.61378e-81	False	1918	105
RNA05	RNA71	2.79097e-81	False	1919	105
RNA28	RNA29	2.48387e-81	False	1920	105
RNA36	RNA47	3.19817e-82	False	1922	105
RNA07	RNA13	2.7479e-82	False	1923	105
RNA14	RNA30	2.68006e-82	False	1924	105
RNA14	RNA72	1.21883e-82	False	1925	105
RNA50	RNA58	1.17377e-82	False	1926	105
RNA45	RNA50	1.09036e-82	False	1927	105
RNA04	RNA70	8.6956e-83	False	1928	105
RNA32	RNA42	7.42298e-83	False	1929	105
RNA39	RNA60	4.56079e-83	False	1930	105
RNA36	RNA57	4.40241e-83	False	1931	105
RNA46	RNA67	4.37612e-83	False	1932	105
RNA28	RNA63	3.54806e-83	False	1933	105
RNA28	RNA75	3.19883e-83	False	1934	105
RNA32	RNA56	1.69402e-83	False	1935	105
RNA06	RNA07	1.48522e-83	False	1936	105
RNA43	RNA52	1.30208e-83	False	1937	105
RNA14	RNA61	1.05455e-83	False	1938	105
RNA32	RNA71	7.21284e-84	False	1939	105
RNA07	RNA56	5.17629e-84	False	1940	105
RNA11	RNA18	5.08453e-84	False	1941	105
RNA62	RNA66	3.49724e-84	False	1942	105
RNA14	RNA29	3.18185e-84	False	1943	105
RNA04	RNA64	2.6046e-84	False	1944	105
RNA79	RNA32	1.94224e-84	False	1945	105
RNA06	RNA36	1.12089e-84	False	1946	105
RNA07	RNA26	1.01984e-84	False	1947	105
RNA12	RNA32	1.01109e-84	False	1948	105
RNA29	RNA58	7.61841e-85	False	1949	105
RNA29	RNA62	7.38929e-85	False	1950	105
RNA02	RNA48	3.569e-85	False	1951	105
RNA20	RNA70	2.77957e-85	False	1952	105
RNA79	RNA14	1.92851e-85	False	1954	105
RNA39	RNA69	1.50207e-85	False	1955	105
RNA11	RNA51	9.4195e-86	False	1956	105
RNA12	RNA14	4.3976e-86	False	1957	105
RNA62	RNA73	3.63478e-86	False	1958	105
RNA13	RNA43	3.52979e-86	False	1959	105
RNA13	RNA66	2.09635e-86	False	1960	105
RNA08	RNA62	1.08897e-86	False	1961	105
RNA39	RNA42	7.11065e-87	False	1962	105
RNA43	RNA50	5.34404e-87	False	1963	105
RNA13	RNA14	4.60885e-87	False	1964	105
RNA03	RNA14	4.26151e-87	False	1965	105
RNA01	RNA19	4.05392e-87	False	1966	105
RNA79	RNA43	3.40096e-87	False	1967	105
RNA43	RNA59	2.22265e-87	False	1968	105
RNA50	RNA62	2.20134e-87	False	1969	105
RNA08	RNA58	1.30114e-87	False	1970	105
RNA26	RNA39	8.63891e-88	False	1971	105
RNA03	RNA39	8.34316e-88	False	1972	105
RNA14	RNA69	5.52702e-88	False	1973	105
RNA07	RNA67	4.69981e-88	False	1974	105
RNA43	RNA63	3.66288e-88	False	1975	105
RNA29	RNA67	2.83299e-88	False	1976	105
RNA02	RNA64	2.31593e-88	False	1977	105
RNA28	RNA60	7.25783e-89	False	1978	105
RNA25	RNA66	5.64842e-89	False	1979	105
RNA58	RNA73	4.64247e-89	False	1980	105
RNA30	RNA43	4.56861e-89	False	1981	105
[truncated: 1,161 more rows]

## Sheet: data set 4 20M reads
sampleA	sampleB	p-value	same_patient?	negatives	positives
RNA62	RNA63	1	True	0	1
RNA60	RNA61	1	True	0	2
RNA59	RNA63	1	True	0	3
RNA59	RNA62	1	True	0	4
RNA58	RNA63	1	True	0	5
RNA58	RNA62	1	True	0	6
RNA58	RNA59	1	True	0	7
RNA56	RNA57	1	True	0	8
RNA52	RNA53	1	True	0	9
RNA50	RNA51	1	True	0	10
RNA48	RNA49	1	True	0	11
RNA46	RNA47	1	True	0	12
RNA44	RNA45	1	True	0	13
RNA42	RNA43	1	True	0	14
RNA40	RNA41	1	True	0	15
RNA36	RNA75	1	True	0	16
RNA35	RNA74	1	True	0	17
RNA34	RNA73	1	True	0	18
RNA32	RNA61	1	True	0	19
RNA32	RNA60	1	True	0	20
RNA30	RNA71	1	True	0	21
RNA29	RNA70	1	True	0	22
RNA28	RNA69	1	True	0	23
RNA26	RNA68	1	True	0	24
RNA20	RNA52	1	True	0	25
RNA19	RNA51	1	True	0	26
RNA19	RNA50	1	True	0	27
RNA18	RNA49	1	True	0	28
RNA18	RNA48	1	True	0	29
RNA17	RNA46	1	True	0	30
RNA16	RNA41	1	True	0	31
RNA16	RNA40	1	True	0	32
RNA14	RNA57	1	True	0	33
RNA14	RNA56	1	True	0	34
RNA13	RNA79	1	True	0	35
RNA12	RNA79	1	True	0	36
RNA12	RNA13	1	True	0	37
RNA11	RNA57	1	True	0	38
RNA11	RNA56	1	True	0	39
RNA11	RNA14	1	True	0	40
RNA08	RNA45	1	True	0	41
RNA08	RNA44	1	True	0	42
RNA07	RNA43	1	True	0	43
RNA07	RNA42	1	True	0	44
RNA06	RNA41	1	True	0	45
RNA06	RNA40	1	True	0	46
RNA06	RNA16	1	True	0	47
RNA04	RNA39	1	True	0	48
RNA03	RNA66	1	True	0	49
RNA01	RNA64	1	True	0	50
RNA79	RNA80	1	True	0	51
RNA78	RNA79	1	True	0	52
RNA12	RNA80	1	True	0	53
RNA55	RNA77	1	True	0	54
RNA17	RNA47	1	True	0	55
RNA13	RNA80	1	True	0	56
RNA13	RNA78	1	True	0	57
RNA12	RNA78	1	True	0	58
RNA31	RNA72	1	True	0	59
RNA23	RNA56	1	True	0	60
RNA13	RNA37	1	True	0	61
RNA23	RNA57	1	True	0	62
RNA22	RNA55	1	True	0	63
RNA14	RNA23	0.999999	True	0	64
RNA20	RNA53	0.999999	True	0	65
RNA37	RNA79	0.999998	True	0	66
RNA54	RNA55	0.999998	True	0	67
RNA27	RNA58	0.999998	True	0	68
RNA27	RNA59	0.999993	True	0	69
RNA38	RNA39	0.999992	True	0	70
RNA27	RNA63	0.999991	True	0	71
RNA10	RNA55	0.999977	True	0	72
RNA12	RNA37	0.999951	True	0	73
RNA55	RNA76	0.999925	True	0	74
RNA15	RNA55	0.999883	True	0	75
RNA15	RNA77	0.999853	True	0	76
RNA11	RNA23	0.999732	True	0	77
RNA27	RNA62	0.999259	True	0	78
RNA04	RNA38	0.99807	True	0	79
RNA78	RNA80	0.997327	True	0	80
RNA37	RNA78	0.996466	True	0	81
RNA02	RNA65	0.996193	True	0	82
RNA10	RNA54	0.993652	True	0	83
RNA10	RNA77	0.984781	True	0	84
RNA14	RNA33	0.977062	False	1	84
RNA37	RNA80	0.973912	True	1	85
RNA37	RNA54	0.973488	False	2	85
RNA54	RNA77	0.956442	True	2	86
RNA27	RNA37	0.950852	False	3	86
RNA19	RNA54	0.948663	False	4	86
RNA33	RNA37	0.947444	False	5	86
RNA43	RNA54	0.942459	False	6	86
RNA37	RNA76	0.9337	False	7	86
RNA15	RNA54	0.933078	True	7	87
RNA26	RNA33	0.927344	False	8	87
RNA19	RNA80	0.925774	False	9	87
RNA10	RNA37	0.918468	False	10	87
RNA22	RNA47	0.916298	False	11	87
RNA33	RNA65	0.913563	False	12	87
RNA32	RNA80	0.91011	False	13	87
RNA19	RNA33	0.908401	False	14	87
RNA24	RNA54	0.90098	False	15	87
RNA27	RNA80	0.900436	False	16	87
RNA54	RNA76	0.893903	True	16	88
RNA22	RNA54	0.892063	True	16	89
RNA31	RNA76	0.891391	False	17	89
RNA23	RNA34	0.889612	False	18	89
RNA27	RNA54	0.886884	False	19	89
RNA15	RNA22	0.882721	True	19	90
RNA05	RNA78	0.877509	False	20	90
RNA33	RNA68	0.874802	False	21	90
RNA31	RNA33	0.870378	False	22	90
RNA34	RNA65	0.868854	False	23	90
RNA26	RNA31	0.867214	False	24	90
RNA27	RNA33	0.862363	False	25	90
RNA09	RNA23	0.858477	False	26	90
RNA27	RNA45	0.850874	False	27	90
RNA22	RNA78	0.847329	False	28	90
RNA17	RNA76	0.843825	False	29	90
RNA03	RNA22	0.829797	False	30	90
RNA76	RNA80	0.82903	False	31	90
RNA08	RNA27	0.82753	False	32	90
RNA06	RNA76	0.826398	False	33	90
RNA07	RNA10	0.823398	False	34	90
RNA33	RNA39	0.821625	False	35	90
RNA10	RNA27	0.821095	False	36	90
RNA76	RNA77	0.818172	True	36	91
RNA10	RNA15	0.813844	True	36	92
RNA33	RNA45	0.807911	False	37	92
RNA76	RNA78	0.802179	False	38	92
RNA22	RNA37	0.797596	False	39	92
RNA21	RNA27	0.796279	False	40	92
RNA51	RNA54	0.784843	False	41	92
RNA22	RNA77	0.78305	True	41	93
RNA19	RNA27	0.782819	False	42	93
RNA14	RNA78	0.782676	False	43	93
RNA15	RNA80	0.781212	False	44	93
RNA10	RNA33	0.781086	False	45	93
RNA33	RNA70	0.770926	False	46	93
RNA09	RNA47	0.770896	False	47	93
RNA19	RNA22	0.770697	False	48	93
RNA05	RNA37	0.760891	False	49	93
RNA11	RNA33	0.755253	False	50	93
RNA23	RNA43	0.751339	False	51	93
RNA08	RNA33	0.75037	False	52	93
RNA22	RNA23	0.750293	False	53	93
RNA22	RNA24	0.739298	False	54	93
RNA15	RNA23	0.739192	False	55	93
RNA22	RNA66	0.738521	False	56	93
RNA22	RNA51	0.738344	False	57	93
RNA10	RNA42	0.737055	False	58	93
RNA19	RNA21	0.733379	False	59	93
RNA33	RNA80	0.725273	False	60	93
RNA61	RNA80	0.723971	False	61	93
RNA28	RNA78	0.7217	False	62	93
RNA31	RNA36	0.720444	False	63	93
RNA33	RNA46	0.714468	False	64	93
RNA21	RNA33	0.712509	False	65	93
RNA22	RNA76	0.708724	True	65	94
RNA22	RNA33	0.70743	False	66	94
RNA10	RNA24	0.706515	False	67	94
RNA23	RNA27	0.702524	False	68	94
RNA34	RNA78	0.699522	False	69	94
RNA02	RNA09	0.699518	False	70	94
RNA10	RNA22	0.693756	True	70	95
RNA54	RNA78	0.693543	False	71	95
RNA22	RNA57	0.692117	False	72	95
RNA09	RNA37	0.689222	False	73	95
RNA15	RNA33	0.688386	False	74	95
RNA21	RNA80	0.688191	False	75	95
RNA11	RNA22	0.687439	False	76	95
RNA04	RNA80	0.682801	False	77	95
RNA09	RNA54	0.681506	False	78	95
RNA15	RNA21	0.680539	False	79	95
RNA07	RNA54	0.67929	False	80	95
RNA06	RNA09	0.678093	True	80	96
RNA22	RNA75	0.669173	False	81	96
RNA54	RNA80	0.668874	False	82	96
RNA19	RNA34	0.668181	False	83	96
RNA07	RNA15	0.664623	False	84	96
RNA03	RNA80	0.663761	False	85	96
RNA05	RNA17	0.663068	False	86	96
RNA27	RNA78	0.66134	False	87	96
RNA24	RNA27	0.660734	False	88	96
RNA15	RNA43	0.66011	False	89	96
RNA32	RNA33	0.657477	False	90	96
RNA17	RNA19	0.656983	False	91	96
RNA15	RNA24	0.65448	False	92	96
RNA15	RNA76	0.653731	True	92	97
RNA09	RNA34	0.653435	False	93	97
RNA31	RNA78	0.652487	False	94	97
RNA21	RNA54	0.651822	False	95	97
RNA10	RNA21	0.649889	False	96	97
RNA14	RNA15	0.648634	False	97	97
RNA05	RNA54	0.647716	False	98	97
RNA19	RNA20	0.646368	False	99	97
RNA22	RNA80	0.642064	False	100	97
RNA09	RNA19	0.641946	False	101	97
RNA17	RNA27	0.641894	False	102	97
RNA42	RNA54	0.641262	False	103	97
RNA21	RNA31	0.638395	False	104	97
RNA31	RNA80	0.631446	False	105	97
RNA19	RNA65	0.622491	False	106	97
RNA17	RNA53	0.61963	False	107	97
RNA23	RNA80	0.618193	False	108	97
RNA16	RNA76	0.616599	False	109	97
RNA05	RNA76	0.615578	False	110	97
RNA09	RNA27	0.615311	False	111	97
RNA31	RNA38	0.611944	False	112	97
RNA57	RNA78	0.610128	False	113	97
RNA10	RNA76	0.607667	True	113	98
RNA37	RNA77	0.605999	False	114	98
RNA23	RNA78	0.601239	False	115	98
RNA26	RNA27	0.601204	False	116	98
RNA17	RNA31	0.601107	False	117	98
RNA09	RNA33	0.600697	False	118	98
RNA15	RNA34	0.596659	False	119	98
RNA02	RNA80	0.595239	False	120	98
RNA31	RNA77	0.593698	False	121	98
RNA31	RNA65	0.593621	False	122	98
RNA23	RNA65	0.584424	False	123	98
RNA33	RNA34	0.581766	False	124	98
RNA09	RNA77	0.579483	False	125	98
RNA10	RNA26	0.578553	False	126	98
RNA22	RNA30	0.578034	False	127	98
RNA08	RNA09	0.57669	False	128	98
RNA41	RNA54	0.570508	False	129	98
RNA05	RNA22	0.569661	False	130	98
RNA05	RNA33	0.565597	False	131	98
RNA23	RNA33	0.565272	False	132	98
RNA09	RNA17	0.560774	False	133	98
RNA03	RNA31	0.55995	False	134	98
RNA07	RNA65	0.558211	False	135	98
RNA21	RNA65	0.554182	False	136	98
RNA10	RNA31	0.552705	False	137	98
RNA09	RNA40	0.551266	True	137	99
RNA05	RNA23	0.548404	False	138	99
RNA33	RNA73	0.548186	False	139	99
RNA15	RNA78	0.54747	False	140	99
RNA24	RNA78	0.5433	False	141	99
RNA27	RNA68	0.54053	False	142	99
RNA50	RNA78	0.52971	False	143	99
RNA09	RNA46	0.522688	False	144	99
RNA60	RNA80	0.521795	False	145	99
RNA27	RNA77	0.520454	False	146	99
RNA20	RNA65	0.519703	False	147	99
RNA23	RNA38	0.51895	False	148	99
RNA10	RNA72	0.512256	False	149	99
RNA20	RNA78	0.509226	False	150	99
RNA66	RNA80	0.509179	False	151	99
RNA46	RNA80	0.497183	False	152	99
RNA09	RNA45	0.493577	False	153	99
RNA65	RNA76	0.489921	False	154	99
RNA09	RNA14	0.489847	False	155	99
RNA08	RNA65	0.488525	False	156	99
RNA06	RNA27	0.487484	False	157	99
RNA31	RNA54	0.487305	False	158	99
RNA10	RNA23	0.487065	False	159	99
RNA27	RNA44	0.485589	False	160	99
RNA21	RNA23	0.484415	False	161	99
RNA34	RNA80	0.483231	False	162	99
RNA22	RNA34	0.477651	False	163	99
RNA27	RNA76	0.477547	False	164	99
RNA16	RNA33	0.476809	False	165	99
RNA27	RNA31	0.476251	False	166	99
RNA43	RNA78	0.47609	False	167	99
RNA15	RNA31	0.475128	False	168	99
RNA21	RNA78	0.474448	False	169	99
RNA02	RNA17	0.473352	False	170	99
RNA10	RNA62	0.472341	False	171	99
RNA22	RNA36	0.467836	False	172	99
RNA31	RNA68	0.467469	False	173	99
RNA14	RNA65	0.466721	False	174	99
RNA10	RNA19	0.466499	False	175	99
RNA22	RNA60	0.466219	False	176	99
RNA35	RNA80	0.464263	False	177	99
RNA36	RNA78	0.464248	False	178	99
RNA10	RNA11	0.463621	False	179	99
RNA02	RNA24	0.461723	False	180	99
RNA39	RNA65	0.457502	False	181	99
RNA33	RNA40	0.456546	False	182	99
RNA33	RNA41	0.454684	False	183	99
RNA16	RNA54	0.45373	False	184	99
RNA46	RNA78	0.450683	False	185	99
RNA39	RNA80	0.449381	False	186	99
RNA33	RNA60	0.448273	False	187	99
RNA15	RNA27	0.448183	False	188	99
RNA24	RNA33	0.448166	False	189	99
RNA33	RNA56	0.447077	False	190	99
RNA05	RNA80	0.447028	False	191	99
RNA22	RNA46	0.446083	False	192	99
RNA33	RNA78	0.443432	False	193	99
RNA33	RNA61	0.440658	False	194	99
RNA19	RNA37	0.438874	False	195	99
RNA11	RNA15	0.435405	False	196	99
RNA09	RNA31	0.43468	False	197	99
RNA28	RNA80	0.433368	False	198	99
RNA23	RNA31	0.433352	False	199	99
RNA04	RNA27	0.431192	False	200	99
RNA10	RNA78	0.430828	False	201	99
RNA24	RNA37	0.429541	False	202	99
RNA02	RNA23	0.429287	False	203	99
RNA73	RNA80	0.428712	False	204	99
RNA23	RNA73	0.427796	False	205	99
RNA22	RNA71	0.427224	False	206	99
RNA05	RNA15	0.427122	False	207	99
RNA27	RNA46	0.425465	False	208	99
RNA22	RNA56	0.425392	False	209	99
RNA50	RNA54	0.42525	False	210	99
RNA22	RNA31	0.425179	False	211	99
RNA04	RNA15	0.425008	False	212	99
RNA07	RNA23	0.424706	False	213	99
RNA27	RNA30	0.424347	False	214	99
RNA22	RNA43	0.420998	False	215	99
RNA33	RNA54	0.418944	False	216	99
RNA11	RNA65	0.418017	False	217	99
RNA51	RNA80	0.412654	False	218	99
RNA02	RNA21	0.411527	False	219	99
RNA09	RNA21	0.410962	False	220	99
RNA26	RNA78	0.41078	False	221	99
RNA10	RNA43	0.410396	False	222	99
RNA10	RNA46	0.410067	False	223	99
RNA72	RNA80	0.40881	False	224	99
RNA27	RNA39	0.408649	False	225	99
RNA09	RNA15	0.407394	False	226	99
RNA15	RNA42	0.407336	False	227	99
RNA31	RNA32	0.405705	False	228	99
RNA23	RNA35	0.403866	False	229	99
RNA27	RNA72	0.403864	False	230	99
RNA17	RNA33	0.403352	False	231	99
RNA19	RNA36	0.403256	False	232	99
RNA40	RNA76	0.402954	False	233	99
RNA31	RNA34	0.402603	False	234	99
RNA14	RNA22	0.400575	False	235	99
RNA06	RNA54	0.399857	False	236	99
RNA17	RNA50	0.39846	False	237	99
RNA10	RNA29	0.394131	False	238	99
RNA28	RNA33	0.392497	False	239	99
RNA09	RNA32	0.391666	False	240	99
RNA57	RNA80	0.391038	False	241	99
RNA07	RNA22	0.391027	False	242	99
RNA34	RNA37	0.3903	False	243	99
RNA36	RNA37	0.38998	False	244	99
RNA04	RNA33	0.388884	False	245	99
RNA23	RNA77	0.388373	False	246	99
RNA15	RNA38	0.387501	False	247	99
RNA09	RNA22	0.387128	False	248	99
RNA06	RNA31	0.385315	False	249	99
RNA17	RNA51	0.383251	False	250	99
RNA53	RNA78	0.379051	False	251	99
RNA09	RNA24	0.378406	False	252	99
RNA22	RNA61	0.378404	False	253	99
RNA17	RNA34	0.37814	False	254	99
RNA17	RNA54	0.376526	False	255	99
RNA19	RNA31	0.37536	False	256	99
RNA29	RNA33	0.373056	False	257	99
RNA20	RNA33	0.372943	False	258	99
RNA09	RNA65	0.371976	False	259	99
RNA37	RNA53	0.371699	False	260	99
RNA33	RNA77	0.370861	False	261	99
RNA10	RNA80	0.369346	False	262	99
RNA31	RNA41	0.368633	False	263	99
RNA27	RNA40	0.368573	False	264	99
RNA05	RNA21	0.367333	False	265	99
RNA21	RNA76	0.366973	False	266	99
RNA31	RNA66	0.366609	False	267	99
RNA21	RNA22	0.365001	False	268	99
RNA50	RNA80	0.364917	False	269	99
RNA33	RNA44	0.364391	False	270	99
RNA16	RNA31	0.362732	False	271	99
RNA55	RNA78	0.360107	False	272	99
RNA74	RNA80	0.35545	False	273	99
RNA33	RNA50	0.351803	False	274	99
RNA19	RNA76	0.351544	False	275	99
RNA33	RNA47	0.348801	False	276	99
RNA31	RNA37	0.34411	False	277	99
RNA22	RNA79	0.341911	False	278	99
RNA23	RNA66	0.340536	False	279	99
RNA05	RNA31	0.339404	False	280	99
RNA20	RNA23	0.338947	False	281	99
RNA32	RNA78	0.338656	False	282	99
RNA65	RNA77	0.338468	False	283	99
RNA22	RNA73	0.335571	False	284	99
RNA02	RNA76	0.335246	False	285	99
RNA17	RNA61	0.334296	False	286	99
RNA06	RNA10	0.333739	False	287	99
RNA23	RNA54	0.333318	False	288	99
RNA10	RNA65	0.332396	False	289	99
RNA45	RNA76	0.33155	False	290	99
RNA10	RNA51	0.331353	False	291	99
RNA77	RNA78	0.331307	False	292	99
RNA62	RNA78	0.330736	False	293	99
RNA37	RNA38	0.330229	False	294	99
RNA05	RNA10	0.326592	False	295	99
RNA10	RNA14	0.32311	False	296	99
RNA22	RNA26	0.321318	False	297	99
RNA15	RNA19	0.318192	False	298	99
RNA28	RNA37	0.315692	False	299	99
RNA23	RNA58	0.314076	False	300	99
RNA17	RNA73	0.314073	False	301	99
RNA17	RNA24	0.312055	False	302	99
RNA02	RNA33	0.311423	False	303	99
RNA24	RNA77	0.310813	False	304	99
RNA24	RNA65	0.309464	False	305	99
RNA02	RNA78	0.308965	False	306	99
RNA10	RNA41	0.307137	False	307	99
RNA10	RNA53	0.306385	False	308	99
RNA33	RNA76	0.30612	False	309	99
RNA43	RNA80	0.304764	False	310	99
RNA11	RNA38	0.303951	False	311	99
RNA16	RNA27	0.303032	False	312	99
RNA22	RNA28	0.302909	False	313	99
RNA10	RNA63	0.302015	False	314	99
RNA17	RNA23	0.301903	False	315	99
RNA14	RNA27	0.301522	False	316	99
RNA14	RNA54	0.300998	False	317	99
RNA17	RNA80	0.300382	False	318	99
RNA37	RNA39	0.300024	False	319	99
RNA18	RNA22	0.299613	False	320	99
RNA59	RNA78	0.299387	False	321	99
RNA04	RNA37	0.298659	False	322	99
RNA05	RNA09	0.292228	False	323	99
RNA38	RNA77	0.290308	False	324	99
RNA41	RNA76	0.289149	False	325	99
RNA10	RNA70	0.285682	False	326	99
RNA23	RNA59	0.284203	False	327	99
RNA02	RNA37	0.284197	False	328	99
RNA27	RNA43	0.283689	False	329	99
RNA27	RNA71	0.283556	False	330	99
RNA35	RNA76	0.283038	False	331	99
RNA27	RNA73	0.282113	False	332	99
RNA11	RNA27	0.281317	False	333	99
RNA21	RNA77	0.280776	False	334	99
RNA47	RNA80	0.280402	False	335	99
RNA09	RNA61	0.280382	False	336	99
RNA51	RNA78	0.280031	False	337	99
RNA10	RNA39	0.278665	False	338	99
RNA08	RNA76	0.278076	False	339	99
RNA27	RNA36	0.277988	False	340	99
RNA12	RNA76	0.27589	False	341	99
RNA33	RNA53	0.275078	False	342	99
RNA27	RNA53	0.273719	False	343	99
RNA05	RNA24	0.273215	False	344	99
RNA21	RNA75	0.269174	False	345	99
RNA17	RNA78	0.268553	False	346	99
RNA49	RNA76	0.268422	False	347	99
RNA12	RNA27	0.267832	False	348	99
RNA23	RNA37	0.267657	False	349	99
RNA31	RNA55	0.266345	False	350	99
RNA09	RNA16	0.266214	True	350	100
RNA34	RNA54	0.264934	False	351	100
RNA17	RNA20	0.264512	False	352	100
RNA07	RNA27	0.264327	False	353	100
RNA47	RNA76	0.264106	False	354	100
RNA43	RNA65	0.262952	False	355	100
RNA31	RNA75	0.262398	False	356	100
RNA37	RNA43	0.26205	False	357	100
RNA10	RNA58	0.261591	False	358	100
RNA19	RNA23	0.261253	False	359	100
RNA20	RNA54	0.25856	False	360	100
RNA23	RNA76	0.257886	False	361	100
RNA33	RNA43	0.257138	False	362	100
RNA31	RNA47	0.255801	False	363	100
RNA21	RNA35	0.255326	False	364	100
RNA11	RNA54	0.252908	False	365	100
RNA15	RNA65	0.252561	False	366	100
RNA22	RNA32	0.251604	False	367	100
RNA43	RNA76	0.251507	False	368	100
RNA09	RNA80	0.250344	False	369	100
RNA60	RNA78	0.248952	False	370	100
RNA03	RNA78	0.246291	False	371	100
RNA03	RNA23	0.245742	False	372	100
RNA33	RNA51	0.245306	False	373	100
RNA17	RNA55	0.245232	False	374	100
RNA04	RNA76	0.244486	False	375	100
RNA16	RNA78	0.243767	False	376	100
RNA33	RNA57	0.243152	False	377	100
RNA56	RNA78	0.242437	False	378	100
RNA07	RNA76	0.241781	False	379	100
RNA15	RNA50	0.241589	False	380	100
RNA10	RNA66	0.23972	False	381	100
RNA17	RNA22	0.238935	False	382	100
RNA10	RNA50	0.238448	False	383	100
RNA72	RNA78	0.237718	False	384	100
RNA69	RNA80	0.237551	False	385	100
RNA73	RNA78	0.237482	False	386	100
RNA10	RNA17	0.235408	False	387	100
RNA65	RNA78	0.235265	False	388	100
RNA10	RNA45	0.235149	False	389	100
RNA55	RNA80	0.233971	False	390	100
RNA33	RNA38	0.233602	False	391	100
RNA54	RNA59	0.232997	False	392	100
RNA34	RNA76	0.230773	False	393	100
RNA23	RNA45	0.230133	False	394	100
RNA11	RNA31	0.230118	False	395	100
RNA23	RNA24	0.229799	False	396	100
RNA45	RNA78	0.228879	False	397	100
RNA23	RNA36	0.228434	False	398	100
RNA24	RNA53	0.228356	False	399	100
RNA09	RNA78	0.226973	False	400	100
RNA09	RNA10	0.224742	False	401	100
RNA34	RNA38	0.224507	False	402	100
RNA11	RNA80	0.222927	False	403	100
RNA10	RNA32	0.222429	False	404	100
RNA09	RNA11	0.222414	False	405	100
RNA22	RNA39	0.221957	False	406	100
RNA15	RNA66	0.221667	False	407	100
RNA22	RNA53	0.219815	False	408	100
RNA16	RNA17	0.219655	False	409	100
RNA15	RNA17	0.219516	False	410	100
RNA11	RNA78	0.218108	False	411	100
RNA21	RNA36	0.217148	False	412	100
RNA23	RNA70	0.21546	False	413	100
RNA22	RNA40	0.213789	False	414	100
RNA58	RNA78	0.213033	False	415	100
RNA02	RNA27	0.212693	False	416	100
RNA06	RNA33	0.21196	False	417	100
RNA27	RNA28	0.211708	False	418	100
RNA37	RNA69	0.211464	False	419	100
RNA24	RNA34	0.211114	False	420	100
RNA10	RNA13	0.209705	False	421	100
RNA13	RNA22	0.209574	False	422	100
RNA23	RNA75	0.209544	False	423	100
RNA21	RNA51	0.208644	False	424	100
RNA32	RNA65	0.207927	False	425	100
RNA20	RNA22	0.207622	False	426	100
RNA02	RNA10	0.206539	False	427	100
RNA17	RNA37	0.206149	False	428	100
RNA02	RNA22	0.205859	False	429	100
RNA23	RNA62	0.205213	False	430	100
RNA17	RNA40	0.204062	False	431	100
RNA11	RNA19	0.203364	False	432	100
RNA04	RNA10	0.202954	False	433	100
RNA21	RNA34	0.202609	False	434	100
RNA19	RNA32	0.202486	False	435	100
RNA38	RNA78	0.202407	False	436	100
RNA04	RNA23	0.20224	False	437	100
RNA74	RNA76	0.202236	False	438	100
RNA27	RNA75	0.202027	False	439	100
RNA27	RNA29	0.201501	False	440	100
RNA13	RNA27	0.201284	False	441	100
RNA45	RNA65	0.201157	False	442	100
RNA07	RNA80	0.200921	False	443	100
RNA23	RNA53	0.200691	False	444	100
RNA20	RNA31	0.200407	False	445	100
RNA70	RNA80	0.199994	False	446	100
RNA23	RNA42	0.199359	False	447	100
RNA07	RNA17	0.19903	False	448	100
RNA14	RNA31	0.198931	False	449	100
RNA20	RNA27	0.198485	False	450	100
RNA45	RNA54	0.198123	False	451	100
RNA51	RNA76	0.197736	False	452	100
RNA63	RNA80	0.197692	False	453	100
RNA15	RNA51	0.197119	False	454	100
RNA31	RNA46	0.195924	False	455	100
RNA27	RNA52	0.195746	False	456	100
RNA03	RNA65	0.195192	False	457	100
RNA40	RNA78	0.193675	False	458	100
RNA23	RNA55	0.192654	False	459	100
RNA75	RNA80	0.192424	False	460	100
RNA22	RNA35	0.192328	False	461	100
RNA27	RNA47	0.19194	False	462	100
RNA05	RNA27	0.191263	False	463	100
RNA06	RNA17	0.190021	False	464	100
RNA27	RNA32	0.18933	False	465	100
RNA10	RNA36	0.188919	False	466	100
RNA15	RNA37	0.18862	False	467	100
RNA27	RNA41	0.188366	False	468	100
RNA09	RNA57	0.186244	False	469	100
RNA27	RNA34	0.185758	False	470	100
RNA28	RNA31	0.184805	False	471	100
RNA54	RNA72	0.184255	False	472	100
RNA46	RNA76	0.184187	False	473	100
RNA17	RNA32	0.183043	False	474	100
RNA19	RNA53	0.182547	False	475	100
RNA10	RNA57	0.181941	False	476	100
RNA62	RNA80	0.180099	False	477	100
RNA37	RNA73	0.179839	False	478	100
RNA10	RNA60	0.179796	False	479	100
RNA19	RNA78	0.179071	False	480	100
RNA56	RNA80	0.178481	False	481	100
RNA30	RNA33	0.178387	False	482	100
RNA15	RNA39	0.177998	False	483	100
RNA21	RNA55	0.17658	False	484	100
RNA65	RNA66	0.17591	False	485	100
RNA18	RNA76	0.174537	False	486	100
RNA53	RNA54	0.174461	False	487	100
RNA14	RNA80	0.173884	False	488	100
RNA23	RNA40	0.17307	False	489	100
RNA10	RNA28	0.173044	False	490	100
RNA07	RNA24	0.173028	False	491	100
RNA34	RNA45	0.171852	False	492	100
RNA22	RNA38	0.170683	False	493	100
RNA10	RNA69	0.169251	False	494	100
RNA23	RNA26	0.168874	False	495	100
RNA10	RNA44	0.16699	False	496	100
RNA22	RNA50	0.166274	False	497	100
RNA09	RNA60	0.165716	False	498	100
RNA04	RNA65	0.165021	False	499	100
RNA63	RNA78	0.16464	False	500	100
RNA09	RNA20	0.164133	False	501	100
RNA27	RNA66	0.163814	False	502	100
RNA31	RNA53	0.163804	False	503	100
RNA23	RNA63	0.163339	False	504	100
RNA17	RNA65	0.162927	False	505	100
RNA33	RNA35	0.162673	False	506	100
RNA09	RNA41	0.161078	True	506	101
RNA33	RNA36	0.160377	False	507	101
RNA69	RNA78	0.156889	False	508	101
RNA33	RNA69	0.156098	False	509	101
RNA53	RNA80	0.155279	False	510	101
RNA38	RNA80	0.154031	False	511	101
RNA19	RNA63	0.153732	False	512	101
RNA17	RNA35	0.152506	False	513	101
RNA31	RNA60	0.151779	False	514	101
RNA23	RNA47	0.151115	False	515	101
RNA19	RNA77	0.150377	False	516	101
RNA17	RNA74	0.149697	False	517	101
RNA33	RNA75	0.149141	False	518	101
RNA22	RNA65	0.148754	False	519	101
RNA26	RNA65	0.148571	False	520	101
RNA15	RNA16	0.148545	False	521	101
RNA17	RNA38	0.148498	False	522	101
RNA09	RNA51	0.147576	False	523	101
RNA07	RNA33	0.146344	False	524	101
RNA47	RNA78	0.145075	False	525	101
RNA66	RNA76	0.144284	False	526	101
RNA37	RNA75	0.144043	False	527	101
RNA16	RNA23	0.143981	False	528	101
RNA24	RNA80	0.143913	False	529	101
RNA05	RNA19	0.14386	False	530	101
RNA21	RNA74	0.142576	False	531	101
RNA42	RNA65	0.1395	False	532	101
RNA10	RNA38	0.137699	False	533	101
RNA04	RNA77	0.137078	False	534	101
RNA27	RNA56	0.137066	False	535	101
RNA19	RNA38	0.136589	False	536	101
RNA23	RNA74	0.135454	False	537	101
RNA10	RNA75	0.134772	False	538	101
RNA46	RNA65	0.133	False	539	101
RNA27	RNA42	0.132855	False	540	101
RNA08	RNA31	0.132702	False	541	101
RNA54	RNA58	0.131381	False	542	101
RNA27	RNA65	0.131381	False	543	101
RNA24	RNA31	0.13138	False	544	101
RNA54	RNA65	0.130222	False	545	101
RNA65	RNA73	0.129436	False	546	101
RNA54	RNA57	0.129382	False	547	101
RNA19	RNA39	0.128995	False	548	101
RNA32	RNA37	0.128548	False	549	101
RNA23	RNA39	0.128439	False	550	101
RNA15	RNA56	0.128313	False	551	101
RNA76	RNA79	0.127508	False	552	101
RNA22	RNA72	0.126843	False	553	101
RNA25	RNA31	0.12666	False	554	101
RNA06	RNA80	0.125985	False	555	101
RNA38	RNA54	0.125074	False	556	101
RNA26	RNA80	0.12442	False	557	101
RNA19	RNA24	0.12416	False	558	101
RNA29	RNA80	0.123377	False	559	101
RNA32	RNA76	0.122489	False	560	101
RNA24	RNA62	0.12227	False	561	101
RNA28	RNA76	0.121858	False	562	101
RNA04	RNA22	0.121821	False	563	101
RNA14	RNA38	0.121568	False	564	101
RNA10	RNA74	0.121544	False	565	101
RNA07	RNA53	0.121171	False	566	101
RNA22	RNA41	0.120853	False	567	101
RNA17	RNA41	0.1202	False	568	101
RNA37	RNA57	0.119866	False	569	101
RNA17	RNA43	0.11984	False	570	101
RNA24	RNA43	0.119729	False	571	101
RNA17	RNA72	0.119138	False	572	101
RNA22	RNA70	0.119134	False	573	101
RNA27	RNA51	0.118317	False	574	101
RNA27	RNA38	0.117941	False	575	101
RNA27	RNA74	0.116733	False	576	101
RNA17	RNA67	0.116603	False	577	101
RNA13	RNA33	0.116421	False	578	101
RNA20	RNA76	0.116013	False	579	101
RNA67	RNA78	0.114905	False	580	101
RNA08	RNA10	0.114771	False	581	101
RNA06	RNA78	0.114185	False	582	101
RNA41	RNA78	0.113845	False	583	101
RNA24	RNA76	0.113691	False	584	101
RNA20	RNA80	0.112828	False	585	101
RNA09	RNA68	0.112734	False	586	101
RNA10	RNA56	0.112637	False	587	101
RNA77	RNA80	0.111894	False	588	101
RNA08	RNA22	0.111787	False	589	101
RNA05	RNA20	0.11172	False	590	101
RNA07	RNA37	0.111369	False	591	101
RNA33	RNA72	0.111099	False	592	101
RNA58	RNA80	0.110968	False	593	101
RNA65	RNA80	0.110848	False	594	101
RNA19	RNA62	0.110706	False	595	101
RNA24	RNA32	0.110054	False	596	101
RNA37	RNA74	0.108824	False	597	101
RNA39	RNA54	0.108252	False	598	101
RNA08	RNA23	0.108144	False	599	101
RNA21	RNA29	0.106795	False	600	101
RNA27	RNA79	0.106232	False	601	101
RNA21	RNA37	0.10586	False	602	101
RNA22	RNA25	0.105586	False	603	101
RNA68	RNA78	0.10548	False	604	101
RNA19	RNA58	0.105434	False	605	101
RNA05	RNA53	0.105365	False	606	101
RNA25	RNA27	0.105331	False	607	101
RNA57	RNA65	0.105274	False	608	101
RNA10	RNA35	0.10474	False	609	101
RNA37	RNA70	0.104546	False	610	101
RNA27	RNA55	0.104335	False	611	101
RNA32	RNA34	0.101005	False	612	101
RNA37	RNA65	0.100967	False	613	101
RNA06	RNA23	0.100808	False	614	101
RNA11	RNA34	0.0993614	False	615	101
RNA09	RNA75	0.09867	False	616	101
RNA09	RNA36	0.098576	False	617	101
RNA10	RNA68	0.0984998	False	618	101
RNA14	RNA19	0.0979799	False	619	101
RNA24	RNA68	0.0977866	False	620	101
RNA22	RNA49	0.0977495	False	621	101
RNA17	RNA77	0.0973221	False	622	101
RNA44	RNA80	0.0967418	False	623	101
RNA12	RNA22	0.0967085	False	624	101
RNA10	RNA34	0.0965579	False	625	101
RNA71	RNA80	0.0963413	False	626	101
RNA09	RNA38	0.095704	False	627	101
RNA22	RNA48	0.0949988	False	628	101
RNA06	RNA22	0.094866	False	629	101
RNA11	RNA37	0.094278	False	630	101
RNA20	RNA38	0.094245	False	631	101
RNA20	RNA24	0.0941099	False	632	101
RNA70	RNA76	0.0936678	False	633	101
RNA22	RNA27	0.0929714	False	634	101
RNA09	RNA56	0.0928288	False	635	101
RNA15	RNA32	0.0924517	False	636	101
RNA23	RNA32	0.0922795	False	637	101
RNA36	RNA54	0.0911588	False	638	101
RNA27	RNA35	0.0905229	False	639	101
RNA22	RNA74	0.0904514	False	640	101
RNA67	RNA80	0.0904438	False	641	101
RNA05	RNA39	0.0895101	False	642	101
RNA36	RNA65	0.0890822	False	643	101
RNA23	RNA44	0.0886713	False	644	101
RNA19	RNA75	0.0885525	False	645	101
RNA17	RNA21	0.0880965	False	646	101
RNA23	RNA68	0.088095	False	647	101
RNA09	RNA53	0.0876874	False	648	101
RNA31	RNA35	0.0874926	False	649	101
RNA31	RNA40	0.0872112	False	650	101
RNA65	RNA74	0.0868786	False	651	101
RNA31	RNA70	0.0860636	False	652	101
RNA33	RNA71	0.0859282	False	653	101
RNA36	RNA80	0.0854389	False	654	101
RNA56	RNA65	0.0850958	False	655	101
RNA07	RNA31	0.0849095	False	656	101
RNA10	RNA67	0.0848272	False	657	101
RNA11	RNA17	0.0845398	False	658	101
RNA75	RNA78	0.0840863	False	659	101
RNA10	RNA73	0.0839921	False	660	101
RNA44	RNA65	0.0835512	False	661	101
RNA27	RNA70	0.0830777	False	662	101
RNA05	RNA38	0.0829581	False	663	101
RNA15	RNA73	0.0828986	False	664	101
RNA33	RNA74	0.0828829	False	665	101
RNA54	RNA66	0.0821991	False	666	101
RNA34	RNA77	0.0819042	False	667	101
RNA10	RNA12	0.0811524	False	668	101
RNA21	RNA45	0.0809217	False	669	101
RNA10	RNA40	0.0805698	False	670	101
RNA09	RNA42	0.0794865	False	671	101
RNA05	RNA65	0.0792913	False	672	101
RNA10	RNA16	0.0792117	False	673	101
RNA32	RNA54	0.07892	False	674	101
RNA30	RNA76	0.0788062	False	675	101
RNA13	RNA76	0.0781935	False	676	101
RNA23	RNA46	0.0780744	False	677	101
RNA09	RNA43	0.0778869	False	678	101
RNA38	RNA75	0.0776099	False	679	101
RNA43	RNA53	0.0775293	False	680	101
RNA68	RNA80	0.0773187	False	681	101
RNA37	RNA47	0.0764278	False	682	101
RNA53	RNA76	0.0756969	False	683	101
RNA21	RNA32	0.0750841	False	684	101
RNA03	RNA33	0.0748972	False	685	101
RNA31	RNA39	0.0738336	False	686	101
RNA54	RNA62	0.0719979	False	687	101
RNA18	RNA78	0.0719388	False	688	101
RNA11	RNA39	0.0715911	False	689	101
RNA24	RNA55	0.0708519	False	690	101
RNA38	RNA72	0.0699792	False	691	101
RNA40	RNA80	0.0698979	False	692	101
RNA17	RNA42	0.0695845	False	693	101
RNA09	RNA44	0.0683355	False	694	101
RNA08	RNA80	0.0677548	False	695	101
RNA17	RNA66	0.0675937	False	696	101
RNA09	RNA48	0.0673818	False	697	101
RNA50	RNA65	0.0665989	False	698	101
RNA24	RNA42	0.066215	False	699	101
RNA07	RNA78	0.0661173	False	700	101
RNA25	RNA65	0.0660853	False	701	101
RNA37	RNA59	0.0659728	False	702	101
RNA05	RNA11	0.065938	False	703	101
RNA02	RNA07	0.065483	False	704	101
RNA19	RNA46	0.0640354	False	705	101
RNA40	RNA54	0.0636431	False	706	101
RNA30	RNA37	0.0635407	False	707	101
RNA54	RNA61	0.0634402	False	708	101
RNA03	RNA15	0.0633019	False	709	101
RNA21	RNA53	0.0631259	False	710	101
RNA06	RNA38	0.0614553	False	711	101
RNA08	RNA78	0.061408	False	712	101
RNA19	RNA73	0.0612194	False	713	101
RNA11	RNA21	0.0610952	False	714	101
RNA25	RNA80	0.0610645	False	715	101
RNA26	RNA76	0.0605724	False	716	101
RNA07	RNA21	0.060532	False	717	101
RNA04	RNA19	0.0604106	False	718	101
RNA09	RNA26	0.0601918	False	719	101
RNA59	RNA80	0.0600772	False	720	101
RNA58	RNA76	0.0600223	False	721	101
RNA09	RNA18	0.0595963	False	722	101
RNA17	RNA60	0.0594127	False	723	101
RNA52	RNA54	0.0588344	False	724	101
RNA60	RNA65	0.0586252	False	725	101
RNA37	RNA72	0.0585916	False	726	101
RNA59	RNA76	0.0585471	False	727	101
RNA22	RNA59	0.0585251	False	728	101
RNA30	RNA80	0.0584819	False	729	101
RNA16	RNA80	0.0582837	False	730	101
RNA02	RNA15	0.0573718	False	731	101
RNA18	RNA27	0.0563379	False	732	101
RNA27	RNA50	0.0554543	False	733	101
RNA18	RNA65	0.054947	False	734	101
RNA33	RNA59	0.0543845	False	735	101
RNA34	RNA53	0.0538088	False	736	101
RNA17	RNA36	0.0537582	False	737	101
RNA42	RNA76	0.0534425	False	738	101
RNA15	RNA20	0.0534355	False	739	101
RNA23	RNA25	0.0533003	False	740	101
RNA13	RNA31	0.0528589	False	741	101
RNA23	RNA72	0.0528577	False	742	101
RNA01	RNA27	0.0528553	False	743	101
RNA37	RNA67	0.0519728	False	744	101
RNA10	RNA47	0.0516928	False	745	101
RNA21	RNA50	0.051519	False	746	101
RNA02	RNA31	0.0511295	False	747	101
RNA19	RNA70	0.050939	False	748	101
RNA21	RNA66	0.0501742	False	749	101
RNA55	RNA65	0.0498793	False	750	101
RNA44	RNA78	0.0496302	False	751	101
RNA09	RNA71	0.0493797	False	752	101
RNA35	RNA78	0.0491278	False	753	101
RNA03	RNA37	0.0490959	False	754	101
RNA51	RNA65	0.0482504	False	755	101
RNA21	RNA24	0.0479848	False	756	101
RNA02	RNA19	0.0478309	False	757	101
RNA17	RNA75	0.0474631	False	758	101
RNA09	RNA25	0.0469515	False	759	101
RNA10	RNA59	0.04621	False	760	101
RNA61	RNA65	0.0461539	False	761	101
RNA19	RNA59	0.045999	False	762	101
RNA14	RNA77	0.0459841	False	763	101
RNA24	RNA73	0.0459279	False	764	101
RNA35	RNA65	0.0457859	False	765	101
RNA66	RNA78	0.0456692	False	766	101
RNA28	RNA65	0.0454232	False	767	101
RNA19	RNA43	0.04479	False	768	101
RNA04	RNA09	0.044376	False	769	101
RNA41	RNA80	0.0440932	False	770	101
RNA15	RNA47	0.0440883	False	771	101
RNA66	RNA77	0.0440744	False	772	101
RNA15	RNA74	0.0437259	False	773	101
RNA10	RNA61	0.0433833	False	774	101
RNA37	RNA63	0.0433066	False	775	101
RNA03	RNA27	0.0430993	False	776	101
RNA23	RNA69	0.0428103	False	777	101
RNA27	RNA69	0.0427763	False	778	101
RNA08	RNA21	0.0424543	False	779	101
RNA11	RNA76	0.0421039	False	780	101
RNA23	RNA41	0.04191	False	781	101
RNA24	RNA59	0.0417864	False	782	101
RNA42	RNA80	0.0417607	False	783	101
RNA21	RNA43	0.0413321	False	784	101
RNA31	RNA42	0.0412843	False	785	101
RNA10	RNA79	0.0412434	False	786	101
RNA33	RNA58	0.041034	False	787	101
RNA22	RNA42	0.0409741	False	788	101
RNA24	RNA30	0.040671	False	789	101
RNA22	RNA29	0.0406058	False	790	101
RNA22	RNA62	0.04031	False	791	101
RNA08	RNA54	0.0402719	False	792	101
RNA02	RNA43	0.0401648	False	793	101
RNA65	RNA72	0.0397913	False	794	101
RNA09	RNA63	0.0394008	False	795	101
RNA22	RNA58	0.0387982	False	796	101
RNA01	RNA80	0.0383297	False	797	101
RNA38	RNA61	0.0378765	False	798	101
RNA33	RNA42	0.0378674	False	799	101
RNA52	RNA65	0.0376642	False	800	101
RNA71	RNA78	0.037503	False	801	101
RNA21	RNA59	0.0373311	False	802	101
RNA20	RNA21	0.0372744	False	803	101
RNA12	RNA33	0.0371263	False	804	101
RNA16	RNA22	0.0370198	False	805	101
RNA14	RNA76	0.0366599	False	806	101
RNA17	RNA26	0.0365324	False	807	101
RNA21	RNA58	0.0364765	False	808	101
RNA42	RNA78	0.0362282	False	809	101
RNA27	RNA57	0.0361314	False	810	101
RNA29	RNA76	0.0361258	False	811	101
RNA61	RNA78	0.0357497	False	812	101
RNA37	RNA42	0.0354342	False	813	101
RNA07	RNA20	0.0351113	False	814	101
RNA22	RNA68	0.0349712	False	815	101
RNA73	RNA76	0.0346625	False	816	101
RNA34	RNA36	0.0345608	False	817	101
RNA62	RNA76	0.0341908	False	818	101
RNA23	RNA28	0.0338594	False	819	101
RNA24	RNA58	0.0337875	False	820	101
RNA04	RNA11	0.0335646	False	821	101
RNA37	RNA40	0.0335127	False	822	101
RNA34	RNA72	0.0334021	False	823	101
RNA22	RNA52	0.0330945	False	824	101
RNA21	RNA38	0.0325109	False	825	101
RNA65	RNA68	0.0323179	False	826	101
RNA23	RNA71	0.0323128	False	827	101
RNA21	RNA62	0.0322862	False	828	101
RNA45	RNA80	0.0321645	False	829	101
RNA54	RNA70	0.0319108	False	830	101
RNA22	RNA45	0.0317826	False	831	101
RNA02	RNA77	0.0310861	False	832	101
RNA09	RNA76	0.0309168	False	833	101
RNA21	RNA72	0.0306619	False	834	101
RNA15	RNA72	0.0305443	False	835	101
RNA04	RNA05	0.0304596	False	836	101
RNA44	RNA76	0.0303459	False	837	101
RNA20	RNA77	0.0298312	False	838	101
RNA10	RNA52	0.0297995	False	839	101
RNA54	RNA74	0.0296802	False	840	101
RNA37	RNA44	0.0296244	False	841	101
RNA15	RNA36	0.0295778	False	842	101
RNA54	RNA60	0.0295704	False	843	101
RNA37	RNA46	0.0294935	False	844	101
RNA24	RNA38	0.0293322	False	845	101
RNA03	RNA17	0.0292805	False	846	101
RNA27	RNA49	0.0290709	False	847	101
RNA23	RNA67	0.02873	False	848	101
RNA33	RNA63	0.0287279	False	849	101
RNA24	RNA72	0.0286361	False	850	101
RNA07	RNA09	0.0286224	False	851	101
RNA69	RNA76	0.0282551	False	852	101
RNA41	RNA65	0.0279131	False	853	101
RNA32	RNA38	0.0278811	False	854	101
RNA72	RNA77	0.0278707	False	855	101
RNA14	RNA17	0.0276598	False	856	101
RNA15	RNA45	0.0273075	False	857	101
RNA54	RNA75	0.027268	False	858	101
RNA07	RNA34	0.0272158	False	859	101
RNA03	RNA76	0.0267718	False	860	101
RNA04	RNA78	0.0267011	False	861	101
RNA10	RNA20	0.0266148	False	862	101
RNA35	RNA37	0.026344	False	863	101
RNA21	RNA70	0.0262453	False	864	101
RNA53	RNA65	0.0260724	False	865	101
RNA38	RNA76	0.0259907	False	866	101
RNA09	RNA55	0.0259388	False	867	101
RNA09	RNA72	0.0257531	False	868	101
RNA02	RNA05	0.0256636	False	869	101
RNA28	RNA38	0.0256324	False	870	101
RNA09	RNA39	0.0256209	False	871	101
RNA31	RNA58	0.0248796	False	872	101
RNA17	RNA29	0.0246534	False	873	101
RNA03	RNA10	0.0246108	False	874	101
RNA14	RNA37	0.0245661	False	875	101
RNA54	RNA56	0.0245405	False	876	101
RNA37	RNA58	0.0242394	False	877	101
RNA38	RNA41	0.0242297	False	878	101
RNA37	RNA62	0.0241513	False	879	101
RNA16	RNA65	0.0241008	False	880	101
RNA02	RNA20	0.0239798	False	881	101
RNA19	RNA29	0.0239002	False	882	101
RNA22	RNA69	0.0238556	False	883	101
RNA33	RNA49	0.0237763	False	884	101
RNA71	RNA76	0.0236299	False	885	101
RNA09	RNA62	0.0234518	False	886	101
RNA02	RNA34	0.0233341	False	887	101
RNA33	RNA79	0.0232881	False	888	101
RNA24	RNA26	0.0230501	False	889	101
RNA33	RNA55	0.0230247	False	890	101
RNA24	RNA63	0.0229194	False	891	101
RNA34	RNA50	0.0224395	False	892	101
RNA21	RNA63	0.0224158	False	893	101
RNA22	RNA63	0.022185	False	894	101
RNA52	RNA80	0.0218124	False	895	101
RNA15	RNA35	0.0216635	False	896	101
RNA02	RNA54	0.0216516	False	897	101
RNA75	RNA76	0.0215101	False	898	101
RNA36	RNA76	0.0214484	False	899	101
RNA30	RNA31	0.0212108	False	900	101
RNA25	RNA76	0.0211542	False	901	101
RNA37	RNA61	0.0210412	False	902	101
RNA06	RNA65	0.0210071	False	903	101
RNA09	RNA30	0.0209763	False	904	101
RNA49	RNA78	0.0207837	False	905	101
RNA04	RNA31	0.0207702	False	906	101
RNA23	RNA30	0.0205301	False	907	101
RNA31	RNA74	0.020516	False	908	101
RNA09	RNA67	0.0201648	False	909	101
RNA18	RNA54	0.0201502	False	910	101
RNA33	RNA66	0.0193429	False	911	101
RNA34	RNA42	0.0190708	False	912	101
RNA39	RNA77	0.0189611	False	913	101
RNA05	RNA50	0.0189354	False	914	101
RNA09	RNA73	0.0188424	False	915	101
RNA08	RNA15	0.0185912	False	916	101
RNA68	RNA76	0.0185219	False	917	101
RNA14	RNA21	0.0184965	False	918	101
RNA23	RNA61	0.0183014	False	919	101
RNA34	RNA39	0.0182341	False	920	101
RNA21	RNA26	0.0180929	False	921	101
RNA31	RNA57	0.0180512	False	922	101
RNA04	RNA54	0.0180195	False	923	101
RNA21	RNA47	0.0178644	False	924	101
RNA15	RNA49	0.0177986	False	925	101
RNA21	RNA25	0.0171186	False	926	101
RNA52	RNA78	0.0171072	False	927	101
RNA17	RNA68	0.0170431	False	928	101
RNA36	RNA38	0.016786	False	929	101
RNA37	RNA60	0.0166816	False	930	101
RNA31	RNA51	0.0166643	False	931	101
RNA38	RNA69	0.0165668	False	932	101
RNA37	RNA55	0.0164268	False	933	101
RNA29	RNA65	0.0163772	False	934	101
RNA20	RNA34	0.0163651	False	935	101
RNA23	RNA60	0.0163522	False	936	101
RNA23	RNA29	0.0162519	False	937	101
RNA15	RNA28	0.0162256	False	938	101
RNA39	RNA78	0.0159185	False	939	101
RNA11	RNA77	0.0157226	False	940	101
RNA50	RNA77	0.0157093	False	941	101
RNA29	RNA31	0.0155373	False	942	101
RNA63	RNA77	0.0153955	False	943	101
RNA06	RNA15	0.0153431	False	944	101
RNA23	RNA49	0.0151634	False	945	101
RNA25	RNA54	0.014996	False	946	101
RNA05	RNA34	0.0149721	False	947	101
RNA21	RNA46	0.0149165	False	948	101
RNA09	RNA28	0.0148903	False	949	101
RNA54	RNA63	0.014673	False	950	101
RNA13	RNA54	0.0145232	False	951	101
RNA02	RNA28	0.0143946	False	952	101
RNA39	RNA76	0.0142902	False	953	101
RNA04	RNA21	0.0142873	False	954	101
RNA05	RNA77	0.0141313	False	955	101
RNA24	RNA71	0.0141298	False	956	101
RNA74	RNA78	0.0140749	False	957	101
RNA07	RNA19	0.0139459	False	958	101
RNA61	RNA76	0.0137679	False	959	101
RNA10	RNA18	0.0134735	False	960	101
RNA54	RNA71	0.0132258	False	961	101
RNA14	RNA34	0.0131426	False	962	101
RNA17	RNA39	0.0131112	False	963	101
RNA07	RNA77	0.0130228	False	964	101
RNA30	RNA65	0.0127214	False	965	101
RNA38	RNA57	0.012674	False	966	101
RNA53	RNA77	0.0125845	False	967	101
RNA65	RNA79	0.0125415	False	968	101
RNA03	RNA54	0.0125012	False	969	101
RNA34	RNA75	0.012394	False	970	101
RNA37	RNA45	0.0121989	False	971	101
RNA27	RNA67	0.0121606	False	972	101
RNA21	RNA73	0.0121317	False	973	101
RNA16	RNA38	0.0120506	False	974	101
RNA15	RNA26	0.0118369	False	975	101
RNA08	RNA17	0.011708	False	976	101
RNA15	RNA69	0.0115049	False	977	101
RNA31	RNA50	0.0114778	False	978	101
RNA13	RNA17	0.0114117	False	979	101
RNA15	RNA53	0.0113247	False	980	101
RNA04	RNA17	0.01129	False	981	101
RNA37	RNA50	0.0111743	False	982	101
RNA20	RNA37	0.011093	False	983	101
RNA30	RNA78	0.0107302	False	984	101
RNA70	RNA77	0.0107109	False	985	101
RNA50	RNA76	0.0106979	False	986	101
RNA21	RNA39	0.0105123	False	987	101
RNA31	RNA43	0.0103845	False	988	101
RNA38	RNA60	0.0102783	False	989	101
RNA10	RNA49	0.0102337	False	990	101
RNA63	RNA76	0.0101525	False	991	101
RNA34	RNA51	0.0101395	False	992	101
RNA21	RNA42	0.0098605	False	993	101
RNA31	RNA45	0.00979455	False	994	101
RNA18	RNA23	0.00972947	False	995	101
RNA15	RNA60	0.00970711	False	996	101
RNA25	RNA78	0.00964325	False	997	101
RNA30	RNA54	0.0096416	False	998	101
RNA09	RNA13	0.00963882	False	999	101
RNA12	RNA54	0.00958261	False	1000	101
RNA31	RNA69	0.00956496	False	1001	101
RNA02	RNA46	0.00953219	False	1002	101
RNA24	RNA75	0.00946821	False	1003	101
RNA09	RNA50	0.00940912	False	1004	101
RNA37	RNA68	0.00936714	False	1005	101
RNA38	RNA68	0.00936341	False	1006	101
RNA33	RNA67	0.00925629	False	1007	101
RNA42	RNA53	0.00913183	False	1008	101
RNA49	RNA65	0.00907056	False	1009	101
RNA15	RNA70	0.00904933	False	1010	101
RNA70	RNA78	0.0089408	False	1011	101
RNA38	RNA56	0.00884357	False	1012	101
RNA17	RNA62	0.00872786	False	1013	101
RNA10	RNA30	0.00871714	False	1014	101
RNA09	RNA35	0.00799604	False	1015	101
RNA48	RNA76	0.00789774	False	1016	101
RNA27	RNA61	0.00788403	False	1017	101
RNA37	RNA71	0.00770876	False	1018	101
RNA15	RNA75	0.00760776	False	1019	101
RNA02	RNA14	0.00758574	False	1020	101
RNA26	RNA37	0.00758227	False	1021	101
RNA32	RNA36	0.00752129	False	1022	101
RNA24	RNA28	0.00750675	False	1023	101
RNA59	RNA77	0.00731643	False	1024	101
RNA01	RNA54	0.0072812	False	1025	101
RNA31	RNA56	0.00723737	False	1026	101
RNA02	RNA38	0.00722879	False	1027	101
RNA29	RNA78	0.00708516	False	1028	101
RNA08	RNA38	0.00703912	False	1029	101
RNA64	RNA76	0.00702166	False	1030	101
RNA19	RNA60	0.00689479	False	1031	101
RNA41	RNA77	0.00678644	False	1032	101
RNA24	RNA61	0.00647781	False	1033	101
RNA09	RNA74	0.00647342	False	1034	101
RNA15	RNA57	0.00633257	False	1035	101
RNA19	RNA72	0.00630175	False	1036	101
RNA38	RNA73	0.00622887	False	1037	101
RNA10	RNA48	0.00621405	False	1038	101
RNA03	RNA09	0.00619993	False	1039	101
RNA35	RNA54	0.00618337	False	1040	101
RNA62	RNA65	0.00617293	False	1041	101
RNA44	RNA54	0.00599423	False	1042	101
RNA02	RNA42	0.00595691	False	1043	101
RNA12	RNA31	0.00588905	False	1044	101
RNA38	RNA79	0.00585364	False	1045	101
RNA58	RNA77	0.00584565	False	1046	101
RNA62	RNA77	0.00579423	False	1047	101
RNA09	RNA59	0.00577695	False	1048	101
RNA65	RNA75	0.00575171	False	1049	101
RNA11	RNA53	0.00574056	False	1050	101
RNA34	RNA43	0.00567319	False	1051	101
RNA26	RNA54	0.005653	False	1052	101
RNA54	RNA79	0.00564301	False	1053	101
RNA20	RNA32	0.00548853	False	1054	101
RNA31	RNA79	0.00545859	False	1055	101
RNA09	RNA12	0.0054568	False	1056	101
RNA09	RNA69	0.00541969	False	1057	101
RNA04	RNA34	0.00535028	False	1058	101
RNA08	RNA37	0.00534914	False	1059	101
RNA31	RNA71	0.00519983	False	1060	101
RNA57	RNA76	0.00509617	False	1061	101
RNA47	RNA65	0.00504489	False	1062	101
RNA31	RNA61	0.00501598	False	1063	101
RNA15	RNA62	0.00498853	False	1064	101
RNA60	RNA76	0.00498635	False	1065	101
RNA31	RNA67	0.00491627	False	1066	101
RNA09	RNA52	0.00483519	False	1067	101
RNA02	RNA26	0.00477338	False	1068	101
RNA22	RNA44	0.00476921	False	1069	101
RNA01	RNA65	0.00474226	False	1070	101
RNA31	RNA63	0.00472499	False	1071	101
RNA15	RNA58	0.00471624	False	1072	101
RNA17	RNA70	0.00441473	False	1073	101
RNA38	RNA51	0.00434818	False	1074	101
RNA33	RNA52	0.00428419	False	1075	101
RNA06	RNA24	0.0042769	False	1076	101
RNA15	RNA40	0.00421607	False	1077	101
RNA15	RNA59	0.00417021	False	1078	101
RNA31	RNA44	0.00410748	False	1079	101
RNA24	RNA36	0.0039883	False	1080	101
RNA19	RNA47	0.00397803	False	1081	101
RNA15	RNA30	0.00394548	False	1082	101
RNA15	RNA46	0.0039303	False	1083	101
RNA29	RNA54	0.00389154	False	1084	101
RNA16	RNA77	0.00389142	False	1085	101
RNA20	RNA43	0.00388234	False	1086	101
RNA07	RNA38	0.00383671	False	1087	101
RNA31	RNA73	0.00383391	False	1088	101
RNA22	RNA67	0.00379955	False	1089	101
RNA38	RNA52	0.00377691	False	1090	101
RNA29	RNA37	0.00377664	False	1091	101
RNA37	RNA66	0.00373832	False	1092	101
RNA54	RNA67	0.00372266	False	1093	101
RNA38	RNA55	0.00372085	False	1094	101
RNA54	RNA64	0.00366355	False	1095	101
RNA38	RNA40	0.00366085	False	1096	101
RNA02	RNA47	0.00363847	False	1097	101
RNA38	RNA45	0.00359632	False	1098	101
RNA46	RNA54	0.0035412	False	1099	101
RNA25	RNA38	0.0034985	False	1100	101
RNA31	RNA62	0.00346036	False	1101	101
RNA01	RNA37	0.00342204	False	1102	101
RNA15	RNA18	0.00341197	False	1103	101
RNA09	RNA66	0.00333105	False	1104	101
RNA17	RNA57	0.00328066	False	1105	101
RNA34	RNA57	0.00327384	False	1106	101
RNA17	RNA63	0.00320289	False	1107	101
RNA16	RNA37	0.00317895	False	1108	101
RNA09	RNA70	0.00315553	False	1109	101
RNA21	RNA41	0.00314252	False	1110	101
RNA48	RNA54	0.00305934	False	1111	101
RNA54	RNA73	0.00303905	False	1112	101
RNA32	RNA77	0.00292241	False	1113	101
RNA26	RNA38	0.00284714	False	1114	101
RNA19	RNA42	0.00284285	False	1115	101
RNA48	RNA65	0.00281212	False	1116	101
RNA04	RNA14	0.00279578	False	1117	101
RNA05	RNA51	0.00274183	False	1118	101
RNA27	RNA48	0.00271192	False	1119	101
RNA18	RNA80	0.00271102	False	1120	101
RNA15	RNA52	0.00263636	False	1121	101
RNA24	RNA45	0.00263353	False	1122	101
RNA52	RNA76	0.00262816	False	1123	101
RNA38	RNA47	0.00262299	False	1124	101
RNA10	RNA25	0.00261464	False	1125	101
RNA34	RNA46	0.00246781	False	1126	101
RNA09	RNA29	0.00245403	False	1127	101
RNA38	RNA53	0.00244324	False	1128	101
RNA08	RNA34	0.00241568	False	1129	101
RNA72	RNA76	0.00241259	False	1130	101
RNA06	RNA37	0.00239775	False	1131	101
RNA09	RNA49	0.00237776	False	1132	101
RNA50	RNA53	0.00237754	False	1133	101
RNA49	RNA54	0.00233765	False	1134	101
RNA12	RNA65	0.00232321	False	1135	101
RNA67	RNA76	0.00225146	False	1136	101
RNA37	RNA51	0.0022171	False	1137	101
RNA65	RNA70	0.00221604	False	1138	101
RNA17	RNA59	0.00209746	False	1139	101
RNA37	RNA41	0.00206166	False	1140	101
RNA43	RNA77	0.00206089	False	1141	101
RNA21	RNA68	0.00202627	False	1142	101
RNA13	RNA65	0.00200743	False	1143	101
RNA17	RNA45	0.00199691	False	1144	101
RNA48	RNA78	0.00196403	False	1145	101
RNA17	RNA30	0.00192894	False	1146	101
RNA11	RNA24	0.00187931	False	1147	101
RNA14	RNA39	0.00185844	False	1148	101
RNA04	RNA24	0.00185435	False	1149	101
RNA06	RNA19	0.00169959	False	1150	101
RNA21	RNA71	0.00168258	False	1151	101
RNA05	RNA14	0.00165697	False	1152	101
RNA05	RNA25	0.00161993	False	1153	101
RNA17	RNA44	0.00159333	False	1154	101
RNA18	RNA33	0.00157764	False	1155	101
RNA06	RNA21	0.00156643	False	1156	101
RNA34	RNA59	0.00153241	False	1157	101
RNA38	RNA43	0.00151225	False	1158	101
RNA12	RNA17	0.00149989	False	1159	101
RNA32	RNA75	0.00144969	False	1160	101
RNA10	RNA64	0.00137774	False	1161	101
RNA13	RNA38	0.0013704	False	1162	101
RNA19	RNA61	0.00135001	False	1163	101
RNA06	RNA77	0.00134544	False	1164	101
RNA38	RNA50	0.00132552	False	1165	101
RNA09	RNA58	0.00131046	False	1166	101
RNA33	RNA62	0.00130841	False	1167	101
RNA05	RNA07	0.00129662	False	1168	101
RNA17	RNA58	0.00127484	False	1169	101
RNA09	RNA79	0.00126246	False	1170	101
RNA17	RNA18	0.00125678	False	1171	101
RNA19	RNA28	0.00124627	False	1172	101
RNA39	RNA53	0.00124163	False	1173	101
RNA08	RNA77	0.00122368	False	1174	101
RNA15	RNA25	0.00122325	False	1175	101
RNA15	RNA71	0.00121907	False	1176	101
RNA12	RNA23	0.00120398	False	1177	101
RNA40	RNA77	0.00119697	False	1178	101
RNA23	RNA51	0.00119607	False	1179	101
RNA21	RNA30	0.00118487	False	1180	101
RNA23	RNA52	0.00115589	False	1181	101
RNA24	RNA41	0.00113447	False	1182	101
RNA14	RNA24	0.00113403	False	1183	101
RNA15	RNA68	0.00110093	False	1184	101
RNA38	RNA65	0.00110014	False	1185	101
RNA17	RNA56	0.00109904	False	1186	101
RNA15	RNA41	0.0010881	False	1187	101
RNA31	RNA52	0.00107906	False	1188	101
RNA15	RNA67	0.00105706	False	1189	101
RNA35	RNA38	0.00101166	False	1190	101
RNA74	RNA77	0.000971118	False	1191	101
RNA13	RNA23	0.000969013	False	1192	101
RNA05	RNA46	0.000963627	False	1193	101
RNA10	RNA71	0.000950474	False	1194	101
RNA21	RNA67	0.000931416	False	1195	101
RNA64	RNA80	0.000929495	False	1196	101
RNA28	RNA77	0.000869691	False	1197	101
RNA34	RNA47	0.0008627	False	1198	101
RNA02	RNA11	0.000834299	False	1199	101
RNA25	RNA77	0.00081874	False	1200	101
RNA19	RNA67	0.000804978	False	1201	101
RNA20	RNA36	0.000792085	False	1202	101
RNA31	RNA59	0.000782943	False	1203	101
RNA27	RNA64	0.000739087	False	1204	101
RNA34	RNA62	0.000735059	False	1205	101
RNA54	RNA68	0.000719368	False	1206	101
RNA17	RNA71	0.00068382	False	1207	101
RNA16	RNA24	0.000678579	False	1208	101
RNA49	RNA80	0.000671782	False	1209	101
RNA29	RNA77	0.000671659	False	1210	101
RNA45	RNA77	0.000669607	False	1211	101
RNA24	RNA60	0.000659056	False	1212	101
RNA15	RNA44	0.000654567	False	1213	101
RNA25	RNA37	0.000652612	False	1214	101
RNA59	RNA65	0.000632486	False	1215	101
RNA28	RNA34	0.00063066	False	1216	101
RNA65	RNA71	0.000629015	False	1217	101
RNA65	RNA67	0.000628805	False	1218	101
RNA12	RNA38	0.000625597	False	1219	101
RNA21	RNA40	0.000619178	False	1220	101
RNA24	RNA29	0.000617263	False	1221	101
RNA33	RNA48	0.000604453	False	1222	101
RNA47	RNA54	0.000572682	False	1223	101
RNA15	RNA61	0.000558323	False	1224	101
RNA03	RNA24	0.000557289	False	1225	101
RNA24	RNA40	0.000540498	False	1226	101
RNA54	RNA69	0.000540302	False	1227	101
RNA04	RNA53	0.000501858	False	1228	101
RNA07	RNA32	0.000498551	False	1229	101
RNA24	RNA39	0.000485985	False	1230	101
RNA19	RNA66	0.00048334	False	1231	101
RNA15	RNA48	0.000454547	False	1232	101
RNA24	RNA69	0.000454435	False	1233	101
RNA42	RNA77	0.000440593	False	1234	101
RNA38	RNA46	0.00042848	False	1235	101
RNA23	RNA48	0.000414641	False	1236	101
RNA34	RNA58	0.000414202	False	1237	101
RNA06	RNA53	0.000411269	False	1238	101
RNA05	RNA43	0.000408209	False	1239	101
RNA56	RNA76	0.000403206	False	1240	101
RNA15	RNA63	0.000384432	False	1241	101
RNA34	RNA63	0.000376993	False	1242	101
RNA12	RNA21	0.00037232	False	1243	101
RNA24	RNA70	0.000369616	False	1244	101
RNA28	RNA54	0.000369524	False	1245	101
RNA01	RNA15	0.000364336	False	1246	101
RNA20	RNA42	0.000359503	False	1247	101
RNA65	RNA69	0.000355869	False	1248	101
RNA21	RNA61	0.000349565	False	1249	101
RNA38	RNA58	0.000348554	False	1250	101
RNA05	RNA28	0.000341808	False	1251	101
RNA71	RNA77	0.000340849	False	1252	101
RNA24	RNA74	0.000339818	False	1253	101
RNA58	RNA65	0.000329193	False	1254	101
RNA01	RNA78	0.000325101	False	1255	101
RNA51	RNA77	0.000321511	False	1256	101
RNA17	RNA52	0.000320399	False	1257	101
RNA35	RNA77	0.000294017	False	1258	101
RNA38	RNA66	0.000281886	False	1259	101
RNA23	RNA50	0.000246946	False	1260	101
RNA17	RNA28	0.000244318	False	1261	101
RNA20	RNA45	0.000240008	False	1262	101
RNA05	RNA32	0.000239147	False	1263	101
RNA06	RNA34	0.000232027	False	1264	101
RNA01	RNA38	0.000231223	False	1265	101
RNA03	RNA38	0.000231009	False	1266	101
RNA63	RNA65	0.000230246	False	1267	101
RNA04	RNA20	0.000228788	False	1268	101
RNA19	RNA45	0.000228734	False	1269	101
RNA38	RNA62	0.000228665	False	1270	101
RNA05	RNA72	0.000222616	False	1271	101
RNA22	RNA64	0.000210997	False	1272	101
RNA12	RNA15	0.000205123	False	1273	101
RNA24	RNA47	0.000202969	False	1274	101
RNA40	RNA65	0.000202198	False	1275	101
RNA25	RNA33	0.000193992	False	1276	101
RNA05	RNA36	0.000191274	False	1277	101
RNA23	RNA79	0.000190245	False	1278	101
RNA21	RNA44	0.000186537	False	1279	101
RNA24	RNA25	0.000186515	False	1280	101
RNA53	RNA73	0.000184705	False	1281	101
RNA51	RNA53	0.000177937	False	1282	101
RNA24	RNA67	0.000171608	False	1283	101
RNA27	RNA60	0.000167631	False	1284	101
RNA18	RNA37	0.000164854	False	1285	101
RNA38	RNA44	0.000160914	False	1286	101
RNA19	RNA52	0.000159328	False	1287	101
RNA11	RNA43	0.000154487	False	1288	101
RNA08	RNA53	0.00015382	False	1289	101
RNA03	RNA77	0.00015283	False	1290	101
RNA12	RNA77	0.000151401	False	1291	101
RNA24	RNA35	0.000148626	False	1292	101
RNA32	RNA46	0.000140176	False	1293	101
RNA04	RNA36	0.000137861	False	1294	101
RNA24	RNA46	0.000134988	False	1295	101
RNA02	RNA74	0.000132247	False	1296	101
RNA13	RNA15	0.000127283	False	1297	101
RNA64	RNA78	0.000121035	False	1298	101
RNA11	RNA58	0.000118633	False	1299	101
RNA03	RNA21	0.000117239	False	1300	101
RNA17	RNA79	0.000114094	False	1301	101
RNA19	RNA30	0.000112923	False	1302	101
RNA37	RNA56	0.000110679	False	1303	101
RNA28	RNA32	0.000108699	False	1304	101
RNA34	RNA67	0.00010694	False	1305	101
RNA38	RNA74	0.000103914	False	1306	101
RNA26	RNA34	9.93409e-05	False	1307	101
RNA34	RNA60	9.85514e-05	False	1308	101
RNA01	RNA76	9.77233e-05	False	1309	101
RNA24	RNA52	9.76996e-05	False	1310	101
RNA11	RNA32	9.40489e-05	False	1311	101
RNA25	RNA53	9.2581e-05	False	1312	101
RNA36	RNA77	9.21631e-05	False	1313	101
RNA14	RNA47	9.1735e-05	False	1314	101
RNA26	RNA77	8.98171e-05	False	1315	101
RNA38	RNA42	8.77021e-05	False	1316	101
RNA01	RNA09	8.4334e-05	False	1317	101
RNA16	RNA21	8.39685e-05	False	1318	101
RNA01	RNA22	8.14974e-05	False	1319	101
RNA77	RNA79	7.99165e-05	False	1320	101
RNA32	RNA53	7.98715e-05	False	1321	101
RNA07	RNA39	7.88698e-05	False	1322	101
RNA31	RNA64	7.62131e-05	False	1323	101
RNA04	RNA32	7.57838e-05	False	1324	101
RNA07	RNA11	7.33108e-05	False	1325	101
RNA02	RNA30	7.329e-05	False	1326	101
RNA13	RNA77	7.21701e-05	False	1327	101
RNA38	RNA70	7.17937e-05	False	1328	101
RNA30	RNA38	7.15345e-05	False	1329	101
RNA36	RNA53	6.89165e-05	False	1330	101
RNA17	RNA49	6.82924e-05	False	1331	101
RNA53	RNA72	6.59667e-05	False	1332	101
RNA37	RNA52	6.57184e-05	False	1333	101
RNA02	RNA53	6.47766e-05	False	1334	101
RNA18	RNA31	6.29232e-05	False	1335	101
RNA05	RNA29	6.26596e-05	False	1336	101
RNA05	RNA62	6.09342e-05	False	1337	101
RNA28	RNA53	6.00871e-05	False	1338	101
RNA34	RNA68	5.79221e-05	False	1339	101
RNA20	RNA72	5.69266e-05	False	1340	101
RNA21	RNA60	5.6913e-05	False	1341	101
RNA02	RNA32	5.45846e-05	False	1342	101
RNA19	RNA57	5.44415e-05	False	1343	101
RNA68	RNA77	5.37008e-05	False	1344	101
RNA21	RNA56	5.34274e-05	False	1345	101
RNA56	RNA77	5.33321e-05	False	1346	101
RNA20	RNA50	5.33198e-05	False	1347	101
RNA02	RNA68	5.26925e-05	False	1348	101
RNA17	RNA25	5.21682e-05	False	1349	101
RNA46	RNA53	5.13865e-05	False	1350	101
RNA04	RNA51	4.86148e-05	False	1351	101
RNA48	RNA80	4.55334e-05	False	1352	101
RNA34	RNA69	4.51506e-05	False	1353	101
RNA28	RNA36	4.49444e-05	False	1354	101
RNA64	RNA65	4.44648e-05	False	1355	101
RNA38	RNA71	4.25629e-05	False	1356	101
RNA02	RNA06	4.2169e-05	False	1357	101
RNA15	RNA29	4.14949e-05	False	1358	101
RNA26	RNA53	3.98819e-05	False	1359	101
RNA01	RNA31	3.95003e-05	False	1360	101
RNA02	RNA66	3.83115e-05	False	1361	101
RNA37	RNA64	3.61277e-05	False	1362	101
RNA11	RNA20	3.60446e-05	False	1363	101
RNA16	RNA19	3.57585e-05	False	1364	101
RNA23	RNA64	3.52108e-05	False	1365	101
RNA34	RNA66	3.48858e-05	False	1366	101
RNA53	RNA58	3.32873e-05	False	1367	101
RNA53	RNA62	3.32657e-05	False	1368	101
RNA19	RNA26	3.32061e-05	False	1369	101
RNA20	RNA39	3.30025e-05	False	1370	101
RNA21	RNA28	3.27547e-05	False	1371	101
RNA32	RNA35	3.17718e-05	False	1372	101
RNA11	RNA50	3.03253e-05	False	1373	101
RNA19	RNA56	3.02459e-05	False	1374	101
RNA13	RNA19	2.99681e-05	False	1375	101
RNA19	RNA55	2.89976e-05	False	1376	101
RNA24	RNA50	2.87775e-05	False	1377	101
RNA18	RNA77	2.8127e-05	False	1378	101
RNA17	RNA69	2.77659e-05	False	1379	101
RNA24	RNA57	2.69255e-05	False	1380	101
RNA11	RNA73	2.62676e-05	False	1381	101
RNA11	RNA51	2.524e-05	False	1382	101
RNA57	RNA77	2.51702e-05	False	1383	101
RNA34	RNA56	2.48196e-05	False	1384	101
RNA05	RNA67	2.31048e-05	False	1385	101
RNA09	RNA64	2.22565e-05	False	1386	101
RNA14	RNA53	2.21656e-05	False	1387	101
RNA05	RNA35	2.21097e-05	False	1388	101
RNA05	RNA58	2.17825e-05	False	1389	101
RNA16	RNA53	2.12821e-05	False	1390	101
RNA37	RNA49	2.06866e-05	False	1391	101
RNA02	RNA35	2.04084e-05	False	1392	101
RNA11	RNA59	2.01895e-05	False	1393	101
RNA01	RNA23	1.86533e-05	False	1394	101
RNA30	RNA77	1.79101e-05	False	1395	101
RNA32	RNA66	1.76098e-05	False	1396	101
RNA14	RNA46	1.56057e-05	False	1397	101
RNA46	RNA77	1.53065e-05	False	1398	101
RNA05	RNA42	1.49878e-05	False	1399	101
RNA38	RNA67	1.49002e-05	False	1400	101
RNA02	RNA69	1.42975e-05	False	1401	101
RNA08	RNA20	1.42205e-05	False	1402	101
RNA34	RNA55	1.36401e-05	False	1403	101
RNA04	RNA58	1.35016e-05	False	1404	101
RNA34	RNA40	1.29884e-05	False	1405	101
RNA24	RNA66	1.27688e-05	False	1406	101
RNA20	RNA58	1.1912e-05	False	1407	101
RNA24	RNA44	1.19021e-05	False	1408	101
RNA14	RNA32	1.18875e-05	False	1409	101
RNA02	RNA36	1.13762e-05	False	1410	101
RNA11	RNA75	1.13046e-05	False	1411	101
RNA04	RNA62	1.12208e-05	False	1412	101
RNA19	RNA71	1.12072e-05	False	1413	101
RNA05	RNA75	1.11776e-05	False	1414	101
RNA34	RNA35	1.10891e-05	False	1415	101
RNA05	RNA45	1.10249e-05	False	1416	101
RNA32	RNA42	1.0878e-05	False	1417	101
RNA19	RNA40	1.06e-05	False	1418	101
RNA32	RNA43	1.05352e-05	False	1419	101
RNA29	RNA38	1.02228e-05	False	1420	101
RNA20	RNA62	1.00401e-05	False	1421	101
RNA34	RNA41	9.97692e-06	False	1422	101
RNA07	RNA14	9.92174e-06	False	1423	101
RNA02	RNA39	9.84219e-06	False	1424	101
RNA38	RNA64	9.61183e-06	False	1425	101
RNA20	RNA28	8.6274e-06	False	1426	101
RNA75	RNA77	8.57483e-06	False	1427	101
RNA20	RNA59	8.42557e-06	False	1428	101
RNA19	RNA69	8.41018e-06	False	1429	101
RNA32	RNA74	8.38324e-06	False	1430	101
RNA69	RNA77	8.30142e-06	False	1431	101
RNA11	RNA62	8.15974e-06	False	1432	101
RNA17	RNA48	8.10323e-06	False	1433	101
RNA02	RNA50	7.7181e-06	False	1434	101
RNA11	RNA46	7.33584e-06	False	1435	101
RNA36	RNA60	7.32789e-06	False	1436	101
RNA18	RNA24	7.30026e-06	False	1437	101
RNA26	RNA32	7.11748e-06	False	1438	101
RNA53	RNA63	7.02536e-06	False	1439	101
RNA34	RNA44	6.93661e-06	False	1440	101
RNA15	RNA79	6.61706e-06	False	1441	101
RNA53	RNA59	6.53824e-06	False	1442	101
RNA01	RNA10	6.06682e-06	False	1443	101
RNA02	RNA56	5.7555e-06	False	1444	101
RNA34	RNA61	5.48212e-06	False	1445	101
RNA40	RNA53	5.19433e-06	False	1446	101
RNA53	RNA60	5.02893e-06	False	1447	101
RNA08	RNA19	4.74731e-06	False	1448	101
RNA67	RNA77	4.38064e-06	False	1449	101
RNA19	RNA35	4.23953e-06	False	1450	101
RNA61	RNA77	4.17951e-06	False	1451	101
RNA39	RNA43	4.12845e-06	False	1452	101
RNA11	RNA66	3.97855e-06	False	1453	101
RNA02	RNA70	3.89932e-06	False	1454	101
RNA24	RNA51	3.89522e-06	False	1455	101
RNA28	RNA39	3.68394e-06	False	1456	101
RNA02	RNA16	3.67658e-06	False	1457	101
RNA05	RNA08	3.63363e-06	False	1458	101
RNA47	RNA53	3.61109e-06	False	1459	101
RNA53	RNA66	3.60589e-06	False	1460	101
RNA53	RNA55	3.57248e-06	False	1461	101
RNA20	RNA60	3.56657e-06	False	1462	101
RNA32	RNA73	3.50241e-06	False	1463	101
RNA08	RNA24	3.44e-06	False	1464	101
RNA20	RNA30	3.4076e-06	False	1465	101
RNA14	RNA43	3.36972e-06	False	1466	101
RNA31	RNA49	3.15061e-06	False	1467	101
RNA60	RNA77	3.14415e-06	False	1468	101
RNA05	RNA06	3.0743e-06	False	1469	101
RNA47	RNA77	3.00737e-06	False	1470	101
RNA20	RNA46	2.8039e-06	False	1471	101
RNA06	RNA11	2.73331e-06	False	1472	101
RNA19	RNA41	2.58044e-06	False	1473	101
RNA03	RNA19	2.56908e-06	False	1474	101
RNA39	RNA50	2.41052e-06	False	1475	101
RNA11	RNA68	2.32868e-06	False	1476	101
RNA52	RNA77	2.30364e-06	False	1477	101
RNA24	RNA56	2.20766e-06	False	1478	101
RNA02	RNA72	2.14652e-06	False	1479	101
RNA05	RNA55	2.09021e-06	False	1480	101
RNA04	RNA50	2.0831e-06	False	1481	101
RNA07	RNA26	2.03466e-06	False	1482	101
RNA20	RNA61	2.01379e-06	False	1483	101
RNA21	RNA79	1.83566e-06	False	1484	101
RNA49	RNA77	1.66729e-06	False	1485	101
RNA20	RNA75	1.663e-06	False	1486	101
RNA04	RNA75	1.58545e-06	False	1487	101
RNA02	RNA40	1.50486e-06	False	1488	101
RNA32	RNA39	1.4492e-06	False	1489	101
RNA20	RNA51	1.28767e-06	False	1490	101
RNA53	RNA70	1.25171e-06	False	1491	101
RNA13	RNA53	1.214e-06	False	1492	101
RNA11	RNA41	1.17883e-06	False	1493	101
RNA19	RNA79	1.15166e-06	False	1494	101
RNA14	RNA72	1.10123e-06	False	1495	101
RNA31	RNA48	1.09991e-06	False	1496	101
RNA34	RNA70	1.0892e-06	False	1497	101
RNA05	RNA70	1.08276e-06	False	1498	101
RNA05	RNA73	1.06833e-06	False	1499	101
RNA73	RNA77	1.06584e-06	False	1500	101
RNA11	RNA36	1.03487e-06	False	1501	101
RNA03	RNA32	1.02523e-06	False	1502	101
RNA14	RNA42	1.02124e-06	False	1503	101
RNA14	RNA36	1.00211e-06	False	1504	101
RNA14	RNA58	9.85253e-07	False	1505	101
RNA04	RNA57	9.16159e-07	False	1506	101
RNA05	RNA56	8.91541e-07	False	1507	101
RNA34	RNA74	8.79125e-07	False	1508	101
RNA11	RNA40	8.67936e-07	False	1509	101
RNA02	RNA55	8.67137e-07	False	1510	101
RNA21	RNA57	8.49455e-07	False	1511	101
RNA41	RNA53	8.19539e-07	False	1512	101
RNA11	RNA45	7.78386e-07	False	1513	101
RNA21	RNA52	7.64e-07	False	1514	101
RNA13	RNA21	7.61454e-07	False	1515	101
RNA04	RNA28	6.65483e-07	False	1516	101
RNA12	RNA19	6.51259e-07	False	1517	101
RNA05	RNA74	6.06845e-07	False	1518	101
RNA45	RNA53	5.97304e-07	False	1519	101
RNA33	RNA64	5.96096e-07	False	1520	101
RNA53	RNA79	5.82383e-07	False	1521	101
RNA02	RNA75	5.78294e-07	False	1522	101
RNA36	RNA39	5.76143e-07	False	1523	101
RNA53	RNA56	5.75939e-07	False	1524	101
RNA15	RNA64	5.7363e-07	False	1525	101
RNA05	RNA60	5.51e-07	False	1526	101
RNA30	RNA34	5.2142e-07	False	1527	101
RNA36	RNA66	4.87221e-07	False	1528	101
RNA38	RNA63	4.83868e-07	False	1529	101
RNA19	RNA74	4.77533e-07	False	1530	101
RNA02	RNA29	4.68236e-07	False	1531	101
RNA05	RNA47	4.25804e-07	False	1532	101
RNA39	RNA51	4.23e-07	False	1533	101
RNA19	RNA25	3.95383e-07	False	1534	101
RNA13	RNA24	3.74438e-07	False	1535	101
RNA14	RNA75	3.70407e-07	False	1536	101
RNA34	RNA71	3.66827e-07	False	1537	101
RNA30	RNA53	3.58724e-07	False	1538	101
RNA02	RNA51	3.50627e-07	False	1539	101
RNA20	RNA26	3.39578e-07	False	1540	101
RNA02	RNA25	3.10761e-07	False	1541	101
RNA11	RNA72	2.98852e-07	False	1542	101
RNA03	RNA34	2.36242e-07	False	1543	101
RNA46	RNA66	2.14e-07	False	1544	101
RNA32	RNA68	2.13147e-07	False	1545	101
RNA05	RNA66	2.12432e-07	False	1546	101
RNA04	RNA56	2.05631e-07	False	1547	101
RNA07	RNA73	2.03513e-07	False	1548	101
RNA11	RNA42	1.83644e-07	False	1549	101
RNA14	RNA73	1.80816e-07	False	1550	101
RNA07	RNA70	1.62786e-07	False	1551	101
RNA02	RNA13	1.62359e-07	False	1552	101
RNA11	RNA16	1.59309e-07	False	1553	101
RNA36	RNA73	1.56261e-07	False	1554	101
RNA05	RNA57	1.54796e-07	False	1555	101
RNA20	RNA63	1.45e-07	False	1556	101
RNA02	RNA73	1.42644e-07	False	1557	101
RNA05	RNA16	1.41063e-07	False	1558	101
RNA36	RNA46	1.22467e-07	False	1559	101
RNA07	RNA36	1.21392e-07	False	1560	101
RNA02	RNA57	1.18639e-07	False	1561	101
RNA16	RNA34	1.17775e-07	False	1562	101
RNA53	RNA68	1.15081e-07	False	1563	101
RNA02	RNA60	1.0928e-07	False	1564	101
RNA11	RNA26	1.05602e-07	False	1565	101
RNA53	RNA71	1.01758e-07	False	1566	101
RNA14	RNA59	9.53687e-08	False	1567	101
RNA07	RNA29	9.21095e-08	False	1568	101
RNA13	RNA34	8.64856e-08	False	1569	101
RNA19	RNA68	8.5055e-08	False	1570	101
RNA20	RNA70	8.44382e-08	False	1571	101
RNA14	RNA20	8.04665e-08	False	1572	101
RNA39	RNA42	7.86118e-08	False	1573	101
RNA02	RNA41	7.82496e-08	False	1574	101
RNA11	RNA25	7.44282e-08	False	1575	101
RNA06	RNA14	7.3899e-08	False	1576	101
RNA01	RNA33	7.05245e-08	False	1577	101
RNA02	RNA71	7.00563e-08	False	1578	101
RNA03	RNA53	6.93342e-08	False	1579	101
RNA30	RNA32	6.92335e-08	False	1580	101
RNA29	RNA53	6.81339e-08	False	1581	101
RNA04	RNA06	6.48932e-08	False	1582	101
RNA38	RNA59	6.34662e-08	False	1583	101
RNA05	RNA59	6.30537e-08	False	1584	101
RNA53	RNA57	6.1279e-08	False	1585	101
RNA20	RNA25	6e-08	False	1586	101
RNA06	RNA32	5.87978e-08	False	1587	101
RNA03	RNA05	5.5e-08	False	1588	101
RNA14	RNA66	5.32886e-08	False	1589	101
RNA24	RNA49	5.06226e-08	False	1590	101
RNA32	RNA45	4.88733e-08	False	1591	101
RNA11	RNA63	4.74582e-08	False	1592	101
RNA24	RNA79	4.38014e-08	False	1593	101
RNA12	RNA53	4.1e-08	False	1594	101
RNA20	RNA29	3.7e-08	False	1595	101
RNA05	RNA52	3.6e-08	False	1596	101
RNA05	RNA69	3.6e-08	False	1597	101
RNA02	RNA79	3.5e-08	False	1598	101
RNA46	RNA73	3.49173e-08	False	1599	101
RNA06	RNA20	3.37249e-08	False	1600	101
RNA36	RNA61	3.31205e-08	False	1601	101
RNA48	RNA77	3.1882e-08	False	1602	101
RNA44	RNA77	3.08439e-08	False	1603	101
RNA20	RNA55	3.05357e-08	False	1604	101
RNA53	RNA75	2.87005e-08	False	1605	101
RNA11	RNA28	2.86187e-08	False	1606	101
RNA04	RNA46	2.86137e-08	False	1607	101
RNA05	RNA26	2.83269e-08	False	1608	101
RNA14	RNA40	2.83085e-08	False	1609	101
RNA05	RNA61	2.78185e-08	False	1610	101
RNA53	RNA61	2.72159e-08	False	1611	101
RNA32	RNA62	2.62653e-08	False	1612	101
RNA39	RNA62	2.46561e-08	False	1613	101
RNA12	RNA24	2.46478e-08	False	1614	101
RNA11	RNA47	2.31884e-08	False	1615	101
RNA21	RNA69	2.2e-08	False	1616	101
RNA39	RNA58	2.1e-08	False	1617	101
RNA34	RNA79	2.04684e-08	False	1618	101
RNA17	RNA64	2.02972e-08	False	1619	101
RNA34	RNA52	2e-08	False	1620	101
RNA02	RNA67	1.9e-08	False	1621	101
RNA02	RNA62	1.78539e-08	False	1622	101
RNA20	RNA73	1.7e-08	False	1623	101
RNA04	RNA07	1.68236e-08	False	1624	101
RNA53	RNA74	1.62734e-08	False	1625	101
RNA02	RNA58	1.45129e-08	False	1626	101
RNA02	RNA03	1.43294e-08	False	1627	101
RNA04	RNA73	1.4e-08	False	1628	101
RNA04	RNA43	1.4e-08	False	1629	101
RNA11	RNA71	1.38274e-08	False	1630	101
RNA04	RNA08	1.32992e-08	False	1631	101
RNA35	RNA53	1.31151e-08	False	1632	101
RNA06	RNA39	1.28813e-08	False	1633	101
RNA28	RNA35	1.27178e-08	False	1634	101
RNA25	RNA34	1.26905e-08	False	1635	101
RNA07	RNA58	1.26433e-08	False	1636	101
RNA36	RNA43	1.21899e-08	False	1637	101
RNA36	RNA58	1.15805e-08	False	1638	101
RNA02	RNA63	1.09301e-08	False	1639	101
RNA20	RNA66	1.01696e-08	False	1640	101
RNA20	RNA69	9.88852e-09	False	1641	101
RNA06	RNA36	9.16571e-09	False	1642	101
RNA14	RNA51	9e-09	False	1643	101
RNA53	RNA67	8.22511e-09	False	1644	101
RNA20	RNA71	8.16118e-09	False	1645	101
RNA02	RNA04	8.13211e-09	False	1646	101
RNA37	RNA48	8.06035e-09	False	1647	101
RNA07	RNA52	8e-09	False	1648	101
RNA20	RNA40	7.36596e-09	False	1649	101
RNA36	RNA62	7e-09	False	1650	101
RNA12	RNA34	7e-09	False	1651	101
RNA14	RNA28	6.81874e-09	False	1652	101
RNA03	RNA20	6.55244e-09	False	1653	101
RNA20	RNA47	6.42419e-09	False	1654	101
RNA11	RNA30	6.40525e-09	False	1655	101
RNA04	RNA63	6.12893e-09	False	1656	101
RNA20	RNA35	5.73373e-09	False	1657	101
RNA02	RNA08	5.11587e-09	False	1658	101
RNA49	RNA53	5.08108e-09	False	1659	101
RNA14	RNA63	5e-09	False	1660	101
RNA02	RNA61	4.82044e-09	False	1661	101
RNA32	RNA55	4.57634e-09	False	1662	101
RNA14	RNA62	4.4942e-09	False	1663	101
RNA04	RNA42	4.23065e-09	False	1664	101
RNA11	RNA70	4.19065e-09	False	1665	101
RNA04	RNA59	3.70555e-09	False	1666	101
RNA24	RNA48	3.53578e-09	False	1667	101
RNA29	RNA43	3.32764e-09	False	1668	101
RNA11	RNA67	3.32058e-09	False	1669	101
RNA05	RNA30	3.3106e-09	False	1670	101
RNA11	RNA61	3.28623e-09	False	1671	101
RNA14	RNA50	3.14704e-09	False	1672	101
RNA07	RNA72	3.06208e-09	False	1673	101
RNA20	RNA74	3e-09	False	1674	101
RNA20	RNA68	2.89135e-09	False	1675	101
RNA28	RNA73	2.67085e-09	False	1676	101
RNA14	RNA45	2.63633e-09	False	1677	101
RNA07	RNA08	2.59288e-09	False	1678	101
RNA02	RNA59	2.45244e-09	False	1679	101
RNA18	RNA53	2.24491e-09	False	1680	101
RNA02	RNA12	2.14223e-09	False	1681	101
RNA32	RNA58	2.12997e-09	False	1682	101
RNA53	RNA69	1.93453e-09	False	1683	101
RNA05	RNA63	1.8655e-09	False	1684	101
RNA39	RNA56	1.66681e-09	False	1685	101
RNA11	RNA60	1.57074e-09	False	1686	101
RNA02	RNA52	1.39112e-09	False	1687	101
RNA14	RNA26	1.32583e-09	False	1688	101
RNA64	RNA77	1.31021e-09	False	1689	101
RNA02	RNA45	1.19928e-09	False	1690	101
RNA01	RNA17	1.16247e-09	False	1691	101
RNA32	RNA50	1e-09	False	1692	101
RNA36	RNA59	1e-09	False	1693	101
RNA20	RNA67	9.42398e-10	False	1694	101
RNA62	RNA72	9.25539e-10	False	1695	101
RNA07	RNA28	8.50173e-10	False	1696	101
RNA04	RNA35	7.40704e-10	False	1697	101
RNA14	RNA41	6.98963e-10	False	1698	101
RNA18	RNA38	6.60774e-10	False	1699	101
RNA14	RNA60	6.21653e-10	False	1700	101
RNA32	RNA72	6.16992e-10	False	1701	101
RNA39	RNA73	5.93236e-10	False	1702	101
RNA04	RNA52	5.18654e-10	False	1703	101
RNA11	RNA35	4.72556e-10	False	1704	101
RNA08	RNA11	4.66368e-10	False	1705	101
RNA14	RNA16	4.38229e-10	False	1706	101
RNA05	RNA79	4.22752e-10	False	1707	101
RNA08	RNA28	4.11925e-10	False	1708	101
RNA11	RNA74	3.68184e-10	False	1709	101
RNA48	RNA53	3.23189e-10	False	1710	101
RNA35	RNA36	3.12674e-10	False	1711	101
RNA08	RNA32	3.00257e-10	False	1712	101
RNA32	RNA59	2.79426e-10	False	1713	101
RNA04	RNA25	2.74327e-10	False	1714	101
RNA01	RNA77	2.72747e-10	False	1715	101
RNA13	RNA20	2.6002e-10	False	1716	101
RNA36	RNA42	2.40001e-10	False	1717	101
RNA32	RNA63	2.37464e-10	False	1718	101
RNA26	RNA43	2.19973e-10	False	1719	101
RNA28	RNA43	2.18079e-10	False	1720	101
RNA36	RNA45	2.15156e-10	False	1721	101
RNA07	RNA75	1.89943e-10	False	1722	101
RNA04	RNA74	1.68492e-10	False	1723	101
RNA45	RNA46	1.52109e-10	False	1724	101
RNA29	RNA39	1.50962e-10	False	1725	101
RNA04	RNA60	1.49001e-10	False	1726	101
RNA28	RNA75	1.24711e-10	False	1727	101
RNA07	RNA59	1.22899e-10	False	1728	101
RNA07	RNA66	1.15105e-10	False	1729	101
RNA03	RNA36	1.08476e-10	False	1730	101
RNA32	RNA52	1.03287e-10	False	1731	101
RNA07	RNA62	1.00705e-10	False	1732	101
RNA04	RNA45	9.64742e-11	False	1733	101
RNA07	RNA60	8.74447e-11	False	1734	101
RNA32	RNA41	8.74056e-11	False	1735	101
RNA07	RNA35	7.29733e-11	False	1736	101
RNA04	RNA69	7.283e-11	False	1737	101
RNA08	RNA62	7.22662e-11	False	1738	101
RNA05	RNA40	6.11691e-11	False	1739	101
RNA05	RNA41	5.92007e-11	False	1740	101
RNA07	RNA45	5.84284e-11	False	1741	101
RNA11	RNA13	5.76622e-11	False	1742	101
RNA05	RNA13	5.28265e-11	False	1743	101
RNA20	RNA44	4.93584e-11	False	1744	101
RNA08	RNA43	4.39616e-11	False	1745	101
RNA14	RNA70	4.25995e-11	False	1746	101
RNA18	RNA34	4.23354e-11	False	1747	101
RNA20	RNA79	4.11136e-11	False	1748	101
RNA07	RNA63	3.94494e-11	False	1749	101
RNA16	RNA39	3.9117e-11	False	1750	101
RNA32	RNA67	3.84123e-11	False	1751	101
RNA08	RNA14	3.30862e-11	False	1752	101
RNA12	RNA20	2.85388e-11	False	1753	101
RNA32	RNA70	2.82316e-11	False	1754	101
RNA43	RNA66	2.52707e-11	False	1755	101
RNA42	RNA73	2.42934e-11	False	1756	101
RNA50	RNA58	2.36905e-11	False	1757	101
RNA14	RNA61	2.35759e-11	False	1758	101
RNA58	RNA72	2.3177e-11	False	1759	101
RNA05	RNA44	2.20186e-11	False	1760	101
RNA32	RNA57	2.00044e-11	False	1761	101
RNA25	RNA32	1.93527e-11	False	1762	101
RNA26	RNA39	1.91406e-11	False	1763	101
RNA39	RNA57	1.87126e-11	False	1764	101
RNA28	RNA66	1.85246e-11	False	1765	101
RNA46	RNA51	1.81729e-11	False	1766	101
RNA07	RNA46	1.74119e-11	False	1767	101
RNA50	RNA62	1.72063e-11	False	1768	101
RNA19	RNA44	1.69371e-11	False	1769	101
RNA14	RNA30	1.55386e-11	False	1770	101
RNA04	RNA72	1.50719e-11	False	1771	101
RNA18	RNA21	1.4949e-11	False	1772	101
RNA04	RNA26	1.43475e-11	False	1773	101
RNA32	RNA69	1.39015e-11	False	1774	101
RNA16	RNA20	1.32696e-11	False	1775	101
RNA46	RNA57	1.30101e-11	False	1776	101
RNA28	RNA45	1.2098e-11	False	1777	101
RNA36	RNA50	1.15604e-11	False	1778	101
RNA44	RNA53	1.12349e-11	False	1779	101
RNA29	RNA34	1.11143e-11	False	1780	101
RNA03	RNA11	1.10904e-11	False	1781	101
RNA16	RNA32	1.10867e-11	False	1782	101
RNA35	RNA39	1.01903e-11	False	1783	101
RNA39	RNA59	9.13364e-12	False	1784	101
RNA36	RNA63	8.85482e-12	False	1785	101
RNA14	RNA68	8.40316e-12	False	1786	101
RNA39	RNA41	7.96608e-12	False	1787	101
RNA06	RNA75	7.52418e-12	False	1788	101
RNA36	RNA57	7.3627e-12	False	1789	101
RNA05	RNA12	7.1276e-12	False	1790	101
RNA21	RNA49	6.42566e-12	False	1791	101
RNA32	RNA51	6.38188e-12	False	1792	101
RNA07	RNA61	5.32463e-12	False	1793	101
RNA29	RNA42	5.24221e-12	False	1794	101
RNA36	RNA51	5.09469e-12	False	1795	101
RNA14	RNA25	4.54689e-12	False	1796	101
RNA60	RNA75	4.34969e-12	False	1797	101
RNA20	RNA41	4.29275e-12	False	1798	101
RNA13	RNA39	4.21471e-12	False	1799	101
RNA36	RNA69	3.84479e-12	False	1800	101
RNA25	RNA39	3.83536e-12	False	1801	101
RNA04	RNA66	3.79297e-12	False	1802	101
RNA30	RNA36	3.55092e-12	False	1803	101
RNA04	RNA41	3.06449e-12	False	1804	101
RNA51	RNA58	2.54722e-12	False	1805	101
RNA39	RNA46	2.51053e-12	False	1806	101
RNA39	RNA70	2.42637e-12	False	1807	101
RNA21	RNA48	2.1163e-12	False	1808	101
RNA43	RNA58	1.77326e-12	False	1809	101
RNA20	RNA57	1.71784e-12	False	1810	101
RNA13	RNA32	1.68197e-12	False	1811	101
RNA28	RNA62	1.66137e-12	False	1812	101
RNA43	RNA70	1.62246e-12	False	1813	101
RNA11	RNA52	1.401e-12	False	1814	101
RNA42	RNA70	1.37427e-12	False	1815	101
RNA05	RNA71	1.29134e-12	False	1816	101
RNA43	RNA72	1.28226e-12	False	1817	101
RNA28	RNA46	1.14919e-12	False	1818	101
RNA12	RNA39	1.08265e-12	False	1819	101
RNA46	RNA72	1.02575e-12	False	1820	101
RNA39	RNA47	1.01813e-12	False	1821	101
RNA36	RNA41	9.85227e-13	False	1822	101
RNA07	RNA30	9.77725e-13	False	1823	101
RNA46	RNA75	8.8948e-13	False	1824	101
RNA32	RNA40	8.67335e-13	False	1825	101
RNA32	RNA47	8.03179e-13	False	1826	101
RNA14	RNA67	6.71642e-13	False	1827	101
RNA11	RNA44	6.67989e-13	False	1828	101
RNA05	RNA68	6.61531e-13	False	1829	101
RNA26	RNA42	5.87749e-13	False	1830	101
RNA07	RNA51	5.83204e-13	False	1831	101
RNA43	RNA73	5.67106e-13	False	1832	101
RNA08	RNA75	5.04555e-13	False	1833	101
RNA28	RNA58	4.8545e-13	False	1834	101
RNA07	RNA55	4.83303e-13	False	1835	101
RNA07	RNA50	4.03627e-13	False	1836	101
RNA03	RNA46	4.03106e-13	False	1837	101
RNA11	RNA69	3.7431e-13	False	1838	101
RNA08	RNA39	3.72213e-13	False	1839	101
RNA43	RNA52	3.47384e-13	False	1840	101
RNA26	RNA36	3.39837e-13	False	1841	101
RNA01	RNA25	3.29691e-13	False	1842	101
RNA03	RNA14	3.20311e-13	False	1843	101
RNA38	RNA49	3.11787e-13	False	1844	101
RNA18	RNA19	2.69633e-13	False	1845	101
RNA35	RNA43	2.65854e-13	False	1846	101
RNA04	RNA47	2.41305e-13	False	1847	101
RNA39	RNA40	2.31659e-13	False	1848	101
RNA38	RNA48	2.19406e-13	False	1849	101
RNA45	RNA58	2.05656e-13	False	1850	101
RNA30	RNA39	1.9494e-13	False	1851	101
RNA36	RNA55	1.94416e-13	False	1852	101
RNA11	RNA18	1.81821e-13	False	1853	101
RNA36	RNA47	1.80889e-13	False	1854	101
RNA62	RNA70	1.69517e-13	False	1855	101
RNA28	RNA60	1.5162e-13	False	1856	101
RNA42	RNA72	1.42067e-13	False	1857	101
RNA04	RNA55	1.36327e-13	False	1858	101
RNA43	RNA50	1.36036e-13	False	1859	101
RNA35	RNA62	1.35294e-13	False	1860	101
RNA11	RNA12	1.34374e-13	False	1861	101
RNA39	RNA45	1.31372e-13	False	1862	101
RNA51	RNA62	1.28953e-13	False	1863	101
RNA29	RNA36	1.14163e-13	False	1864	101
RNA14	RNA35	1.11123e-13	False	1865	101
RNA62	RNA73	1.10976e-13	False	1866	101
RNA08	RNA73	1.10241e-13	False	1867	101
RNA04	RNA29	1.08884e-13	False	1868	101
RNA08	RNA72	1.07154e-13	False	1869	101
RNA08	RNA35	1.0166e-13	False	1870	101
RNA36	RNA74	1.00422e-13	False	1871	101
RNA06	RNA28	9.93243e-14	False	1872	101
RNA19	RNA49	9.89614e-14	False	1873	101
RNA28	RNA42	9.44725e-14	False	1874	101
RNA06	RNA07	9.2728e-14	False	1875	101
RNA13	RNA28	8.47011e-14	False	1876	101
RNA08	RNA36	7.68954e-14	False	1877	101
RNA04	RNA16	7.30587e-14	False	1878	101
RNA62	RNA75	7.04307e-14	False	1879	101
RNA39	RNA72	6.51971e-14	False	1880	101
RNA42	RNA45	6.26463e-14	False	1881	101
RNA39	RNA63	5.90757e-14	False	1882	101
RNA43	RNA46	5.76211e-14	False	1883	101
RNA11	RNA55	5.29956e-14	False	1884	101
RNA36	RNA56	5.07452e-14	False	1885	101
RNA36	RNA72	4.75645e-14	False	1886	101
RNA06	RNA43	4.64608e-14	False	1887	101
RNA32	RNA71	4.46433e-14	False	1888	101
RNA35	RNA72	4.30635e-14	False	1889	101
RNA11	RNA79	4.26026e-14	False	1890	101
RNA01	RNA21	3.8857e-14	False	1891	101
RNA04	RNA70	3.78711e-14	False	1892	101
RNA39	RNA69	3.73598e-14	False	1893	101
RNA39	RNA52	3.64399e-14	False	1894	101
RNA08	RNA74	3.55562e-14	False	1895	101
RNA26	RNA57	3.42916e-14	False	1896	101
RNA36	RNA70	3.37057e-14	False	1897	101
RNA20	RNA56	3.30888e-14	False	1898	101
[truncated: 1,161 more rows]

## Sheet: data set 4 15M reads
sampleA	sampleB	p-value	same_patient?	negatives	positives
RNA62	RNA63	1	True	0	1
RNA60	RNA61	1	True	0	2
RNA59	RNA63	1	True	0	3
RNA59	RNA62	1	True	0	4
RNA58	RNA63	1	True	0	5
RNA58	RNA62	1	True	0	6
RNA58	RNA59	1	True	0	7
RNA56	RNA57	1	True	0	8
RNA52	RNA53	1	True	0	9
RNA50	RNA51	1	True	0	10
RNA48	RNA49	1	True	0	11
RNA46	RNA47	1	True	0	12
RNA44	RNA45	1	True	0	13
RNA42	RNA43	1	True	0	14
RNA40	RNA41	1	True	0	15
RNA36	RNA75	1	True	0	16
RNA35	RNA74	1	True	0	17
RNA34	RNA73	1	True	0	18
RNA32	RNA61	1	True	0	19
RNA32	RNA60	1	True	0	20
RNA30	RNA71	1	True	0	21
RNA29	RNA70	1	True	0	22
RNA28	RNA69	1	True	0	23
RNA26	RNA68	1	True	0	24
RNA20	RNA52	1	True	0	25
RNA19	RNA51	1	True	0	26
RNA19	RNA50	1	True	0	27
RNA18	RNA49	1	True	0	28
RNA18	RNA48	1	True	0	29
RNA16	RNA41	1	True	0	30
RNA16	RNA40	1	True	0	31
RNA14	RNA57	1	True	0	32
RNA14	RNA56	1	True	0	33
RNA13	RNA79	1	True	0	34
RNA12	RNA79	1	True	0	35
RNA12	RNA13	1	True	0	36
RNA11	RNA57	1	True	0	37
RNA11	RNA56	1	True	0	38
RNA11	RNA14	1	True	0	39
RNA08	RNA45	1	True	0	40
RNA08	RNA44	1	True	0	41
RNA07	RNA43	1	True	0	42
RNA07	RNA42	1	True	0	43
RNA06	RNA41	1	True	0	44
RNA06	RNA40	1	True	0	45
RNA06	RNA16	1	True	0	46
RNA04	RNA39	1	True	0	47
RNA03	RNA66	1	True	0	48
RNA01	RNA64	1	True	0	49
RNA17	RNA46	1	True	0	50
RNA55	RNA77	1	True	0	51
RNA17	RNA47	1	True	0	52
RNA78	RNA79	1	True	0	53
RNA13	RNA78	1	True	0	54
RNA13	RNA80	1	True	0	55
RNA12	RNA80	1	True	0	56
RNA79	RNA80	0.999999	True	0	57
RNA31	RNA72	0.999999	True	0	58
RNA12	RNA78	0.999999	True	0	59
RNA37	RNA79	0.999998	True	0	60
RNA20	RNA53	0.999998	True	0	61
RNA13	RNA37	0.999994	True	0	62
RNA15	RNA55	0.999979	True	0	63
RNA23	RNA57	0.999964	True	0	64
RNA23	RNA56	0.999952	True	0	65
RNA12	RNA37	0.999943	True	0	66
RNA22	RNA55	0.999771	True	0	67
RNA10	RNA55	0.999755	True	0	68
RNA54	RNA55	0.999746	True	0	69
RNA38	RNA39	0.999738	True	0	70
RNA14	RNA23	0.998751	True	0	71
RNA37	RNA78	0.998342	True	0	72
RNA04	RNA38	0.998036	True	0	73
RNA27	RNA59	0.99631	True	0	74
RNA11	RNA23	0.995729	True	0	75
RNA15	RNA77	0.994099	True	0	76
RNA27	RNA63	0.994018	True	0	77
RNA27	RNA62	0.991126	True	0	78
RNA27	RNA58	0.982037	True	0	79
RNA27	RNA54	0.97913	False	1	79
RNA31	RNA36	0.978183	False	2	79
RNA05	RNA23	0.973436	False	3	79
RNA27	RNA78	0.96762	False	4	79
RNA02	RNA65	0.967388	True	4	80
RNA10	RNA77	0.96417	True	4	81
RNA55	RNA76	0.957364	True	4	82
RNA23	RNA43	0.951242	False	5	82
RNA14	RNA33	0.949598	False	6	82
RNA78	RNA80	0.948334	True	6	83
RNA07	RNA10	0.945061	False	7	83
RNA19	RNA34	0.940223	False	8	83
RNA34	RNA37	0.934749	False	9	83
RNA31	RNA75	0.932968	False	10	83
RNA17	RNA76	0.931844	False	11	83
RNA31	RNA33	0.931085	False	12	83
RNA10	RNA54	0.928939	True	12	84
RNA37	RNA80	0.927912	True	12	85
RNA27	RNA37	0.92641	False	13	85
RNA10	RNA15	0.92633	True	13	86
RNA27	RNA33	0.925953	False	14	86
RNA27	RNA72	0.923098	False	15	86
RNA34	RNA65	0.918159	False	16	86
RNA22	RNA47	0.914679	False	17	86
RNA10	RNA42	0.908204	False	18	86
RNA09	RNA47	0.906797	False	19	86
RNA54	RNA77	0.904943	True	19	87
RNA05	RNA78	0.899379	False	20	87
RNA14	RNA15	0.898513	False	21	87
RNA09	RNA21	0.896709	False	22	87
RNA15	RNA42	0.892491	False	23	87
RNA19	RNA21	0.891917	False	24	87
RNA15	RNA54	0.891771	True	24	88
RNA37	RNA54	0.890291	False	25	88
RNA15	RNA22	0.886901	True	25	89
RNA32	RNA80	0.884419	False	26	89
RNA76	RNA80	0.882431	False	27	89
RNA05	RNA54	0.882271	False	28	89
RNA07	RNA15	0.880535	False	29	89
RNA05	RNA09	0.874473	False	30	89
RNA33	RNA70	0.872492	False	31	89
RNA33	RNA78	0.871414	False	32	89
RNA09	RNA34	0.867482	False	33	89
RNA10	RNA27	0.865029	False	34	89
RNA10	RNA78	0.861046	False	35	89
RNA26	RNA31	0.858844	False	36	89
RNA54	RNA76	0.856586	True	36	90
RNA73	RNA80	0.854286	False	37	90
RNA09	RNA46	0.8516	False	38	90
RNA19	RNA27	0.851263	False	39	90
RNA74	RNA76	0.848786	False	40	90
RNA09	RNA23	0.848491	False	41	90
RNA22	RNA80	0.845128	False	42	90
RNA08	RNA27	0.842862	False	43	90
RNA33	RNA68	0.841759	False	44	90
RNA26	RNA33	0.840771	False	45	90
RNA15	RNA43	0.839865	False	46	90
RNA22	RNA33	0.835236	False	47	90
RNA05	RNA17	0.831309	False	48	90
RNA09	RNA37	0.830749	False	49	90
RNA19	RNA80	0.829742	False	50	90
RNA17	RNA51	0.829441	False	51	90
RNA07	RNA23	0.826475	False	52	90
RNA03	RNA80	0.81841	False	53	90
RNA09	RNA14	0.818197	False	54	90
RNA23	RNA27	0.817341	False	55	90
RNA33	RNA37	0.815828	False	56	90
RNA15	RNA23	0.813452	False	57	90
RNA23	RNA45	0.80606	False	58	90
RNA73	RNA78	0.805445	False	59	90
RNA03	RNA22	0.804203	False	60	90
RNA19	RNA31	0.798289	False	61	90
RNA10	RNA62	0.790869	False	62	90
RNA22	RNA61	0.790117	False	63	90
RNA23	RNA42	0.789791	False	64	90
RNA19	RNA54	0.78971	False	65	90
RNA02	RNA24	0.78588	False	66	90
RNA17	RNA19	0.784641	False	67	90
RNA09	RNA17	0.784147	False	68	90
RNA15	RNA21	0.767811	False	69	90
RNA21	RNA35	0.766884	False	70	90
RNA46	RNA78	0.763211	False	71	90
RNA17	RNA27	0.760997	False	72	90
RNA09	RNA24	0.760756	False	73	90
RNA17	RNA53	0.759344	False	74	90
RNA15	RNA33	0.754506	False	75	90
RNA37	RNA77	0.753772	False	76	90
RNA31	RNA80	0.751923	False	77	90
RNA66	RNA80	0.747166	False	78	90
RNA22	RNA37	0.746055	False	79	90
RNA33	RNA39	0.745377	False	80	90
RNA33	RNA80	0.744222	False	81	90
RNA21	RNA80	0.744082	False	82	90
RNA10	RNA33	0.743441	False	83	90
RNA35	RNA76	0.742529	False	84	90
RNA11	RNA65	0.741314	False	85	90
RNA15	RNA76	0.738917	True	85	91
RNA27	RNA71	0.738134	False	86	91
RNA31	RNA55	0.732239	False	87	91
RNA22	RNA77	0.731874	True	87	92
RNA34	RNA78	0.731482	False	88	92
RNA76	RNA78	0.731059	False	89	92
RNA33	RNA45	0.727707	False	90	92
RNA27	RNA45	0.726572	False	91	92
RNA19	RNA33	0.723025	False	92	92
RNA37	RNA76	0.722623	False	93	92
RNA10	RNA66	0.715436	False	94	92
RNA22	RNA46	0.712828	False	95	92
RNA09	RNA61	0.712627	False	96	92
RNA09	RNA22	0.70907	False	97	92
RNA09	RNA19	0.70593	False	98	92
RNA05	RNA22	0.705554	False	99	92
RNA36	RNA78	0.702796	False	100	92
RNA09	RNA33	0.701121	False	101	92
RNA31	RNA70	0.700564	False	102	92
RNA06	RNA76	0.698998	False	103	92
RNA47	RNA80	0.69899	False	104	92
RNA10	RNA43	0.697629	False	105	92
RNA15	RNA80	0.69612	False	106	92
RNA10	RNA23	0.693635	False	107	92
RNA22	RNA66	0.692329	False	108	92
RNA23	RNA33	0.690145	False	109	92
RNA17	RNA20	0.68916	False	110	92
RNA14	RNA78	0.687059	False	111	92
RNA23	RNA34	0.683254	False	112	92
RNA27	RNA56	0.682189	False	113	92
RNA06	RNA09	0.677573	True	113	93
RNA08	RNA33	0.673839	False	114	93
RNA10	RNA76	0.67284	True	114	94
RNA51	RNA54	0.672807	False	115	94
RNA31	RNA68	0.669674	False	116	94
RNA24	RNA27	0.669525	False	117	94
RNA10	RNA58	0.668382	False	118	94
RNA21	RNA76	0.665905	False	119	94
RNA10	RNA37	0.661675	False	120	94
RNA20	RNA27	0.660686	False	121	94
RNA31	RNA78	0.660207	False	122	94
RNA28	RNA37	0.658688	False	123	94
RNA09	RNA56	0.658209	False	124	94
RNA54	RNA80	0.64871	False	125	94
RNA23	RNA31	0.643831	False	126	94
RNA22	RNA24	0.642296	False	127	94
RNA10	RNA72	0.641065	False	128	94
RNA33	RNA65	0.63764	False	129	94
RNA21	RNA23	0.637243	False	130	94
RNA22	RNA78	0.636604	False	131	94
RNA27	RNA30	0.63397	False	132	94
RNA20	RNA78	0.633506	False	133	94
RNA11	RNA22	0.632354	False	134	94
RNA31	RNA46	0.630515	False	135	94
RNA31	RNA54	0.630298	False	136	94
RNA31	RNA38	0.630105	False	137	94
RNA07	RNA65	0.628183	False	138	94
RNA47	RNA78	0.627052	False	139	94
RNA10	RNA63	0.627027	False	140	94
RNA10	RNA51	0.626398	False	141	94
RNA20	RNA65	0.622975	False	142	94
RNA21	RNA31	0.621979	False	143	94
RNA45	RNA76	0.619002	False	144	94
RNA61	RNA80	0.616503	False	145	94
RNA10	RNA22	0.616385	True	145	95
RNA11	RNA33	0.609879	False	146	95
RNA33	RNA46	0.608846	False	147	95
RNA23	RNA54	0.604023	False	148	95
RNA09	RNA40	0.603933	True	148	96
RNA22	RNA57	0.601744	False	149	96
RNA09	RNA65	0.600969	False	150	96
RNA22	RNA32	0.599975	False	151	96
RNA16	RNA31	0.599717	False	152	96
RNA05	RNA24	0.596935	False	153	96
RNA27	RNA80	0.596628	False	154	96
RNA29	RNA33	0.596319	False	155	96
RNA22	RNA53	0.595544	False	156	96
RNA04	RNA15	0.595468	False	157	96
RNA29	RNA31	0.588662	False	158	96
RNA19	RNA22	0.587536	False	159	96
RNA76	RNA77	0.585934	True	159	97
RNA31	RNA37	0.584301	False	160	97
RNA31	RNA34	0.583894	False	161	97
RNA15	RNA78	0.582928	False	162	97
RNA31	RNA65	0.582485	False	163	97
RNA14	RNA31	0.582308	False	164	97
RNA34	RNA45	0.581554	False	165	97
RNA07	RNA31	0.580326	False	166	97
RNA53	RNA78	0.578064	False	167	97
RNA02	RNA76	0.578052	False	168	97
RNA06	RNA10	0.577597	False	169	97
RNA24	RNA53	0.576183	False	170	97
RNA10	RNA35	0.576076	False	171	97
RNA65	RNA76	0.571431	False	172	97
RNA69	RNA80	0.571365	False	173	97
RNA22	RNA30	0.568374	False	174	97
RNA23	RNA77	0.567926	False	175	97
RNA10	RNA50	0.567785	False	176	97
RNA33	RNA34	0.566618	False	177	97
RNA17	RNA31	0.563289	False	178	97
RNA24	RNA54	0.560559	False	179	97
RNA21	RNA33	0.560167	False	180	97
RNA27	RNA77	0.560071	False	181	97
RNA09	RNA15	0.558607	False	182	97
RNA07	RNA34	0.558238	False	183	97
RNA31	RNA77	0.557766	False	184	97
RNA19	RNA37	0.552086	False	185	97
RNA15	RNA31	0.551575	False	186	97
RNA10	RNA74	0.549166	False	187	97
RNA05	RNA15	0.547533	False	188	97
RNA31	RNA76	0.54614	False	189	97
RNA21	RNA74	0.545783	False	190	97
RNA23	RNA53	0.545664	False	191	97
RNA07	RNA54	0.540244	False	192	97
RNA10	RNA26	0.538598	False	193	97
RNA28	RNA78	0.538177	False	194	97
RNA02	RNA23	0.536297	False	195	97
RNA54	RNA78	0.535833	False	196	97
RNA23	RNA65	0.534691	False	197	97
RNA10	RNA70	0.534421	False	198	97
RNA21	RNA51	0.53259	False	199	97
RNA09	RNA68	0.527562	False	200	97
RNA11	RNA27	0.527215	False	201	97
RNA39	RNA80	0.523548	False	202	97
RNA51	RNA80	0.521507	False	203	97
RNA22	RNA23	0.521213	False	204	97
RNA32	RNA76	0.519156	False	205	97
RNA31	RNA39	0.5187	False	206	97
RNA22	RNA43	0.518305	False	207	97
RNA21	RNA27	0.516908	False	208	97
RNA28	RNA31	0.513248	False	209	97
RNA34	RNA80	0.509933	False	210	97
RNA11	RNA34	0.508385	False	211	97
RNA09	RNA57	0.508297	False	212	97
RNA07	RNA09	0.507133	False	213	97
RNA22	RNA26	0.506949	False	214	97
RNA32	RNA33	0.506845	False	215	97
RNA43	RNA54	0.506666	False	216	97
RNA14	RNA22	0.504186	False	217	97
RNA20	RNA24	0.503699	False	218	97
RNA05	RNA21	0.501269	False	219	97
RNA27	RNA31	0.497089	False	220	97
RNA19	RNA63	0.495696	False	221	97
RNA17	RNA78	0.495489	False	222	97
RNA22	RNA60	0.495401	False	223	97
RNA21	RNA75	0.494205	False	224	97
RNA24	RNA62	0.492049	False	225	97
RNA31	RNA32	0.490217	False	226	97
RNA27	RNA52	0.487523	False	227	97
RNA09	RNA31	0.487515	False	228	97
RNA15	RNA39	0.485322	False	229	97
RNA16	RNA76	0.484556	False	230	97
RNA09	RNA27	0.482587	False	231	97
RNA39	RNA65	0.477824	False	232	97
RNA02	RNA17	0.476502	False	233	97
RNA50	RNA80	0.476395	False	234	97
RNA10	RNA41	0.476028	False	235	97
RNA22	RNA76	0.473549	True	235	98
RNA22	RNA36	0.472832	False	236	98
RNA15	RNA56	0.472548	False	237	98
RNA07	RNA22	0.47245	False	238	98
RNA09	RNA78	0.470067	False	239	98
RNA43	RNA76	0.469289	False	240	98
RNA65	RNA77	0.469268	False	241	98
RNA19	RNA20	0.468908	False	242	98
RNA10	RNA80	0.467597	False	243	98
RNA33	RNA50	0.466655	False	244	98
RNA31	RNA35	0.464581	False	245	98
RNA23	RNA55	0.461045	False	246	98
RNA17	RNA80	0.460635	False	247	98
RNA19	RNA36	0.459142	False	248	98
RNA04	RNA80	0.458281	False	249	98
RNA11	RNA31	0.457554	False	250	98
RNA72	RNA78	0.457411	False	251	98
RNA37	RNA53	0.455951	False	252	98
RNA57	RNA78	0.455522	False	253	98
RNA15	RNA27	0.454412	False	254	98
RNA12	RNA76	0.452687	False	255	98
RNA03	RNA10	0.44996	False	256	98
RNA22	RNA56	0.449845	False	257	98
RNA77	RNA80	0.448542	False	258	98
RNA06	RNA54	0.446788	False	259	98
RNA09	RNA16	0.446626	True	259	99
RNA04	RNA33	0.445284	False	260	99
RNA26	RNA80	0.445084	False	261	99
RNA62	RNA80	0.444073	False	262	99
RNA58	RNA78	0.442495	False	263	99
RNA02	RNA80	0.442065	False	264	99
RNA08	RNA09	0.441091	False	265	99
RNA17	RNA23	0.439404	False	266	99
RNA15	RNA50	0.436474	False	267	99
RNA36	RNA37	0.43642	False	268	99
RNA03	RNA78	0.436336	False	269	99
RNA22	RNA41	0.436291	False	270	99
RNA22	RNA51	0.433612	False	271	99
RNA09	RNA48	0.432719	False	272	99
RNA19	RNA65	0.432688	False	273	99
RNA19	RNA32	0.431933	False	274	99
RNA09	RNA71	0.431227	False	275	99
RNA37	RNA38	0.430515	False	276	99
RNA20	RNA33	0.429664	False	277	99
RNA24	RNA77	0.429168	False	278	99
RNA10	RNA29	0.426871	False	279	99
RNA09	RNA60	0.426286	False	280	99
RNA23	RNA80	0.425286	False	281	99
RNA31	RNA60	0.423951	False	282	99
RNA35	RNA80	0.423546	False	283	99
RNA07	RNA80	0.422881	False	284	99
RNA10	RNA12	0.422683	False	285	99
RNA22	RNA54	0.421872	True	285	100
RNA20	RNA23	0.421571	False	286	100
RNA15	RNA19	0.420699	False	287	100
RNA27	RNA41	0.420623	False	288	100
RNA33	RNA57	0.419082	False	289	100
RNA22	RNA79	0.418373	False	290	100
RNA09	RNA42	0.418297	False	291	100
RNA02	RNA27	0.417444	False	292	100
RNA33	RNA61	0.416167	False	293	100
RNA33	RNA60	0.41615	False	294	100
RNA15	RNA16	0.414809	False	295	100
RNA15	RNA30	0.41378	False	296	100
RNA16	RNA27	0.412272	False	297	100
RNA57	RNA65	0.410609	False	298	100
RNA23	RNA73	0.409957	False	299	100
RNA19	RNA46	0.408501	False	300	100
RNA54	RNA59	0.408291	False	301	100
RNA14	RNA27	0.405651	False	302	100
RNA24	RNA80	0.403108	False	303	100
RNA05	RNA31	0.403098	False	304	100
RNA56	RNA65	0.402969	False	305	100
RNA76	RNA79	0.402793	False	306	100
RNA09	RNA11	0.401654	False	307	100
RNA27	RNA73	0.40156	False	308	100
RNA28	RNA80	0.4007	False	309	100
RNA17	RNA50	0.400039	False	310	100
RNA09	RNA51	0.398162	False	311	100
RNA22	RNA40	0.39787	False	312	100
RNA23	RNA78	0.396929	False	313	100
RNA10	RNA13	0.396851	False	314	100
RNA63	RNA80	0.39617	False	315	100
RNA16	RNA78	0.396142	False	316	100
RNA15	RNA17	0.393521	False	317	100
RNA60	RNA78	0.393403	False	318	100
RNA34	RNA54	0.390996	False	319	100
RNA17	RNA72	0.389064	False	320	100
RNA21	RNA34	0.388091	False	321	100
RNA10	RNA19	0.38371	False	322	100
RNA31	RNA41	0.383649	False	323	100
RNA33	RNA51	0.38335	False	324	100
RNA33	RNA44	0.383258	False	325	100
RNA09	RNA25	0.382475	False	326	100
RNA59	RNA78	0.381717	False	327	100
RNA10	RNA11	0.381011	False	328	100
RNA09	RNA30	0.380688	False	329	100
RNA46	RNA80	0.379634	False	330	100
RNA27	RNA53	0.37813	False	331	100
RNA15	RNA38	0.376301	False	332	100
RNA75	RNA80	0.375915	False	333	100
RNA33	RNA73	0.375613	False	334	100
RNA10	RNA61	0.374703	False	335	100
RNA37	RNA73	0.374498	False	336	100
RNA23	RNA38	0.374414	False	337	100
RNA17	RNA32	0.373686	False	338	100
RNA23	RNA32	0.373339	False	339	100
RNA46	RNA76	0.372895	False	340	100
RNA06	RNA27	0.37208	False	341	100
RNA24	RNA30	0.371832	False	342	100
RNA62	RNA78	0.371579	False	343	100
RNA33	RNA72	0.371257	False	344	100
RNA09	RNA45	0.370632	False	345	100
RNA17	RNA55	0.370153	False	346	100
RNA15	RNA34	0.369622	False	347	100
RNA19	RNA76	0.369576	False	348	100
RNA37	RNA72	0.368758	False	349	100
RNA03	RNA37	0.368328	False	350	100
RNA33	RNA38	0.368102	False	351	100
RNA04	RNA37	0.367855	False	352	100
RNA60	RNA80	0.366997	False	353	100
RNA19	RNA53	0.364861	False	354	100
RNA11	RNA38	0.364077	False	355	100
RNA08	RNA65	0.364022	False	356	100
RNA05	RNA80	0.363962	False	357	100
RNA24	RNA73	0.363449	False	358	100
RNA37	RNA39	0.362798	False	359	100
RNA65	RNA73	0.360251	False	360	100
RNA41	RNA54	0.359556	False	361	100
RNA06	RNA31	0.358743	False	362	100
RNA30	RNA76	0.358368	False	363	100
RNA22	RNA71	0.357946	False	364	100
RNA21	RNA29	0.357873	False	365	100
RNA09	RNA75	0.357492	False	366	100
RNA58	RNA80	0.357187	False	367	100
RNA24	RNA33	0.356651	False	368	100
RNA22	RNA70	0.356532	False	369	100
RNA21	RNA70	0.35475	False	370	100
RNA21	RNA77	0.354622	False	371	100
RNA31	RNA66	0.353751	False	372	100
RNA23	RNA72	0.353007	False	373	100
RNA23	RNA60	0.352374	False	374	100
RNA24	RNA37	0.350555	False	375	100
RNA26	RNA76	0.349803	False	376	100
RNA10	RNA46	0.34863	False	377	100
RNA24	RNA65	0.34814	False	378	100
RNA10	RNA24	0.347977	False	379	100
RNA32	RNA65	0.34759	False	380	100
RNA19	RNA24	0.347085	False	381	100
RNA31	RNA42	0.346989	False	382	100
RNA19	RNA39	0.344573	False	383	100
RNA19	RNA59	0.344061	False	384	100
RNA50	RNA78	0.342328	False	385	100
RNA09	RNA43	0.342159	False	386	100
RNA07	RNA27	0.34139	False	387	100
RNA26	RNA78	0.339319	False	388	100
RNA71	RNA80	0.339001	False	389	100
RNA15	RNA24	0.338674	False	390	100
RNA04	RNA27	0.338563	False	391	100
RNA23	RNA35	0.337386	False	392	100
RNA27	RNA29	0.337091	False	393	100
RNA24	RNA32	0.336429	False	394	100
RNA43	RNA80	0.334265	False	395	100
RNA07	RNA24	0.333145	False	396	100
RNA36	RNA65	0.332543	False	397	100
RNA21	RNA54	0.332343	False	398	100
RNA34	RNA75	0.331311	False	399	100
RNA43	RNA53	0.33021	False	400	100
RNA74	RNA80	0.328895	False	401	100
RNA21	RNA22	0.328061	False	402	100
RNA10	RNA36	0.327703	False	403	100
RNA10	RNA59	0.32755	False	404	100
RNA03	RNA31	0.327504	False	405	100
RNA65	RNA78	0.327418	False	406	100
RNA21	RNA36	0.326344	False	407	100
RNA49	RNA76	0.326337	False	408	100
RNA34	RNA42	0.325912	False	409	100
RNA09	RNA38	0.325764	False	410	100
RNA63	RNA78	0.325493	False	411	100
RNA05	RNA33	0.322605	False	412	100
RNA10	RNA31	0.322234	False	413	100
RNA11	RNA15	0.32212	False	414	100
RNA20	RNA22	0.320606	False	415	100
RNA05	RNA20	0.318652	False	416	100
RNA04	RNA10	0.313874	False	417	100
RNA05	RNA76	0.313743	False	418	100
RNA18	RNA78	0.312448	False	419	100
RNA24	RNA58	0.311805	False	420	100
RNA31	RNA51	0.310756	False	421	100
RNA32	RNA37	0.310534	False	422	100
RNA20	RNA38	0.310418	False	423	100
RNA09	RNA63	0.309775	False	424	100
RNA43	RNA78	0.308007	False	425	100
RNA45	RNA65	0.307869	False	426	100
RNA23	RNA62	0.307684	False	427	100
RNA27	RNA44	0.307518	False	428	100
RNA23	RNA24	0.307507	False	429	100
RNA27	RNA75	0.307424	False	430	100
RNA10	RNA44	0.306934	False	431	100
RNA11	RNA78	0.3063	False	432	100
RNA55	RNA80	0.305485	False	433	100
RNA10	RNA32	0.303677	False	434	100
RNA04	RNA09	0.303605	False	435	100
RNA54	RNA72	0.302291	False	436	100
RNA28	RNA33	0.30165	False	437	100
RNA70	RNA80	0.301219	False	438	100
RNA10	RNA16	0.298961	False	439	100
RNA31	RNA43	0.298364	False	440	100
RNA43	RNA65	0.298192	False	441	100
RNA77	RNA78	0.297847	False	442	100
RNA09	RNA10	0.297676	False	443	100
RNA11	RNA80	0.297667	False	444	100
RNA15	RNA51	0.297545	False	445	100
RNA09	RNA41	0.296429	True	445	101
RNA27	RNA66	0.295142	False	446	101
RNA55	RNA78	0.294206	False	447	101
RNA27	RNA43	0.293389	False	448	101
RNA10	RNA30	0.292089	False	449	101
RNA26	RNA27	0.290812	False	450	101
RNA23	RNA59	0.290627	False	451	101
RNA05	RNA53	0.290605	False	452	101
RNA09	RNA32	0.290289	False	453	101
RNA40	RNA78	0.288911	False	454	101
RNA09	RNA39	0.288685	False	455	101
RNA10	RNA65	0.288248	False	456	101
RNA50	RNA54	0.287228	False	457	101
RNA31	RNA40	0.287205	False	458	101
RNA20	RNA76	0.286864	False	459	101
RNA33	RNA47	0.286782	False	460	101
RNA10	RNA21	0.285548	False	461	101
RNA33	RNA41	0.282572	False	462	101
RNA30	RNA33	0.282491	False	463	101
RNA37	RNA69	0.282284	False	464	101
RNA24	RNA59	0.281968	False	465	101
RNA08	RNA54	0.280493	False	466	101
RNA09	RNA26	0.280282	False	467	101
RNA48	RNA78	0.280273	False	468	101
RNA24	RNA34	0.280042	False	469	101
RNA24	RNA63	0.278741	False	470	101
RNA10	RNA14	0.278324	False	471	101
RNA34	RNA76	0.278273	False	472	101
RNA09	RNA53	0.276815	False	473	101
RNA17	RNA65	0.276042	False	474	101
RNA09	RNA77	0.275698	False	475	101
RNA07	RNA53	0.274899	False	476	101
RNA10	RNA39	0.274369	False	477	101
RNA23	RNA58	0.273997	False	478	101
RNA17	RNA61	0.272715	False	479	101
RNA21	RNA78	0.272223	False	480	101
RNA33	RNA54	0.271711	False	481	101
RNA23	RNA74	0.27064	False	482	101
RNA15	RNA66	0.269312	False	483	101
RNA02	RNA78	0.268688	False	484	101
RNA11	RNA21	0.268532	False	485	101
RNA22	RNA75	0.267897	False	486	101
RNA32	RNA34	0.267524	False	487	101
RNA23	RNA75	0.267215	False	488	101
RNA54	RNA65	0.265881	False	489	101
RNA10	RNA60	0.265578	False	490	101
RNA33	RNA56	0.265477	False	491	101
RNA21	RNA50	0.265006	False	492	101
RNA10	RNA45	0.261725	False	493	101
RNA17	RNA35	0.260315	False	494	101
RNA27	RNA76	0.259993	False	495	101
RNA05	RNA37	0.259855	False	496	101
RNA56	RNA78	0.258646	False	497	101
RNA47	RNA76	0.258124	False	498	101
RNA24	RNA68	0.257598	False	499	101
RNA17	RNA43	0.256266	False	500	101
RNA72	RNA80	0.25583	False	501	101
RNA19	RNA38	0.254129	False	502	101
RNA31	RNA47	0.25407	False	503	101
RNA02	RNA09	0.254041	False	504	101
RNA24	RNA43	0.253828	False	505	101
RNA28	RNA65	0.25296	False	506	101
RNA17	RNA74	0.252699	False	507	101
RNA21	RNA53	0.252013	False	508	101
RNA27	RNA40	0.250769	False	509	101
RNA49	RNA78	0.250484	False	510	101
RNA27	RNA74	0.25041	False	511	101
RNA02	RNA10	0.250348	False	512	101
RNA21	RNA45	0.250085	False	513	101
RNA14	RNA65	0.249622	False	514	101
RNA22	RNA28	0.249164	False	515	101
RNA27	RNA32	0.248503	False	516	101
RNA29	RNA80	0.248498	False	517	101
RNA03	RNA23	0.245884	False	518	101
RNA01	RNA27	0.244236	False	519	101
RNA23	RNA44	0.244174	False	520	101
RNA38	RNA77	0.243376	False	521	101
RNA54	RNA58	0.243179	False	522	101
RNA31	RNA61	0.24298	False	523	101
RNA21	RNA43	0.241227	False	524	101
RNA33	RNA43	0.240424	False	525	101
RNA53	RNA54	0.238908	False	526	101
RNA59	RNA80	0.238326	False	527	101
RNA68	RNA80	0.238157	False	528	101
RNA24	RNA78	0.237895	False	529	101
RNA45	RNA78	0.236733	False	530	101
RNA15	RNA36	0.23663	False	531	101
RNA10	RNA67	0.236217	False	532	101
RNA68	RNA78	0.235471	False	533	101
RNA39	RNA54	0.234665	False	534	101
RNA37	RNA75	0.233646	False	535	101
RNA27	RNA38	0.233617	False	536	101
RNA17	RNA24	0.232115	False	537	101
RNA19	RNA73	0.232015	False	538	101
RNA75	RNA78	0.23174	False	539	101
RNA38	RNA78	0.231413	False	540	101
RNA27	RNA34	0.230979	False	541	101
RNA33	RNA76	0.229617	False	542	101
RNA71	RNA76	0.229212	False	543	101
RNA14	RNA77	0.228498	False	544	101
RNA15	RNA74	0.228366	False	545	101
RNA05	RNA27	0.227481	False	546	101
RNA66	RNA78	0.227141	False	547	101
RNA65	RNA80	0.226974	False	548	101
RNA66	RNA76	0.226716	False	549	101
RNA37	RNA74	0.225762	False	550	101
RNA15	RNA65	0.225329	False	551	101
RNA19	RNA23	0.225143	False	552	101
RNA17	RNA34	0.225094	False	553	101
RNA22	RNA34	0.224016	False	554	101
RNA05	RNA10	0.223488	False	555	101
RNA10	RNA75	0.222994	False	556	101
RNA34	RNA36	0.221297	False	557	101
RNA09	RNA13	0.219515	False	558	101
RNA27	RNA65	0.219352	False	559	101
RNA08	RNA23	0.218924	False	560	101
RNA17	RNA54	0.218781	False	561	101
RNA27	RNA68	0.218722	False	562	101
RNA40	RNA76	0.216912	False	563	101
RNA07	RNA19	0.21605	False	564	101
RNA17	RNA33	0.21545	False	565	101
RNA19	RNA75	0.215387	False	566	101
RNA08	RNA76	0.215295	False	567	101
RNA22	RNA31	0.21511	False	568	101
RNA22	RNA39	0.214482	False	569	101
RNA33	RNA35	0.213953	False	570	101
RNA57	RNA80	0.210894	False	571	101
RNA33	RNA40	0.209326	False	572	101
RNA20	RNA54	0.208918	False	573	101
RNA09	RNA54	0.2087	False	574	101
RNA50	RNA53	0.208562	False	575	101
RNA32	RNA78	0.207804	False	576	101
RNA24	RNA45	0.207342	False	577	101
RNA17	RNA22	0.206725	False	578	101
RNA03	RNA65	0.205673	False	579	101
RNA36	RNA54	0.205647	False	580	101
RNA02	RNA37	0.205288	False	581	101
RNA10	RNA79	0.204941	False	582	101
RNA50	RNA65	0.204423	False	583	101
RNA09	RNA49	0.202781	False	584	101
RNA19	RNA29	0.202757	False	585	101
RNA08	RNA10	0.201013	False	586	101
RNA22	RNA52	0.200698	False	587	101
RNA02	RNA21	0.200196	False	588	101
RNA02	RNA34	0.199693	False	589	101
RNA36	RNA80	0.198871	False	590	101
RNA23	RNA47	0.198408	False	591	101
RNA55	RNA65	0.198047	False	592	101
RNA14	RNA80	0.196821	False	593	101
RNA60	RNA65	0.196319	False	594	101
RNA16	RNA33	0.195856	False	595	101
RNA33	RNA53	0.195845	False	596	101
RNA24	RNA76	0.195781	False	597	101
RNA63	RNA77	0.195629	False	598	101
RNA56	RNA80	0.195515	False	599	101
RNA07	RNA21	0.195249	False	600	101
RNA65	RNA66	0.194344	False	601	101
RNA06	RNA22	0.193989	False	602	101
RNA21	RNA26	0.193496	False	603	101
RNA09	RNA73	0.19134	False	604	101
RNA15	RNA35	0.19108	False	605	101
RNA24	RNA71	0.190895	False	606	101
RNA22	RNA73	0.19073	False	607	101
RNA10	RNA34	0.190629	False	608	101
RNA21	RNA42	0.189912	False	609	101
RNA36	RNA38	0.188862	False	610	101
RNA25	RNA65	0.188441	False	611	101
RNA51	RNA78	0.187719	False	612	101
RNA54	RNA66	0.187448	False	613	101
RNA44	RNA76	0.187203	False	614	101
RNA31	RNA58	0.186956	False	615	101
RNA04	RNA76	0.186632	False	616	101
RNA19	RNA70	0.186467	False	617	101
RNA44	RNA78	0.186325	False	618	101
RNA09	RNA80	0.186271	False	619	101
RNA16	RNA17	0.185918	False	620	101
RNA31	RNA50	0.18533	False	621	101
RNA04	RNA65	0.185265	False	622	101
RNA22	RNA65	0.184704	False	623	101
RNA27	RNA36	0.184354	False	624	101
RNA67	RNA80	0.183827	False	625	101
RNA09	RNA59	0.183053	False	626	101
RNA71	RNA78	0.182933	False	627	101
RNA51	RNA76	0.182577	False	628	101
RNA15	RNA20	0.182215	False	629	101
RNA07	RNA77	0.182199	False	630	101
RNA38	RNA80	0.181586	False	631	101
RNA34	RNA53	0.181201	False	632	101
RNA61	RNA65	0.180109	False	633	101
RNA04	RNA54	0.179858	False	634	101
RNA22	RNA35	0.179292	False	635	101
RNA10	RNA56	0.178519	False	636	101
RNA22	RNA58	0.177379	False	637	101
RNA19	RNA62	0.176617	False	638	101
RNA02	RNA33	0.176371	False	639	101
RNA24	RNA28	0.175794	False	640	101
RNA41	RNA76	0.17573	False	641	101
RNA08	RNA78	0.174818	False	642	101
RNA02	RNA46	0.174477	False	643	101
RNA23	RNA66	0.174418	False	644	101
RNA30	RNA65	0.174273	False	645	101
RNA65	RNA72	0.173993	False	646	101
RNA13	RNA27	0.172568	False	647	101
RNA18	RNA22	0.171597	False	648	101
RNA13	RNA76	0.171392	False	649	101
RNA09	RNA20	0.169977	False	650	101
RNA42	RNA65	0.168676	False	651	101
RNA66	RNA77	0.168066	False	652	101
RNA59	RNA76	0.167986	False	653	101
RNA18	RNA76	0.167607	False	654	101
RNA23	RNA46	0.166345	False	655	101
RNA06	RNA80	0.166275	False	656	101
RNA53	RNA80	0.165838	False	657	101
RNA10	RNA47	0.165527	False	658	101
RNA10	RNA69	0.165519	False	659	101
RNA52	RNA76	0.164942	False	660	101
RNA03	RNA76	0.164429	False	661	101
RNA19	RNA77	0.162439	False	662	101
RNA65	RNA68	0.161787	False	663	101
RNA11	RNA39	0.161726	False	664	101
RNA09	RNA76	0.16158	False	665	101
RNA33	RNA55	0.161338	False	666	101
RNA34	RNA43	0.16131	False	667	101
RNA19	RNA58	0.161245	False	668	101
RNA29	RNA76	0.161099	False	669	101
RNA10	RNA68	0.161072	False	670	101
RNA61	RNA78	0.160241	False	671	101
RNA22	RNA68	0.159303	False	672	101
RNA33	RNA77	0.158967	False	673	101
RNA06	RNA21	0.158778	False	674	101
RNA26	RNA65	0.158715	False	675	101
RNA07	RNA76	0.158707	False	676	101
RNA23	RNA40	0.157592	False	677	101
RNA14	RNA21	0.157191	False	678	101
RNA04	RNA31	0.157109	False	679	101
RNA21	RNA65	0.156756	False	680	101
RNA22	RNA72	0.156748	False	681	101
RNA11	RNA54	0.156622	False	682	101
RNA11	RNA19	0.155932	False	683	101
RNA28	RNA76	0.155478	False	684	101
RNA65	RNA75	0.155203	False	685	101
RNA22	RNA74	0.154357	False	686	101
RNA23	RNA41	0.153868	False	687	101
RNA31	RNA79	0.153123	False	688	101
RNA03	RNA09	0.152947	False	689	101
RNA06	RNA23	0.152556	False	690	101
RNA21	RNA66	0.152357	False	691	101
RNA33	RNA63	0.15232	False	692	101
RNA42	RNA54	0.152091	False	693	101
RNA04	RNA22	0.152039	False	694	101
RNA34	RNA38	0.151379	False	695	101
RNA08	RNA31	0.151373	False	696	101
RNA17	RNA77	0.151285	False	697	101
RNA23	RNA37	0.150637	False	698	101
RNA53	RNA76	0.149998	False	699	101
RNA03	RNA15	0.149567	False	700	101
RNA25	RNA31	0.148837	False	701	101
RNA23	RNA63	0.148336	False	702	101
RNA07	RNA78	0.148282	False	703	101
RNA14	RNA34	0.147818	False	704	101
RNA33	RNA71	0.147781	False	705	101
RNA05	RNA19	0.146403	False	706	101
RNA17	RNA38	0.145746	False	707	101
RNA36	RNA76	0.144375	False	708	101
RNA30	RNA37	0.144134	False	709	101
RNA65	RNA74	0.143341	False	710	101
RNA31	RNA62	0.143122	False	711	101
RNA13	RNA31	0.142401	False	712	101
RNA34	RNA72	0.141931	False	713	101
RNA07	RNA33	0.141471	False	714	101
RNA23	RNA67	0.141248	False	715	101
RNA34	RNA50	0.14061	False	716	101
RNA10	RNA57	0.14036	False	717	101
RNA02	RNA07	0.140178	False	718	101
RNA62	RNA77	0.140153	False	719	101
RNA12	RNA27	0.139943	False	720	101
RNA27	RNA70	0.13933	False	721	101
RNA02	RNA28	0.138403	False	722	101
RNA09	RNA55	0.13815	False	723	101
RNA17	RNA75	0.137914	False	724	101
RNA23	RNA76	0.137735	False	725	101
RNA23	RNA25	0.137274	False	726	101
RNA23	RNA61	0.137172	False	727	101
RNA19	RNA78	0.135897	False	728	101
RNA21	RNA41	0.135314	False	729	101
RNA10	RNA40	0.135239	False	730	101
RNA17	RNA73	0.134962	False	731	101
RNA20	RNA31	0.134726	False	732	101
RNA46	RNA65	0.133839	False	733	101
RNA27	RNA79	0.132926	False	734	101
RNA54	RNA57	0.132865	False	735	101
RNA15	RNA45	0.132173	False	736	101
RNA04	RNA19	0.131918	False	737	101
RNA31	RNA71	0.13187	False	738	101
RNA08	RNA22	0.131549	False	739	101
RNA69	RNA78	0.131487	False	740	101
RNA38	RNA76	0.131333	False	741	101
RNA73	RNA76	0.131154	False	742	101
RNA12	RNA22	0.130395	False	743	101
RNA27	RNA42	0.128641	False	744	101
RNA31	RNA59	0.127687	False	745	101
RNA14	RNA54	0.127616	False	746	101
RNA03	RNA33	0.12709	False	747	101
RNA09	RNA44	0.126863	False	748	101
RNA05	RNA38	0.125747	False	749	101
RNA37	RNA62	0.125267	False	750	101
RNA22	RNA42	0.125021	False	751	101
RNA39	RNA76	0.124091	False	752	101
RNA16	RNA54	0.123689	False	753	101
RNA27	RNA39	0.123431	False	754	101
RNA04	RNA77	0.122218	False	755	101
RNA08	RNA21	0.120914	False	756	101
RNA37	RNA40	0.120735	False	757	101
RNA70	RNA76	0.120215	False	758	101
RNA16	RNA23	0.119566	False	759	101
RNA15	RNA73	0.119481	False	760	101
RNA08	RNA80	0.118988	False	761	101
RNA14	RNA38	0.118936	False	762	101
RNA22	RNA49	0.118847	False	763	101
RNA15	RNA28	0.118318	False	764	101
RNA37	RNA60	0.117935	False	765	101
RNA15	RNA69	0.11761	False	766	101
RNA38	RNA72	0.116824	False	767	101
RNA20	RNA80	0.116715	False	768	101
RNA25	RNA38	0.115661	False	769	101
RNA02	RNA14	0.115455	False	770	101
RNA33	RNA74	0.115072	False	771	101
RNA05	RNA65	0.113968	False	772	101
RNA19	RNA43	0.113775	False	773	101
RNA26	RNA38	0.113609	False	774	101
RNA23	RNA39	0.113471	False	775	101
RNA38	RNA75	0.113401	False	776	101
RNA27	RNA47	0.112538	False	777	101
RNA35	RNA77	0.112098	False	778	101
RNA54	RNA75	0.11122	False	779	101
RNA59	RNA77	0.110745	False	780	101
RNA33	RNA69	0.1106	False	781	101
RNA24	RNA75	0.109192	False	782	101
RNA09	RNA67	0.109166	False	783	101
RNA25	RNA76	0.108681	False	784	101
RNA15	RNA57	0.108331	False	785	101
RNA06	RNA78	0.10629	False	786	101
RNA62	RNA76	0.10528	False	787	101
RNA27	RNA55	0.105137	False	788	101
RNA15	RNA47	0.105033	False	789	101
RNA09	RNA62	0.104935	False	790	101
RNA09	RNA12	0.104579	False	791	101
RNA21	RNA58	0.104433	False	792	101
RNA09	RNA52	0.103999	False	793	101
RNA11	RNA37	0.103684	False	794	101
RNA23	RNA26	0.103139	False	795	101
RNA45	RNA54	0.103095	False	796	101
RNA04	RNA23	0.102937	False	797	101
RNA23	RNA68	0.1026	False	798	101
RNA25	RNA80	0.102008	False	799	101
RNA31	RNA63	0.101821	False	800	101
RNA20	RNA34	0.101537	False	801	101
RNA22	RNA62	0.101222	False	802	101
RNA23	RNA36	0.101126	False	803	101
RNA50	RNA76	0.100957	False	804	101
RNA21	RNA59	0.10074	False	805	101
RNA39	RNA77	0.100207	False	806	101
RNA23	RNA30	0.100178	False	807	101
RNA33	RNA36	0.100128	False	808	101
RNA38	RNA55	0.0992608	False	809	101
RNA29	RNA65	0.0992166	False	810	101
RNA58	RNA77	0.0988564	False	811	101
RNA38	RNA41	0.098161	False	812	101
RNA21	RNA24	0.0979014	False	813	101
RNA02	RNA15	0.0972128	False	814	101
RNA37	RNA67	0.097094	False	815	101
RNA33	RNA42	0.0963298	False	816	101
RNA18	RNA65	0.0962796	False	817	101
RNA06	RNA17	0.0961022	False	818	101
RNA68	RNA76	0.0960311	False	819	101
RNA65	RNA71	0.0959201	False	820	101
RNA74	RNA78	0.0957722	False	821	101
RNA10	RNA71	0.0955472	False	822	101
RNA05	RNA72	0.0949403	False	823	101
RNA24	RNA26	0.0947569	False	824	101
RNA34	RNA77	0.0941584	False	825	101
RNA02	RNA77	0.0941552	False	826	101
RNA33	RNA59	0.0927449	False	827	101
RNA12	RNA54	0.0922664	False	828	101
RNA17	RNA21	0.0920942	False	829	101
RNA10	RNA28	0.091803	False	830	101
RNA06	RNA33	0.0917334	False	831	101
RNA07	RNA20	0.0908707	False	832	101
RNA21	RNA72	0.090728	False	833	101
RNA21	RNA32	0.0906253	False	834	101
RNA02	RNA26	0.0900426	False	835	101
RNA09	RNA66	0.0898441	False	836	101
RNA58	RNA76	0.0895475	False	837	101
RNA27	RNA46	0.0895112	False	838	101
RNA17	RNA60	0.0890034	False	839	101
RNA22	RNA38	0.0883981	False	840	101
RNA02	RNA05	0.0867412	False	841	101
RNA51	RNA65	0.0859425	False	842	101
RNA15	RNA72	0.0853132	False	843	101
RNA09	RNA36	0.0847259	False	844	101
RNA21	RNA55	0.0846521	False	845	101
RNA40	RNA80	0.084297	False	846	101
RNA31	RNA57	0.0837536	False	847	101
RNA15	RNA71	0.0834699	False	848	101
RNA13	RNA22	0.0830059	False	849	101
RNA07	RNA38	0.0829347	False	850	101
RNA10	RNA73	0.0827589	False	851	101
RNA26	RNA54	0.0825801	False	852	101
RNA67	RNA78	0.0819935	False	853	101
RNA52	RNA80	0.0818889	False	854	101
RNA15	RNA32	0.0816984	False	855	101
RNA05	RNA46	0.0815944	False	856	101
RNA21	RNA37	0.0814844	False	857	101
RNA07	RNA17	0.0813728	False	858	101
RNA33	RNA79	0.0804328	False	859	101
RNA23	RNA70	0.080393	False	860	101
RNA09	RNA58	0.0801941	False	861	101
RNA24	RNA42	0.0796679	False	862	101
RNA20	RNA32	0.0793742	False	863	101
RNA37	RNA70	0.0793364	False	864	101
RNA09	RNA18	0.0792086	False	865	101
RNA02	RNA47	0.0791973	False	866	101
RNA05	RNA39	0.0791413	False	867	101
RNA17	RNA36	0.0786935	False	868	101
RNA04	RNA05	0.0782606	False	869	101
RNA20	RNA77	0.0779956	False	870	101
RNA30	RNA80	0.0774301	False	871	101
RNA54	RNA62	0.0774155	False	872	101
RNA22	RNA50	0.0774063	False	873	101
RNA20	RNA43	0.0770191	False	874	101
RNA30	RNA31	0.0765159	False	875	101
RNA34	RNA39	0.0749075	False	876	101
RNA27	RNA57	0.074366	False	877	101
RNA37	RNA43	0.0731735	False	878	101
RNA33	RNA67	0.0716279	False	879	101
RNA38	RNA53	0.0715725	False	880	101
RNA37	RNA63	0.0715056	False	881	101
RNA32	RNA54	0.0713415	False	882	101
RNA17	RNA40	0.0706017	False	883	101
RNA23	RNA28	0.0703269	False	884	101
RNA38	RNA50	0.0701601	False	885	101
RNA05	RNA77	0.0701596	False	886	101
RNA32	RNA35	0.0701278	False	887	101
RNA45	RNA80	0.0695148	False	888	101
RNA31	RNA67	0.0695133	False	889	101
RNA04	RNA11	0.069304	False	890	101
RNA14	RNA19	0.0692962	False	891	101
RNA11	RNA17	0.0688848	False	892	101
RNA34	RNA57	0.0687446	False	893	101
RNA03	RNA54	0.0686974	False	894	101
RNA37	RNA44	0.0685284	False	895	101
RNA02	RNA11	0.0680881	False	896	101
RNA02	RNA43	0.0677854	False	897	101
RNA09	RNA72	0.0676513	False	898	101
RNA10	RNA17	0.0675823	False	899	101
RNA02	RNA19	0.067485	False	900	101
RNA41	RNA78	0.0673712	False	901	101
RNA03	RNA27	0.0671944	False	902	101
RNA17	RNA67	0.0670177	False	903	101
RNA42	RNA76	0.0668479	False	904	101
RNA52	RNA65	0.0666862	False	905	101
RNA65	RNA70	0.0665144	False	906	101
RNA21	RNA25	0.0662509	False	907	101
RNA54	RNA70	0.0661701	False	908	101
RNA15	RNA37	0.06605	False	909	101
RNA34	RNA59	0.0659926	False	910	101
RNA21	RNA62	0.0657459	False	911	101
RNA10	RNA53	0.065211	False	912	101
RNA04	RNA78	0.0650788	False	913	101
RNA06	RNA24	0.0647937	False	914	101
RNA22	RNA48	0.0646431	False	915	101
RNA22	RNA29	0.064198	False	916	101
RNA06	RNA65	0.0641559	False	917	101
RNA23	RNA29	0.0641173	False	918	101
RNA10	RNA18	0.0639564	False	919	101
RNA38	RNA65	0.0638895	False	920	101
RNA02	RNA22	0.0635297	False	921	101
RNA38	RNA51	0.0634449	False	922	101
RNA28	RNA38	0.0627961	False	923	101
RNA21	RNA71	0.0624407	False	924	101
RNA24	RNA55	0.0622153	False	925	101
RNA24	RNA72	0.0616112	False	926	101
RNA54	RNA79	0.0613373	False	927	101
RNA19	RNA47	0.061163	False	928	101
RNA42	RNA80	0.0605666	False	929	101
RNA38	RNA61	0.0601642	False	930	101
RNA33	RNA58	0.0599362	False	931	101
RNA23	RNA69	0.0598555	False	932	101
RNA37	RNA55	0.0598348	False	933	101
RNA38	RNA56	0.0598152	False	934	101
RNA52	RNA78	0.0596848	False	935	101
RNA18	RNA27	0.0596015	False	936	101
RNA37	RNA58	0.0595045	False	937	101
RNA27	RNA28	0.0591926	False	938	101
RNA31	RNA74	0.058894	False	939	101
RNA10	RNA38	0.0588696	False	940	101
RNA16	RNA22	0.0588463	False	941	101
RNA35	RNA65	0.0585999	False	942	101
RNA10	RNA48	0.0585866	False	943	101
RNA44	RNA65	0.0583001	False	944	101
RNA17	RNA37	0.0582623	False	945	101
RNA21	RNA73	0.0579254	False	946	101
RNA32	RNA36	0.0576292	False	947	101
RNA24	RNA38	0.0575853	False	948	101
RNA09	RNA29	0.0573837	False	949	101
RNA15	RNA75	0.0573043	False	950	101
RNA27	RNA49	0.0572486	False	951	101
RNA21	RNA63	0.0571399	False	952	101
RNA29	RNA78	0.057072	False	953	101
RNA05	RNA28	0.0570224	False	954	101
RNA54	RNA56	0.0569883	False	955	101
RNA34	RNA51	0.0567325	False	956	101
RNA21	RNA68	0.0566798	False	957	101
RNA19	RNA60	0.0565551	False	958	101
RNA13	RNA33	0.0565322	False	959	101
RNA09	RNA50	0.0563192	False	960	101
RNA24	RNA46	0.0560747	False	961	101
RNA50	RNA77	0.0560528	False	962	101
RNA52	RNA54	0.0558753	False	963	101
RNA03	RNA17	0.0555639	False	964	101
RNA60	RNA76	0.0555	False	965	101
RNA48	RNA76	0.05509	False	966	101
RNA08	RNA15	0.055036	False	967	101
RNA25	RNA27	0.0550115	False	968	101
RNA21	RNA40	0.0548426	False	969	101
RNA35	RNA37	0.0546588	False	970	101
RNA44	RNA80	0.0542136	False	971	101
RNA16	RNA37	0.0541051	False	972	101
RNA12	RNA33	0.0534039	False	973	101
RNA31	RNA53	0.053283	False	974	101
RNA24	RNA70	0.0527204	False	975	101
RNA07	RNA37	0.0522138	False	976	101
RNA31	RNA56	0.0514275	False	977	101
RNA35	RNA78	0.0512722	False	978	101
RNA11	RNA76	0.0511057	False	979	101
RNA31	RNA45	0.0510653	False	980	101
RNA02	RNA31	0.051057	False	981	101
RNA43	RNA77	0.0508957	False	982	101
RNA06	RNA15	0.0508639	False	983	101
RNA33	RNA49	0.0500922	False	984	101
RNA17	RNA62	0.0500507	False	985	101
RNA42	RNA53	0.0498772	False	986	101
RNA27	RNA64	0.0492923	False	987	101
RNA27	RNA35	0.0489629	False	988	101
RNA17	RNA18	0.0489216	False	989	101
RNA17	RNA41	0.0480647	False	990	101
RNA09	RNA79	0.0475075	False	991	101
RNA31	RNA44	0.0473191	False	992	101
RNA11	RNA77	0.0467742	False	993	101
RNA22	RNA25	0.0467575	False	994	101
RNA33	RNA75	0.0465775	False	995	101
RNA23	RNA71	0.0463247	False	996	101
RNA02	RNA32	0.0457417	False	997	101
RNA24	RNA47	0.0457375	False	998	101
RNA15	RNA40	0.0447763	False	999	101
RNA31	RNA69	0.0442021	False	1000	101
RNA12	RNA31	0.0440234	False	1001	101
RNA37	RNA65	0.0434345	False	1002	101
RNA13	RNA54	0.0431109	False	1003	101
RNA18	RNA54	0.0430514	False	1004	101
RNA21	RNA39	0.0429056	False	1005	101
RNA37	RNA61	0.0423267	False	1006	101
RNA01	RNA37	0.0418913	False	1007	101
RNA19	RNA72	0.0418863	False	1008	101
RNA35	RNA54	0.0414962	False	1009	101
RNA16	RNA80	0.0409933	False	1010	101
RNA15	RNA26	0.0403262	False	1011	101
RNA17	RNA52	0.0401226	False	1012	101
RNA04	RNA21	0.0395349	False	1013	101
RNA05	RNA11	0.0391885	False	1014	101
RNA38	RNA54	0.0391806	False	1015	101
RNA46	RNA54	0.0382689	False	1016	101
RNA38	RNA69	0.0380633	False	1017	101
RNA49	RNA54	0.0378236	False	1018	101
RNA30	RNA78	0.0377275	False	1019	101
RNA14	RNA37	0.037546	False	1020	101
RNA72	RNA77	0.0372041	False	1021	101
RNA27	RNA48	0.037061	False	1022	101
RNA09	RNA74	0.036898	False	1023	101
RNA41	RNA80	0.0367882	False	1024	101
RNA34	RNA68	0.0366095	False	1025	101
RNA16	RNA65	0.0361809	False	1026	101
RNA22	RNA69	0.0359268	False	1027	101
RNA16	RNA21	0.0357542	False	1028	101
RNA15	RNA52	0.0355937	False	1029	101
RNA22	RNA59	0.0352056	False	1030	101
RNA17	RNA26	0.0351784	False	1031	101
RNA02	RNA54	0.0351604	False	1032	101
RNA21	RNA47	0.0351568	False	1033	101
RNA11	RNA58	0.0348058	False	1034	101
RNA09	RNA28	0.0348015	False	1035	101
RNA09	RNA70	0.0346654	False	1036	101
RNA24	RNA67	0.0343922	False	1037	101
RNA63	RNA76	0.033753	False	1038	101
RNA41	RNA65	0.0336248	False	1039	101
RNA05	RNA34	0.0335972	False	1040	101
RNA25	RNA54	0.0330623	False	1041	101
RNA54	RNA60	0.032857	False	1042	101
RNA51	RNA53	0.0327114	False	1043	101
RNA21	RNA56	0.032341	False	1044	101
RNA38	RNA43	0.0321989	False	1045	101
RNA75	RNA76	0.0321296	False	1046	101
RNA04	RNA14	0.0317364	False	1047	101
RNA09	RNA35	0.0317021	False	1048	101
RNA37	RNA59	0.0316437	False	1049	101
RNA34	RNA47	0.0315986	False	1050	101
RNA37	RNA41	0.0315796	False	1051	101
RNA02	RNA30	0.0315319	False	1052	101
RNA10	RNA25	0.0314261	False	1053	101
RNA38	RNA79	0.0313774	False	1054	101
RNA54	RNA67	0.0313754	False	1055	101
RNA22	RNA27	0.0311325	False	1056	101
RNA54	RNA61	0.0308336	False	1057	101
RNA14	RNA39	0.0306847	False	1058	101
RNA24	RNA61	0.0305157	False	1059	101
RNA17	RNA42	0.0303541	False	1060	101
RNA33	RNA66	0.0301553	False	1061	101
RNA38	RNA60	0.029888	False	1062	101
RNA37	RNA71	0.0297292	False	1063	101
RNA19	RNA28	0.0296994	False	1064	101
RNA47	RNA65	0.0295718	False	1065	101
RNA15	RNA70	0.0294319	False	1066	101
RNA53	RNA65	0.0292394	False	1067	101
RNA04	RNA34	0.0291754	False	1068	101
RNA24	RNA69	0.0289819	False	1069	101
RNA17	RNA66	0.0288499	False	1070	101
RNA38	RNA68	0.028466	False	1071	101
RNA22	RNA63	0.0284271	False	1072	101
RNA62	RNA65	0.0281176	False	1073	101
RNA48	RNA65	0.0279052	False	1074	101
RNA32	RNA75	0.0278804	False	1075	101
RNA23	RNA50	0.0278664	False	1076	101
RNA15	RNA46	0.027574	False	1077	101
RNA15	RNA60	0.0275078	False	1078	101
RNA28	RNA32	0.0275007	False	1079	101
RNA05	RNA32	0.0274719	False	1080	101
RNA21	RNA38	0.0272154	False	1081	101
RNA72	RNA76	0.0267883	False	1082	101
RNA38	RNA73	0.0267119	False	1083	101
RNA53	RNA77	0.0263975	False	1084	101
RNA27	RNA51	0.0262049	False	1085	101
RNA15	RNA41	0.0260744	False	1086	101
RNA07	RNA32	0.0256082	False	1087	101
RNA12	RNA17	0.0249805	False	1088	101
RNA21	RNA30	0.0249321	False	1089	101
RNA19	RNA42	0.0237585	False	1090	101
RNA17	RNA49	0.0234394	False	1091	101
RNA40	RNA54	0.0233837	False	1092	101
RNA37	RNA68	0.0233432	False	1093	101
RNA70	RNA78	0.0231657	False	1094	101
RNA17	RNA59	0.0231482	False	1095	101
RNA05	RNA14	0.0231422	False	1096	101
RNA19	RNA61	0.0229965	False	1097	101
RNA24	RNA31	0.0227421	False	1098	101
RNA28	RNA34	0.0223246	False	1099	101
RNA17	RNA57	0.0222918	False	1100	101
RNA14	RNA17	0.0222003	False	1101	101
RNA48	RNA54	0.0221186	False	1102	101
RNA37	RNA42	0.0218557	False	1103	101
RNA38	RNA52	0.0217331	False	1104	101
RNA54	RNA63	0.0216798	False	1105	101
RNA01	RNA80	0.0214291	False	1106	101
RNA27	RNA69	0.0213296	False	1107	101
RNA05	RNA50	0.0212458	False	1108	101
RNA23	RNA51	0.0209272	False	1109	101
RNA37	RNA57	0.0207363	False	1110	101
RNA31	RNA73	0.0206988	False	1111	101
RNA38	RNA62	0.0206453	False	1112	101
RNA11	RNA32	0.0205546	False	1113	101
RNA34	RNA46	0.020284	False	1114	101
RNA25	RNA78	0.020248	False	1115	101
RNA19	RNA45	0.0202321	False	1116	101
RNA65	RNA69	0.0202016	False	1117	101
RNA15	RNA49	0.0201365	False	1118	101
RNA74	RNA77	0.0200871	False	1119	101
RNA54	RNA74	0.0200803	False	1120	101
RNA06	RNA19	0.0200115	False	1121	101
RNA10	RNA64	0.0198147	False	1122	101
RNA32	RNA38	0.0198122	False	1123	101
RNA37	RNA50	0.0197647	False	1124	101
RNA15	RNA44	0.0193346	False	1125	101
RNA38	RNA58	0.019257	False	1126	101
RNA01	RNA65	0.0189287	False	1127	101
RNA13	RNA17	0.0183152	False	1128	101
RNA15	RNA53	0.0183101	False	1129	101
RNA08	RNA37	0.018294	False	1130	101
RNA22	RNA44	0.0182787	False	1131	101
RNA18	RNA33	0.0180954	False	1132	101
RNA71	RNA77	0.0179648	False	1133	101
RNA17	RNA58	0.0178989	False	1134	101
RNA38	RNA57	0.0177573	False	1135	101
RNA34	RNA63	0.0176995	False	1136	101
RNA26	RNA37	0.01756	False	1137	101
RNA14	RNA76	0.0175218	False	1138	101
RNA28	RNA36	0.0175164	False	1139	101
RNA13	RNA38	0.0174542	False	1140	101
RNA70	RNA77	0.0171739	False	1141	101
RNA02	RNA68	0.0170853	False	1142	101
RNA08	RNA38	0.0169746	False	1143	101
RNA67	RNA76	0.0164255	False	1144	101
RNA10	RNA20	0.0163035	False	1145	101
RNA54	RNA64	0.0162434	False	1146	101
RNA06	RNA34	0.0159811	False	1147	101
RNA02	RNA35	0.0155086	False	1148	101
RNA22	RNA45	0.0150884	False	1149	101
RNA03	RNA77	0.0150591	False	1150	101
RNA54	RNA73	0.0150542	False	1151	101
RNA06	RNA38	0.0148802	False	1152	101
RNA20	RNA50	0.0148557	False	1153	101
RNA14	RNA24	0.0147971	False	1154	101
RNA06	RNA37	0.0145422	False	1155	101
RNA34	RNA40	0.0145389	False	1156	101
RNA05	RNA25	0.0145207	False	1157	101
RNA31	RNA52	0.0144473	False	1158	101
RNA17	RNA29	0.0138275	False	1159	101
RNA29	RNA37	0.0137748	False	1160	101
RNA37	RNA51	0.0137261	False	1161	101
RNA08	RNA17	0.0137082	False	1162	101
RNA24	RNA40	0.0137025	False	1163	101
RNA10	RNA52	0.0136337	False	1164	101
RNA02	RNA42	0.0136234	False	1165	101
RNA28	RNA77	0.0134335	False	1166	101
RNA27	RNA50	0.0133981	False	1167	101
RNA23	RNA52	0.0133816	False	1168	101
RNA08	RNA34	0.0133049	False	1169	101
RNA02	RNA38	0.0131061	False	1170	101
RNA12	RNA38	0.0130833	False	1171	101
RNA65	RNA67	0.0130652	False	1172	101
RNA61	RNA76	0.0129475	False	1173	101
RNA34	RNA35	0.0128294	False	1174	101
RNA34	RNA62	0.0127267	False	1175	101
RNA17	RNA70	0.0124179	False	1176	101
RNA08	RNA77	0.0123302	False	1177	101
RNA04	RNA58	0.0121352	False	1178	101
RNA24	RNA41	0.0121316	False	1179	101
RNA69	RNA76	0.011976	False	1180	101
RNA36	RNA77	0.0119684	False	1181	101
RNA42	RNA78	0.0119057	False	1182	101
RNA17	RNA39	0.0116717	False	1183	101
RNA01	RNA54	0.0115337	False	1184	101
RNA63	RNA65	0.0115241	False	1185	101
RNA41	RNA77	0.0114322	False	1186	101
RNA49	RNA65	0.0114032	False	1187	101
RNA04	RNA24	0.0112701	False	1188	101
RNA09	RNA69	0.0111834	False	1189	101
RNA18	RNA77	0.0111585	False	1190	101
RNA37	RNA66	0.011045	False	1191	101
RNA04	RNA53	0.0109532	False	1192	101
RNA15	RNA59	0.0108668	False	1193	101
RNA21	RNA67	0.0107498	False	1194	101
RNA15	RNA61	0.0107447	False	1195	101
RNA15	RNA25	0.0105871	False	1196	101
RNA32	RNA66	0.0105658	False	1197	101
RNA12	RNA65	0.0105483	False	1198	101
RNA42	RNA77	0.0104969	False	1199	101
RNA01	RNA76	0.0104575	False	1200	101
RNA15	RNA58	0.010313	False	1201	101
RNA24	RNA36	0.0103025	False	1202	101
RNA16	RNA24	0.0101299	False	1203	101
RNA26	RNA34	0.0100596	False	1204	101
RNA17	RNA44	0.0099239	False	1205	101
RNA44	RNA54	0.00988478	False	1206	101
RNA24	RNA74	0.00981915	False	1207	101
RNA32	RNA74	0.00981739	False	1208	101
RNA33	RNA48	0.009804	False	1209	101
RNA37	RNA45	0.00973636	False	1210	101
RNA12	RNA15	0.00972558	False	1211	101
RNA24	RNA44	0.0095768	False	1212	101
RNA54	RNA69	0.00949885	False	1213	101
RNA34	RNA67	0.00936896	False	1214	101
RNA21	RNA61	0.00913675	False	1215	101
RNA11	RNA53	0.00913338	False	1216	101
RNA06	RNA53	0.0090805	False	1217	101
RNA37	RNA47	0.00907204	False	1218	101
RNA34	RNA41	0.00900153	False	1219	101
RNA15	RNA62	0.00894133	False	1220	101
RNA20	RNA21	0.00865759	False	1221	101
RNA04	RNA17	0.00855933	False	1222	101
RNA64	RNA78	0.00852002	False	1223	101
RNA05	RNA29	0.0083005	False	1224	101
RNA24	RNA29	0.0081495	False	1225	101
RNA32	RNA53	0.00804884	False	1226	101
RNA20	RNA37	0.00799294	False	1227	101
RNA53	RNA60	0.00788689	False	1228	101
RNA06	RNA77	0.00782782	False	1229	101
RNA05	RNA51	0.00782635	False	1230	101
RNA23	RNA79	0.00767484	False	1231	101
RNA19	RNA26	0.00765432	False	1232	101
RNA12	RNA23	0.00760125	False	1233	101
RNA21	RNA46	0.00758004	False	1234	101
RNA34	RNA69	0.0075145	False	1235	101
RNA04	RNA51	0.00745782	False	1236	101
RNA33	RNA52	0.00732714	False	1237	101
RNA02	RNA69	0.00728413	False	1238	101
RNA25	RNA77	0.00728228	False	1239	101
RNA38	RNA64	0.00721402	False	1240	101
RNA15	RNA18	0.0071616	False	1241	101
RNA03	RNA38	0.00712923	False	1242	101
RNA58	RNA65	0.00709333	False	1243	101
RNA24	RNA52	0.00707405	False	1244	101
RNA03	RNA24	0.0067985	False	1245	101
RNA01	RNA78	0.0067969	False	1246	101
RNA20	RNA42	0.00669241	False	1247	101
RNA05	RNA07	0.00666908	False	1248	101
RNA15	RNA67	0.00666168	False	1249	101
RNA54	RNA71	0.00664396	False	1250	101
RNA25	RNA33	0.00660781	False	1251	101
RNA38	RNA45	0.00659257	False	1252	101
RNA29	RNA77	0.0065737	False	1253	101
RNA24	RNA60	0.00650084	False	1254	101
RNA39	RNA78	0.0064973	False	1255	101
RNA05	RNA43	0.00646593	False	1256	101
RNA21	RNA60	0.00635836	False	1257	101
RNA24	RNA25	0.00635653	False	1258	101
RNA38	RNA47	0.00631847	False	1259	101
RNA22	RNA67	0.00631837	False	1260	101
RNA11	RNA73	0.00628664	False	1261	101
RNA16	RNA38	0.00623613	False	1262	101
RNA08	RNA24	0.00618302	False	1263	101
RNA16	RNA19	0.00614956	False	1264	101
RNA57	RNA76	0.00609749	False	1265	101
RNA26	RNA32	0.0060613	False	1266	101
RNA04	RNA36	0.00601584	False	1267	101
RNA23	RNA49	0.00573206	False	1268	101
RNA34	RNA74	0.00568199	False	1269	101
RNA39	RNA53	0.00556642	False	1270	101
RNA26	RNA77	0.005551	False	1271	101
RNA15	RNA48	0.00552155	False	1272	101
RNA12	RNA21	0.00544489	False	1273	101
RNA34	RNA70	0.00543353	False	1274	101
RNA01	RNA38	0.00543344	False	1275	101
RNA11	RNA51	0.00531309	False	1276	101
RNA14	RNA47	0.0052617	False	1277	101
RNA05	RNA35	0.00521457	False	1278	101
RNA13	RNA23	0.00518297	False	1279	101
RNA24	RNA35	0.00508725	False	1280	101
RNA37	RNA64	0.0050491	False	1281	101
RNA27	RNA61	0.00504161	False	1282	101
RNA16	RNA77	0.00493118	False	1283	101
RNA17	RNA30	0.00482368	False	1284	101
RNA15	RNA68	0.00469422	False	1285	101
RNA33	RNA62	0.0046835	False	1286	101
RNA13	RNA65	0.00459678	False	1287	101
RNA32	RNA77	0.00457409	False	1288	101
RNA27	RNA67	0.00454272	False	1289	101
RNA17	RNA79	0.00442728	False	1290	101
RNA17	RNA68	0.0042928	False	1291	101
RNA17	RNA28	0.00428362	False	1292	101
RNA19	RNA30	0.00426892	False	1293	101
RNA34	RNA58	0.00424885	False	1294	101
RNA40	RNA77	0.0042485	False	1295	101
RNA59	RNA65	0.00418169	False	1296	101
RNA64	RNA76	0.00417896	False	1297	101
RNA14	RNA59	0.0040748	False	1298	101
RNA29	RNA54	0.00405275	False	1299	101
RNA01	RNA15	0.00398989	False	1300	101
RNA10	RNA49	0.00398603	False	1301	101
RNA24	RNA51	0.00388191	False	1302	101
RNA56	RNA77	0.00382549	False	1303	101
RNA25	RNA37	0.00365011	False	1304	101
RNA17	RNA71	0.00363813	False	1305	101
RNA03	RNA32	0.003617	False	1306	101
RNA19	RNA66	0.00357728	False	1307	101
RNA64	RNA65	0.00356899	False	1308	101
RNA11	RNA25	0.00350884	False	1309	101
RNA39	RNA50	0.00347631	False	1310	101
RNA04	RNA62	0.00347349	False	1311	101
RNA11	RNA24	0.00335504	False	1312	101
RNA37	RNA46	0.00326903	False	1313	101
RNA25	RNA53	0.00325356	False	1314	101
RNA34	RNA55	0.00324764	False	1315	101
RNA11	RNA62	0.00322694	False	1316	101
RNA32	RNA46	0.00321326	False	1317	101
RNA13	RNA15	0.00319096	False	1318	101
RNA19	RNA40	0.00316129	False	1319	101
RNA14	RNA46	0.00313144	False	1320	101
RNA07	RNA26	0.00309214	False	1321	101
RNA20	RNA60	0.00304273	False	1322	101
RNA28	RNA54	0.00304272	False	1323	101
RNA45	RNA77	0.00304046	False	1324	101
RNA29	RNA38	0.00301426	False	1325	101
RNA02	RNA20	0.00289529	False	1326	101
RNA14	RNA42	0.00289288	False	1327	101
RNA07	RNA11	0.00287888	False	1328	101
RNA24	RNA39	0.0028396	False	1329	101
RNA36	RNA53	0.00276426	False	1330	101
RNA38	RNA44	0.00273949	False	1331	101
RNA38	RNA40	0.00272633	False	1332	101
RNA11	RNA50	0.0027193	False	1333	101
RNA17	RNA56	0.00271815	False	1334	101
RNA17	RNA25	0.00269609	False	1335	101
RNA24	RNA50	0.00264581	False	1336	101
RNA53	RNA73	0.0025813	False	1337	101
RNA34	RNA60	0.00254848	False	1338	101
RNA17	RNA63	0.00252037	False	1339	101
RNA75	RNA77	0.00249991	False	1340	101
RNA15	RNA63	0.00247582	False	1341	101
RNA05	RNA62	0.00245848	False	1342	101
RNA65	RNA79	0.00234475	False	1343	101
RNA31	RNA64	0.00233866	False	1344	101
RNA28	RNA39	0.00232881	False	1345	101
RNA20	RNA45	0.00231688	False	1346	101
RNA08	RNA20	0.00231506	False	1347	101
RNA32	RNA43	0.0022295	False	1348	101
RNA34	RNA71	0.00212664	False	1349	101
RNA53	RNA58	0.00212658	False	1350	101
RNA54	RNA68	0.00207794	False	1351	101
RNA17	RNA48	0.00194336	False	1352	101
RNA02	RNA50	0.0019347	False	1353	101
RNA06	RNA11	0.00192093	False	1354	101
RNA30	RNA54	0.00191328	False	1355	101
RNA02	RNA74	0.00184739	False	1356	101
RNA19	RNA52	0.00182401	False	1357	101
RNA05	RNA67	0.00182373	False	1358	101
RNA36	RNA73	0.00179346	False	1359	101
RNA30	RNA34	0.00177711	False	1360	101
RNA01	RNA31	0.00170347	False	1361	101
RNA05	RNA60	0.00169548	False	1362	101
RNA07	RNA14	0.00168329	False	1363	101
RNA69	RNA77	0.00167465	False	1364	101
RNA11	RNA43	0.00165685	False	1365	101
RNA02	RNA56	0.00164448	False	1366	101
RNA24	RNA57	0.00162571	False	1367	101
RNA38	RNA70	0.00161457	False	1368	101
RNA13	RNA19	0.00159334	False	1369	101
RNA05	RNA42	0.00157233	False	1370	101
RNA02	RNA53	0.00156407	False	1371	101
RNA02	RNA36	0.0015296	False	1372	101
RNA32	RNA42	0.00152627	False	1373	101
RNA01	RNA10	0.00148522	False	1374	101
RNA68	RNA77	0.00146824	False	1375	101
RNA30	RNA38	0.00146372	False	1376	101
RNA14	RNA58	0.00146233	False	1377	101
RNA28	RNA53	0.00145333	False	1378	101
RNA38	RNA46	0.00144651	False	1379	101
RNA51	RNA77	0.0014355	False	1380	101
RNA20	RNA36	0.00143054	False	1381	101
RNA05	RNA73	0.00142624	False	1382	101
RNA49	RNA80	0.00141955	False	1383	101
RNA02	RNA60	0.0014038	False	1384	101
RNA05	RNA75	0.00139023	False	1385	101
RNA19	RNA74	0.00137935	False	1386	101
RNA19	RNA41	0.00129641	False	1387	101
RNA05	RNA36	0.00129475	False	1388	101
RNA56	RNA76	0.0012918	False	1389	101
RNA05	RNA45	0.00128556	False	1390	101
RNA32	RNA73	0.00128221	False	1391	101
RNA18	RNA37	0.00125757	False	1392	101
RNA34	RNA44	0.00112901	False	1393	101
RNA40	RNA65	0.00109829	False	1394	101
RNA13	RNA24	0.00109129	False	1395	101
RNA34	RNA66	0.00108781	False	1396	101
RNA21	RNA57	0.00108661	False	1397	101
RNA11	RNA41	0.00106364	False	1398	101
RNA21	RNA28	0.00105886	False	1399	101
RNA07	RNA39	0.00104235	False	1400	101
RNA21	RNA44	0.00103377	False	1401	101
RNA19	RNA35	0.00100699	False	1402	101
RNA34	RNA61	0.00100602	False	1403	101
RNA46	RNA73	0.000980667	False	1404	101
RNA32	RNA68	0.000974706	False	1405	101
RNA11	RNA59	0.0009672	False	1406	101
RNA02	RNA75	0.000945	False	1407	101
RNA17	RNA45	0.000944086	False	1408	101
RNA14	RNA32	0.00093651	False	1409	101
RNA18	RNA23	0.000927206	False	1410	101
RNA03	RNA21	0.000922254	False	1411	101
RNA34	RNA56	0.000918548	False	1412	101
RNA19	RNA67	0.000909955	False	1413	101
RNA04	RNA32	0.000904956	False	1414	101
RNA15	RNA29	0.000899192	False	1415	101
RNA05	RNA06	0.000882516	False	1416	101
RNA32	RNA39	0.000877345	False	1417	101
RNA09	RNA64	0.00085206	False	1418	101
RNA20	RNA28	0.000821819	False	1419	101
RNA64	RNA80	0.000812568	False	1420	101
RNA18	RNA80	0.000792732	False	1421	101
RNA53	RNA70	0.000783902	False	1422	101
RNA47	RNA54	0.000781097	False	1423	101
RNA39	RNA51	0.000779719	False	1424	101
RNA27	RNA60	0.000746812	False	1425	101
RNA11	RNA75	0.000746699	False	1426	101
RNA36	RNA60	0.000746236	False	1427	101
RNA02	RNA55	0.000745243	False	1428	101
RNA14	RNA66	0.000734522	False	1429	101
RNA11	RNA46	0.000734066	False	1430	101
RNA36	RNA66	0.000732863	False	1431	101
RNA14	RNA72	0.000692004	False	1432	101
RNA04	RNA20	0.000688744	False	1433	101
RNA05	RNA70	0.000683803	False	1434	101
RNA11	RNA72	0.000662241	False	1435	101
RNA40	RNA53	0.000654098	False	1436	101
RNA38	RNA66	0.000653727	False	1437	101
RNA24	RNA79	0.000652349	False	1438	101
RNA38	RNA71	0.000626812	False	1439	101
RNA19	RNA55	0.000612905	False	1440	101
RNA37	RNA52	0.00060767	False	1441	101
RNA20	RNA70	0.000604881	False	1442	101
RNA14	RNA62	0.000599152	False	1443	101
RNA11	RNA36	0.00059774	False	1444	101
RNA05	RNA74	0.000589141	False	1445	101
RNA19	RNA79	0.000565901	False	1446	101
RNA53	RNA63	0.000541621	False	1447	101
RNA01	RNA23	0.000540816	False	1448	101
RNA14	RNA43	0.000531129	False	1449	101
RNA08	RNA28	0.000530944	False	1450	101
RNA21	RNA79	0.000516449	False	1451	101
RNA03	RNA34	0.00051541	False	1452	101
RNA20	RNA61	0.000499439	False	1453	101
RNA02	RNA72	0.000497393	False	1454	101
RNA20	RNA26	0.00048889	False	1455	101
RNA53	RNA72	0.000483385	False	1456	101
RNA07	RNA73	0.000479988	False	1457	101
RNA04	RNA75	0.000465054	False	1458	101
RNA08	RNA19	0.000461418	False	1459	101
RNA53	RNA62	0.000458758	False	1460	101
RNA36	RNA62	0.000453242	False	1461	101
RNA11	RNA40	0.00043349	False	1462	101
RNA26	RNA53	0.000422507	False	1463	101
RNA02	RNA25	0.000419188	False	1464	101
RNA38	RNA67	0.000416565	False	1465	101
RNA05	RNA08	0.000414982	False	1466	101
RNA13	RNA21	0.00040995	False	1467	101
RNA53	RNA59	0.000408662	False	1468	101
RNA14	RNA41	0.000406641	False	1469	101
RNA38	RNA42	0.000404933	False	1470	101
RNA14	RNA73	0.000399935	False	1471	101
RNA14	RNA63	0.00039975	False	1472	101
RNA03	RNA19	0.000398376	False	1473	101
RNA29	RNA43	0.00039566	False	1474	101
RNA17	RNA69	0.000392684	False	1475	101
RNA20	RNA39	0.000391844	False	1476	101
RNA35	RNA38	0.000389476	False	1477	101
RNA46	RNA77	0.000378727	False	1478	101
RNA04	RNA50	0.000378181	False	1479	101
RNA11	RNA16	0.000376234	False	1480	101
RNA14	RNA53	0.000369174	False	1481	101
RNA16	RNA34	0.000360317	False	1482	101
RNA16	RNA53	0.000353504	False	1483	101
RNA02	RNA66	0.000338464	False	1484	101
RNA15	RNA79	0.000337237	False	1485	101
RNA19	RNA56	0.000335117	False	1486	101
RNA57	RNA77	0.000326753	False	1487	101
RNA28	RNA35	0.000324752	False	1488	101
RNA29	RNA53	0.000312761	False	1489	101
RNA02	RNA57	0.000309426	False	1490	101
RNA11	RNA68	0.000306713	False	1491	101
RNA20	RNA30	0.000295198	False	1492	101
RNA20	RNA58	0.000293448	False	1493	101
RNA02	RNA71	0.000282396	False	1494	101
RNA01	RNA09	0.000282015	False	1495	101
RNA13	RNA77	0.000273264	False	1496	101
RNA53	RNA61	0.000269229	False	1497	101
RNA38	RNA63	0.000264342	False	1498	101
RNA29	RNA42	0.000264237	False	1499	101
RNA36	RNA58	0.000262362	False	1500	101
RNA05	RNA55	0.000260906	False	1501	101
RNA12	RNA24	0.000260823	False	1502	101
RNA05	RNA16	0.000249184	False	1503	101
RNA12	RNA77	0.000229422	False	1504	101
RNA39	RNA43	0.000228012	False	1505	101
RNA05	RNA58	0.000214305	False	1506	101
RNA07	RNA29	0.000213352	False	1507	101
RNA14	RNA40	0.000208659	False	1508	101
RNA05	RNA61	0.000206168	False	1509	101
RNA62	RNA72	0.000199014	False	1510	101
RNA20	RNA72	0.000198385	False	1511	101
RNA30	RNA32	0.000190285	False	1512	101
RNA11	RNA66	0.00018438	False	1513	101
RNA20	RNA51	0.000181859	False	1514	101
RNA53	RNA66	0.000181458	False	1515	101
RNA07	RNA70	0.000174556	False	1516	101
RNA06	RNA14	0.000173371	False	1517	101
RNA02	RNA06	0.000170315	False	1518	101
RNA07	RNA36	0.000170205	False	1519	101
RNA28	RNA73	0.000167961	False	1520	101
RNA02	RNA51	0.000161706	False	1521	101
RNA39	RNA42	0.000160539	False	1522	101
RNA52	RNA77	0.000157529	False	1523	101
RNA34	RNA52	0.000153951	False	1524	101
RNA46	RNA53	0.000149817	False	1525	101
RNA11	RNA45	0.000147275	False	1526	101
RNA02	RNA70	0.00014609	False	1527	101
RNA11	RNA42	0.00014593	False	1528	101
RNA04	RNA28	0.000144005	False	1529	101
RNA31	RNA49	0.000143897	False	1530	101
RNA15	RNA64	0.000142446	False	1531	101
RNA14	RNA75	0.000140798	False	1532	101
RNA04	RNA63	0.0001375	False	1533	101
RNA24	RNA66	0.000137202	False	1534	101
RNA11	RNA70	0.000136368	False	1535	101
RNA01	RNA22	0.000136008	False	1536	101
RNA49	RNA77	0.000135236	False	1537	101
RNA36	RNA43	0.000132057	False	1538	101
RNA08	RNA53	0.000130548	False	1539	101
RNA32	RNA62	0.000129541	False	1540	101
RNA20	RNA62	0.000128666	False	1541	101
RNA14	RNA16	0.000127378	False	1542	101
RNA11	RNA28	0.000127339	False	1543	101
RNA11	RNA30	0.000125957	False	1544	101
RNA23	RNA64	0.00012519	False	1545	101
RNA04	RNA25	0.00012417	False	1546	101
RNA20	RNA29	0.000122403	False	1547	101
RNA19	RNA57	0.00012097	False	1548	101
RNA46	RNA66	0.000118336	False	1549	101
RNA14	RNA36	0.000117307	False	1550	101
RNA14	RNA28	0.000112829	False	1551	101
RNA04	RNA06	0.000112128	False	1552	101
RNA02	RNA03	0.00010973	False	1553	101
RNA19	RNA71	0.00010612	False	1554	101
RNA32	RNA45	0.000105472	False	1555	101
RNA18	RNA24	0.000102648	False	1556	101
RNA53	RNA55	0.000102511	False	1557	101
RNA11	RNA71	0.000101774	False	1558	101
RNA46	RNA51	9.75379e-05	False	1559	101
RNA02	RNA61	9.75127e-05	False	1560	101
RNA48	RNA80	9.72906e-05	False	1561	101
RNA11	RNA26	9.72202e-05	False	1562	101
RNA14	RNA70	9.42776e-05	False	1563	101
RNA19	RNA25	8.62642e-05	False	1564	101
RNA12	RNA19	8.58936e-05	False	1565	101
RNA02	RNA16	8.5742e-05	False	1566	101
RNA18	RNA31	8.55899e-05	False	1567	101
RNA30	RNA53	8.15197e-05	False	1568	101
RNA20	RNA75	7.82923e-05	False	1569	101
RNA77	RNA79	7.76721e-05	False	1570	101
RNA11	RNA61	7.73341e-05	False	1571	101
RNA37	RNA56	7.49868e-05	False	1572	101
RNA23	RNA48	7.32677e-05	False	1573	101
RNA04	RNA57	7.30225e-05	False	1574	101
RNA02	RNA79	7.29607e-05	False	1575	101
RNA38	RNA74	7.07851e-05	False	1576	101
RNA02	RNA29	6.86774e-05	False	1577	101
RNA61	RNA77	6.78775e-05	False	1578	101
RNA05	RNA52	6.60806e-05	False	1579	101
RNA19	RNA69	6.39618e-05	False	1580	101
RNA14	RNA50	6.34759e-05	False	1581	101
RNA31	RNA48	6.2441e-05	False	1582	101
RNA22	RNA64	6.23238e-05	False	1583	101
RNA20	RNA25	6.17902e-05	False	1584	101
RNA36	RNA39	6.01736e-05	False	1585	101
RNA32	RNA52	5.9879e-05	False	1586	101
RNA07	RNA35	5.96143e-05	False	1587	101
RNA05	RNA47	5.83629e-05	False	1588	101
RNA14	RNA51	5.71001e-05	False	1589	101
RNA05	RNA79	5.65868e-05	False	1590	101
RNA38	RNA59	5.48162e-05	False	1591	101
RNA48	RNA77	5.42174e-05	False	1592	101
RNA05	RNA69	5.33574e-05	False	1593	101
RNA25	RNA34	5.25592e-05	False	1594	101
RNA53	RNA67	5.21957e-05	False	1595	101
RNA03	RNA05	5.08818e-05	False	1596	101
RNA42	RNA70	5.0872e-05	False	1597	101
RNA53	RNA68	5.00716e-05	False	1598	101
RNA53	RNA79	4.87221e-05	False	1599	101
RNA30	RNA77	4.58731e-05	False	1600	101
RNA05	RNA56	4.4979e-05	False	1601	101
RNA02	RNA73	4.46398e-05	False	1602	101
RNA02	RNA40	4.34324e-05	False	1603	101
RNA11	RNA63	4.22337e-05	False	1604	101
RNA04	RNA46	4.12974e-05	False	1605	101
RNA36	RNA59	4.10795e-05	False	1606	101
RNA04	RNA35	4.01251e-05	False	1607	101
RNA39	RNA58	3.98888e-05	False	1608	101
RNA33	RNA64	3.82913e-05	False	1609	101
RNA24	RNA56	3.79342e-05	False	1610	101
RNA28	RNA75	3.6372e-05	False	1611	101
RNA36	RNA46	3.52628e-05	False	1612	101
RNA07	RNA72	3.459e-05	False	1613	101
RNA20	RNA46	3.41907e-05	False	1614	101
RNA02	RNA39	3.41381e-05	False	1615	101
RNA21	RNA52	3.38837e-05	False	1616	101
RNA02	RNA63	3.33619e-05	False	1617	101
RNA41	RNA53	3.24709e-05	False	1618	101
RNA11	RNA20	3.22529e-05	False	1619	101
RNA14	RNA26	3.15408e-05	False	1620	101
RNA05	RNA57	3.14998e-05	False	1621	101
RNA06	RNA36	3.09129e-05	False	1622	101
RNA18	RNA53	3.00375e-05	False	1623	101
RNA04	RNA07	2.991e-05	False	1624	101
RNA32	RNA70	2.9711e-05	False	1625	101
RNA03	RNA36	2.9534e-05	False	1626	101
RNA19	RNA68	2.81558e-05	False	1627	101
RNA08	RNA43	2.79856e-05	False	1628	101
RNA26	RNA43	2.75778e-05	False	1629	101
RNA67	RNA77	2.69245e-05	False	1630	101
RNA03	RNA53	2.51189e-05	False	1631	101
RNA05	RNA59	2.45582e-05	False	1632	101
RNA48	RNA53	2.4028e-05	False	1633	101
RNA06	RNA32	2.30707e-05	False	1634	101
RNA13	RNA34	2.23065e-05	False	1635	101
RNA49	RNA53	2.19502e-05	False	1636	101
RNA28	RNA43	2.0687e-05	False	1637	101
RNA73	RNA77	2.00486e-05	False	1638	101
RNA02	RNA67	2.00277e-05	False	1639	101
RNA11	RNA60	1.99215e-05	False	1640	101
RNA02	RNA58	1.91116e-05	False	1641	101
RNA20	RNA59	1.8597e-05	False	1642	101
RNA53	RNA71	1.83388e-05	False	1643	101
RNA11	RNA67	1.78586e-05	False	1644	101
RNA02	RNA13	1.72003e-05	False	1645	101
RNA05	RNA26	1.68226e-05	False	1646	101
RNA39	RNA62	1.64396e-05	False	1647	101
RNA43	RNA70	1.58617e-05	False	1648	101
RNA32	RNA58	1.51746e-05	False	1649	101
RNA37	RNA49	1.50766e-05	False	1650	101
RNA07	RNA58	1.4795e-05	False	1651	101
RNA32	RNA50	1.45176e-05	False	1652	101
RNA13	RNA53	1.35458e-05	False	1653	101
RNA43	RNA72	1.32888e-05	False	1654	101
RNA08	RNA32	1.31649e-05	False	1655	101
RNA36	RNA69	1.25267e-05	False	1656	101
RNA12	RNA34	1.23353e-05	False	1657	101
RNA04	RNA72	1.21247e-05	False	1658	101
RNA04	RNA73	1.19631e-05	False	1659	101
RNA04	RNA59	1.16634e-05	False	1660	101
RNA53	RNA74	1.15393e-05	False	1661	101
RNA04	RNA52	1.0903e-05	False	1662	101
RNA39	RNA56	1.0816e-05	False	1663	101
RNA02	RNA62	1.04582e-05	False	1664	101
RNA58	RNA72	9.48865e-06	False	1665	101
RNA46	RNA57	9.42461e-06	False	1666	101
RNA04	RNA56	9.40225e-06	False	1667	101
RNA04	RNA74	9.12121e-06	False	1668	101
RNA07	RNA50	8.96907e-06	False	1669	101
RNA07	RNA08	8.84815e-06	False	1670	101
RNA18	RNA38	8.70122e-06	False	1671	101
RNA30	RNA36	8.6241e-06	False	1672	101
RNA34	RNA79	8.34228e-06	False	1673	101
RNA51	RNA58	7.06e-06	False	1674	101
RNA02	RNA59	6.827e-06	False	1675	101
RNA14	RNA25	6.5798e-06	False	1676	101
RNA50	RNA58	6.49647e-06	False	1677	101
RNA32	RNA55	6.44085e-06	False	1678	101
RNA35	RNA53	6.18689e-06	False	1679	101
RNA20	RNA68	6.117e-06	False	1680	101
RNA20	RNA73	6.08506e-06	False	1681	101
RNA05	RNA13	6.00311e-06	False	1682	101
RNA05	RNA66	5.66417e-06	False	1683	101
RNA06	RNA39	5.65184e-06	False	1684	101
RNA36	RNA61	5.59065e-06	False	1685	101
RNA24	RNA49	5.45177e-06	False	1686	101
RNA14	RNA45	5.26292e-06	False	1687	101
RNA29	RNA34	5.24131e-06	False	1688	101
RNA50	RNA62	5.16831e-06	False	1689	101
RNA11	RNA35	4.97683e-06	False	1690	101
RNA05	RNA40	4.96058e-06	False	1691	101
RNA53	RNA75	4.91074e-06	False	1692	101
RNA20	RNA71	4.87405e-06	False	1693	101
RNA35	RNA36	4.81708e-06	False	1694	101
RNA60	RNA75	4.62906e-06	False	1695	101
RNA20	RNA63	4.53447e-06	False	1696	101
RNA37	RNA48	4.363e-06	False	1697	101
RNA32	RNA67	4.34313e-06	False	1698	101
RNA21	RNA69	4.19717e-06	False	1699	101
RNA07	RNA63	3.99447e-06	False	1700	101
RNA04	RNA42	3.89673e-06	False	1701	101
RNA32	RNA51	3.81541e-06	False	1702	101
RNA53	RNA56	3.6961e-06	False	1703	101
RNA39	RNA73	3.401e-06	False	1704	101
RNA08	RNA14	3.21789e-06	False	1705	101
RNA45	RNA46	3.17794e-06	False	1706	101
RNA07	RNA46	3.12425e-06	False	1707	101
RNA32	RNA41	3.05259e-06	False	1708	101
RNA42	RNA72	2.91864e-06	False	1709	101
RNA03	RNA46	2.83422e-06	False	1710	101
RNA35	RNA39	2.83351e-06	False	1711	101
RNA07	RNA59	2.83271e-06	False	1712	101
RNA11	RNA47	2.79044e-06	False	1713	101
RNA05	RNA44	2.7462e-06	False	1714	101
RNA36	RNA55	2.66423e-06	False	1715	101
RNA45	RNA53	2.64134e-06	False	1716	101
RNA14	RNA20	2.59006e-06	False	1717	101
RNA60	RNA77	2.58511e-06	False	1718	101
RNA08	RNA62	2.563e-06	False	1719	101
RNA02	RNA04	2.54831e-06	False	1720	101
RNA47	RNA77	2.398e-06	False	1721	101
RNA47	RNA53	2.38e-06	False	1722	101
RNA07	RNA62	2.349e-06	False	1723	101
RNA36	RNA50	2.34585e-06	False	1724	101
RNA32	RNA69	2.23854e-06	False	1725	101
RNA02	RNA41	2.16789e-06	False	1726	101
RNA12	RNA53	2.09524e-06	False	1727	101
RNA11	RNA74	2.08534e-06	False	1728	101
RNA05	RNA30	2.059e-06	False	1729	101
RNA02	RNA52	2.01753e-06	False	1730	101
RNA06	RNA20	2.01655e-06	False	1731	101
RNA53	RNA69	2.00654e-06	False	1732	101
RNA04	RNA26	1.9712e-06	False	1733	101
RNA05	RNA12	1.92968e-06	False	1734	101
RNA05	RNA63	1.87607e-06	False	1735	101
RNA32	RNA63	1.86638e-06	False	1736	101
RNA07	RNA75	1.83106e-06	False	1737	101
RNA36	RNA63	1.78554e-06	False	1738	101
RNA29	RNA39	1.75249e-06	False	1739	101
RNA04	RNA60	1.69686e-06	False	1740	101
RNA02	RNA12	1.57727e-06	False	1741	101
RNA20	RNA40	1.55648e-06	False	1742	101
RNA08	RNA11	1.54818e-06	False	1743	101
RNA05	RNA41	1.54041e-06	False	1744	101
RNA14	RNA60	1.52679e-06	False	1745	101
RNA07	RNA52	1.46932e-06	False	1746	101
RNA07	RNA28	1.43531e-06	False	1747	101
RNA19	RNA44	1.43094e-06	False	1748	101
RNA20	RNA69	1.40782e-06	False	1749	101
RNA04	RNA43	1.40615e-06	False	1750	101
RNA17	RNA64	1.37781e-06	False	1751	101
RNA26	RNA36	1.24805e-06	False	1752	101
RNA07	RNA66	1.22016e-06	False	1753	101
RNA01	RNA33	1.19581e-06	False	1754	101
RNA42	RNA73	1.16924e-06	False	1755	101
RNA08	RNA75	1.12895e-06	False	1756	101
RNA28	RNA46	1.12408e-06	False	1757	101
RNA28	RNA42	1.079e-06	False	1758	101
RNA16	RNA32	1.07335e-06	False	1759	101
RNA11	RNA44	1.00285e-06	False	1760	101
RNA04	RNA29	1.00162e-06	False	1761	101
RNA32	RNA72	9.85495e-07	False	1762	101
RNA16	RNA39	9.26874e-07	False	1763	101
RNA28	RNA60	9.10495e-07	False	1764	101
RNA03	RNA14	8.76825e-07	False	1765	101
RNA46	RNA75	8.42681e-07	False	1766	101
RNA35	RNA46	8.17867e-07	False	1767	101
RNA04	RNA16	7.7446e-07	False	1768	101
RNA04	RNA66	7.64114e-07	False	1769	101
RNA26	RNA39	7.64e-07	False	1770	101
RNA39	RNA70	7.02294e-07	False	1771	101
RNA51	RNA62	6.87704e-07	False	1772	101
RNA36	RNA42	6.81408e-07	False	1773	101
RNA04	RNA70	6.75552e-07	False	1774	101
RNA44	RNA77	6.34432e-07	False	1775	101
RNA28	RNA62	6.31111e-07	False	1776	101
RNA35	RNA43	6.28836e-07	False	1777	101
RNA14	RNA68	6.11812e-07	False	1778	101
RNA01	RNA17	5.98804e-07	False	1779	101
RNA03	RNA11	5.96545e-07	False	1780	101
RNA20	RNA67	5.86e-07	False	1781	101
RNA35	RNA62	5.79084e-07	False	1782	101
RNA53	RNA57	5.67931e-07	False	1783	101
RNA20	RNA47	5.34131e-07	False	1784	101
RNA02	RNA08	5.30465e-07	False	1785	101
RNA35	RNA72	5.16327e-07	False	1786	101
RNA24	RNA48	5.12071e-07	False	1787	101
RNA14	RNA30	4.98932e-07	False	1788	101
RNA20	RNA55	4.98814e-07	False	1789	101
RNA50	RNA59	4.9646e-07	False	1790	101
RNA28	RNA45	4.96355e-07	False	1791	101
RNA36	RNA56	4.81736e-07	False	1792	101
RNA04	RNA41	4.68136e-07	False	1793	101
RNA07	RNA61	4.30461e-07	False	1794	101
RNA07	RNA74	4.21e-07	False	1795	101
RNA32	RNA59	4.17526e-07	False	1796	101
RNA59	RNA72	4.03e-07	False	1797	101
RNA07	RNA51	3.96869e-07	False	1798	101
RNA06	RNA75	3.95455e-07	False	1799	101
RNA36	RNA57	3.7707e-07	False	1800	101
RNA62	RNA75	3.62768e-07	False	1801	101
RNA43	RNA66	3.55114e-07	False	1802	101
RNA32	RNA57	3.48388e-07	False	1803	101
RNA36	RNA45	3.38465e-07	False	1804	101
RNA36	RNA70	3.38167e-07	False	1805	101
RNA36	RNA41	3.27408e-07	False	1806	101
RNA43	RNA52	3.23e-07	False	1807	101
RNA62	RNA70	3.17828e-07	False	1808	101
RNA63	RNA72	2.88315e-07	False	1809	101
RNA14	RNA61	2.84807e-07	False	1810	101
RNA04	RNA69	2.5936e-07	False	1811	101
RNA11	RNA13	2.41695e-07	False	1812	101
RNA08	RNA66	2.08201e-07	False	1813	101
RNA18	RNA34	2.04693e-07	False	1814	101
RNA43	RNA46	1.95506e-07	False	1815	101
RNA02	RNA45	1.94127e-07	False	1816	101
RNA07	RNA30	1.83748e-07	False	1817	101
RNA16	RNA36	1.81332e-07	False	1818	101
RNA28	RNA70	1.80733e-07	False	1819	101
RNA06	RNA46	1.6886e-07	False	1820	101
RNA35	RNA58	1.60931e-07	False	1821	101
RNA29	RNA50	1.57e-07	False	1822	101
RNA26	RNA57	1.54889e-07	False	1823	101
RNA64	RNA77	1.49605e-07	False	1824	101
RNA29	RNA66	1.49054e-07	False	1825	101
RNA04	RNA47	1.46861e-07	False	1826	101
RNA08	RNA35	1.41171e-07	False	1827	101
RNA14	RNA67	1.38321e-07	False	1828	101
RNA29	RNA32	1.35656e-07	False	1829	101
RNA38	RNA48	1.21404e-07	False	1830	101
RNA36	RNA51	1.21208e-07	False	1831	101
RNA13	RNA28	1.21e-07	False	1832	101
RNA16	RNA20	1.18227e-07	False	1833	101
RNA13	RNA20	1.10455e-07	False	1834	101
RNA25	RNA39	1.06732e-07	False	1835	101
RNA20	RNA66	1.05e-07	False	1836	101
RNA11	RNA29	1.01892e-07	False	1837	101
RNA11	RNA55	9.88202e-08	False	1838	101
RNA12	RNA39	9.48559e-08	False	1839	101
RNA30	RNA43	9.29259e-08	False	1840	101
RNA35	RNA70	9.27619e-08	False	1841	101
RNA46	RNA74	9.10821e-08	False	1842	101
RNA43	RNA50	8.99166e-08	False	1843	101
RNA46	RNA55	8.7213e-08	False	1844	101
RNA35	RNA63	8.46531e-08	False	1845	101
RNA07	RNA60	8.38221e-08	False	1846	101
RNA66	RNA75	7.9931e-08	False	1847	101
RNA26	RNA60	7.93972e-08	False	1848	101
RNA38	RNA49	7.61329e-08	False	1849	101
RNA25	RNA32	7.54634e-08	False	1850	101
RNA11	RNA12	7.24038e-08	False	1851	101
RNA20	RNA35	7e-08	False	1852	101
RNA51	RNA70	6.75304e-08	False	1853	101
RNA43	RNA58	6.68458e-08	False	1854	101
RNA12	RNA20	6.60876e-08	False	1855	101
RNA18	RNA21	6.52445e-08	False	1856	101
RNA39	RNA74	6.34899e-08	False	1857	101
RNA32	RNA40	6.2e-08	False	1858	101
RNA28	RNA63	6.01653e-08	False	1859	101
RNA28	RNA66	5.9138e-08	False	1860	101
RNA36	RNA72	5.75728e-08	False	1861	101
RNA39	RNA46	5.72113e-08	False	1862	101
RNA08	RNA72	5.71788e-08	False	1863	101
RNA28	RNA58	5.43054e-08	False	1864	101
RNA46	RNA72	5.10916e-08	False	1865	101
RNA01	RNA25	5.1e-08	False	1866	101
RNA13	RNA39	5.06003e-08	False	1867	101
RNA43	RNA60	5.04222e-08	False	1868	101
RNA43	RNA62	4.54642e-08	False	1869	101
RNA62	RNA73	4.472e-08	False	1870	101
RNA39	RNA40	4.46399e-08	False	1871	101
RNA46	RNA61	4.3193e-08	False	1872	101
RNA43	RNA51	4.25412e-08	False	1873	101
RNA26	RNA28	3.94865e-08	False	1874	101
RNA36	RNA47	3.88723e-08	False	1875	101
RNA20	RNA41	3.7e-08	False	1876	101
RNA13	RNA32	3.615e-08	False	1877	101
RNA05	RNA71	3.53485e-08	False	1878	101
RNA28	RNA68	3.45829e-08	False	1879	101
RNA42	RNA56	3.42102e-08	False	1880	101
RNA11	RNA69	3.4e-08	False	1881	101
RNA46	RNA70	3.27266e-08	False	1882	101
RNA21	RNA48	2.9837e-08	False	1883	101
RNA43	RNA73	2.9562e-08	False	1884	101
RNA50	RNA70	2.89375e-08	False	1885	101
RNA06	RNA07	2.77564e-08	False	1886	101
RNA14	RNA71	2.77241e-08	False	1887	101
RNA45	RNA58	2.77024e-08	False	1888	101
RNA46	RNA50	2.70954e-08	False	1889	101
RNA07	RNA45	2.7e-08	False	1890	101
RNA35	RNA59	2.67837e-08	False	1891	101
RNA60	RNA66	2.63648e-08	False	1892	101
RNA39	RNA57	2.5e-08	False	1893	101
RNA45	RNA62	2.4285e-08	False	1894	101
RNA28	RNA59	2.38085e-08	False	1895	101
RNA36	RNA40	2.37636e-08	False	1896	101
RNA51	RNA75	2.28377e-08	False	1897	101
RNA03	RNA20	2.15627e-08	False	1898	101
[truncated: 1,161 more rows]

## Sheet: data set 4 10M reads
sampleA	sampleB	p-value	same_patient?	negatives	positives
RNA62	RNA63	1	True	0	1
RNA60	RNA61	1	True	0	2
RNA59	RNA63	1	True	0	3
RNA59	RNA62	1	True	0	4
RNA58	RNA63	1	True	0	5
RNA58	RNA62	1	True	0	6
RNA58	RNA59	1	True	0	7
RNA56	RNA57	1	True	0	8
RNA50	RNA51	1	True	0	9
RNA48	RNA49	1	True	0	10
RNA46	RNA47	1	True	0	11
RNA44	RNA45	1	True	0	12
RNA42	RNA43	1	True	0	13
RNA40	RNA41	1	True	0	14
RNA36	RNA75	1	True	0	15
RNA35	RNA74	1	True	0	16
RNA34	RNA73	1	True	0	17
RNA32	RNA61	1	True	0	18
RNA32	RNA60	1	True	0	19
RNA30	RNA71	1	True	0	20
RNA29	RNA70	1	True	0	21
RNA28	RNA69	1	True	0	22
RNA26	RNA68	1	True	0	23
RNA20	RNA52	1	True	0	24
RNA19	RNA51	1	True	0	25
RNA19	RNA50	1	True	0	26
RNA18	RNA49	1	True	0	27
RNA18	RNA48	1	True	0	28
RNA16	RNA41	1	True	0	29
RNA16	RNA40	1	True	0	30
RNA14	RNA57	1	True	0	31
RNA14	RNA56	1	True	0	32
RNA13	RNA79	1	True	0	33
RNA12	RNA79	1	True	0	34
RNA12	RNA13	1	True	0	35
RNA11	RNA57	1	True	0	36
RNA11	RNA56	1	True	0	37
RNA11	RNA14	1	True	0	38
RNA08	RNA45	1	True	0	39
RNA08	RNA44	1	True	0	40
RNA07	RNA43	1	True	0	41
RNA07	RNA42	1	True	0	42
RNA06	RNA41	1	True	0	43
RNA06	RNA40	1	True	0	44
RNA06	RNA16	1	True	0	45
RNA04	RNA39	1	True	0	46
RNA03	RNA66	1	True	0	47
RNA01	RNA64	1	True	0	48
RNA52	RNA53	1	True	0	49
RNA17	RNA46	1	True	0	50
RNA55	RNA77	0.999997	True	0	51
RNA31	RNA72	0.99996	True	0	52
RNA17	RNA47	0.999803	True	0	53
RNA13	RNA78	0.999792	True	0	54
RNA20	RNA53	0.999784	True	0	55
RNA13	RNA37	0.99962	True	0	56
RNA37	RNA79	0.999502	True	0	57
RNA13	RNA80	0.999232	True	0	58
RNA12	RNA80	0.998886	True	0	59
RNA15	RNA55	0.998573	True	0	60
RNA12	RNA37	0.998399	True	0	61
RNA79	RNA80	0.997878	True	0	62
RNA12	RNA78	0.997209	True	0	63
RNA14	RNA23	0.995947	True	0	64
RNA27	RNA63	0.995642	True	0	65
RNA23	RNA56	0.994909	True	0	66
RNA04	RNA38	0.994771	True	0	67
RNA21	RNA35	0.993106	False	1	67
RNA27	RNA56	0.991529	False	2	67
RNA38	RNA39	0.991086	True	2	68
RNA78	RNA79	0.990766	True	2	69
RNA10	RNA55	0.990707	True	2	70
RNA23	RNA57	0.989942	True	2	71
RNA21	RNA74	0.989264	False	3	71
RNA32	RNA80	0.985978	False	4	71
RNA11	RNA23	0.985835	True	4	72
RNA05	RNA23	0.985737	False	5	72
RNA46	RNA78	0.984857	False	6	72
RNA55	RNA76	0.983503	True	6	73
RNA19	RNA27	0.983371	False	7	73
RNA15	RNA54	0.982777	True	7	74
RNA14	RNA33	0.982645	False	8	74
RNA27	RNA58	0.981007	True	8	75
RNA08	RNA33	0.980102	False	9	75
RNA22	RNA55	0.979891	True	9	76
RNA33	RNA44	0.971722	False	10	76
RNA31	RNA76	0.970346	False	11	76
RNA31	RNA33	0.969049	False	12	76
RNA27	RNA71	0.964898	False	13	76
RNA09	RNA71	0.964378	False	14	76
RNA31	RNA41	0.964305	False	15	76
RNA54	RNA77	0.962139	True	15	77
RNA31	RNA36	0.959099	False	16	77
RNA09	RNA34	0.953768	False	17	77
RNA19	RNA31	0.952607	False	18	77
RNA21	RNA76	0.951805	False	19	77
RNA21	RNA80	0.950556	False	20	77
RNA19	RNA34	0.947372	False	21	77
RNA21	RNA31	0.94596	False	22	77
RNA10	RNA33	0.940572	False	23	77
RNA08	RNA27	0.940394	False	24	77
RNA22	RNA47	0.937292	False	25	77
RNA31	RNA34	0.937001	False	26	77
RNA36	RNA78	0.93644	False	27	77
RNA55	RNA80	0.935091	False	28	77
RNA27	RNA62	0.932104	True	28	78
RNA03	RNA80	0.930115	False	29	78
RNA31	RNA70	0.930021	False	30	78
RNA31	RNA75	0.929597	False	31	78
RNA31	RNA55	0.928881	False	32	78
RNA31	RNA60	0.927203	False	33	78
RNA67	RNA80	0.927112	False	34	78
RNA10	RNA78	0.925219	False	35	78
RNA54	RNA55	0.923299	True	35	79
RNA15	RNA43	0.92165	False	36	79
RNA10	RNA77	0.919847	True	36	80
RNA17	RNA20	0.919172	False	37	80
RNA09	RNA46	0.916916	False	38	80
RNA37	RNA78	0.915194	True	38	81
RNA15	RNA42	0.915169	False	39	81
RNA21	RNA33	0.913051	False	40	81
RNA17	RNA51	0.910594	False	41	81
RNA08	RNA10	0.909783	False	42	81
RNA07	RNA10	0.909691	False	43	81
RNA09	RNA43	0.909223	False	44	81
RNA73	RNA80	0.90666	False	45	81
RNA22	RNA80	0.905702	False	46	81
RNA33	RNA34	0.903054	False	47	81
RNA27	RNA59	0.901212	True	47	82
RNA23	RNA42	0.899954	False	48	82
RNA15	RNA77	0.898222	True	48	83
RNA42	RNA80	0.897167	False	49	83
RNA02	RNA65	0.895956	True	49	84
RNA27	RNA36	0.895414	False	50	84
RNA37	RNA54	0.895041	False	51	84
RNA34	RNA65	0.891042	False	52	84
RNA13	RNA27	0.887497	False	53	84
RNA14	RNA15	0.887194	False	54	84
RNA07	RNA15	0.885092	False	55	84
RNA16	RNA31	0.883082	False	56	84
RNA14	RNA27	0.878406	False	57	84
RNA15	RNA65	0.877055	False	58	84
RNA10	RNA54	0.874432	True	58	85
RNA33	RNA78	0.872128	False	59	85
RNA26	RNA31	0.870508	False	60	85
RNA33	RNA45	0.86477	False	61	85
RNA23	RNA45	0.862626	False	62	85
RNA37	RNA77	0.856937	False	63	85
RNA10	RNA15	0.856772	True	63	86
RNA05	RNA15	0.856007	False	64	86
RNA15	RNA50	0.853925	False	65	86
RNA07	RNA80	0.853473	False	66	86
RNA17	RNA78	0.850547	False	67	86
RNA37	RNA73	0.848705	False	68	86
RNA09	RNA30	0.845218	False	69	86
RNA31	RNA57	0.843494	False	70	86
RNA33	RNA57	0.841558	False	71	86
RNA14	RNA78	0.841349	False	72	86
RNA11	RNA22	0.838644	False	73	86
RNA21	RNA34	0.838066	False	74	86
RNA09	RNA61	0.835955	False	75	86
RNA15	RNA73	0.834065	False	76	86
RNA19	RNA54	0.832781	False	77	86
RNA15	RNA71	0.828792	False	78	86
RNA05	RNA31	0.827636	False	79	86
RNA07	RNA65	0.827168	False	80	86
RNA19	RNA63	0.823478	False	81	86
RNA22	RNA43	0.820145	False	82	86
RNA10	RNA37	0.819463	False	83	86
RNA15	RNA80	0.816196	False	84	86
RNA43	RNA80	0.815676	False	85	86
RNA05	RNA78	0.815115	False	86	86
RNA27	RNA40	0.810683	False	87	86
RNA09	RNA41	0.809971	True	87	87
RNA27	RNA30	0.809775	False	88	87
RNA24	RNA71	0.807613	False	89	87
RNA26	RNA33	0.807167	False	90	87
RNA27	RNA73	0.807096	False	91	87
RNA69	RNA80	0.80483	False	92	87
RNA15	RNA51	0.803471	False	93	87
RNA36	RNA80	0.801708	False	94	87
RNA34	RNA78	0.799044	False	95	87
RNA09	RNA26	0.796339	False	96	87
RNA36	RNA65	0.795396	False	97	87
RNA24	RNA76	0.79342	False	98	87
RNA10	RNA34	0.792569	False	99	87
RNA34	RNA45	0.790194	False	100	87
RNA37	RNA76	0.789995	False	101	87
RNA54	RNA76	0.78887	True	101	88
RNA20	RNA80	0.786959	False	102	88
RNA33	RNA48	0.786387	False	103	88
RNA34	RNA42	0.786203	False	104	88
RNA62	RNA80	0.782508	False	105	88
RNA18	RNA22	0.781287	False	106	88
RNA09	RNA45	0.780622	False	107	88
RNA10	RNA27	0.777219	False	108	88
RNA33	RNA51	0.775642	False	109	88
RNA27	RNA72	0.775064	False	110	88
RNA15	RNA19	0.773548	False	111	88
RNA27	RNA52	0.770695	False	112	88
RNA34	RNA72	0.767917	False	113	88
RNA31	RNA37	0.767581	False	114	88
RNA09	RNA19	0.767577	False	115	88
RNA10	RNA36	0.767111	False	116	88
RNA61	RNA80	0.766759	False	117	88
RNA51	RNA54	0.765971	False	118	88
RNA08	RNA80	0.764511	False	119	88
RNA31	RNA35	0.764328	False	120	88
RNA27	RNA78	0.764308	False	121	88
RNA57	RNA78	0.764116	False	122	88
RNA21	RNA45	0.760142	False	123	88
RNA09	RNA14	0.758523	False	124	88
RNA09	RNA13	0.757921	False	125	88
RNA31	RNA32	0.757166	False	126	88
RNA30	RNA76	0.756728	False	127	88
RNA21	RNA75	0.754709	False	128	88
RNA15	RNA34	0.753759	False	129	88
RNA23	RNA77	0.752929	False	130	88
RNA26	RNA80	0.752717	False	131	88
RNA24	RNA30	0.75246	False	132	88
RNA28	RNA78	0.751969	False	133	88
RNA20	RNA33	0.751721	False	134	88
RNA17	RNA76	0.751667	False	135	88
RNA20	RNA65	0.750521	False	136	88
RNA15	RNA33	0.749238	False	137	88
RNA09	RNA57	0.748045	False	138	88
RNA02	RNA27	0.745086	False	139	88
RNA26	RNA65	0.743486	False	140	88
RNA21	RNA72	0.742161	False	141	88
RNA31	RNA40	0.73843	False	142	88
RNA03	RNA22	0.73697	False	143	88
RNA11	RNA80	0.736815	False	144	88
RNA08	RNA65	0.735178	False	145	88
RNA27	RNA54	0.734898	False	146	88
RNA11	RNA27	0.734548	False	147	88
RNA23	RNA43	0.733037	False	148	88
RNA05	RNA76	0.730928	False	149	88
RNA17	RNA50	0.729497	False	150	88
RNA34	RNA43	0.729046	False	151	88
RNA06	RNA31	0.726186	False	152	88
RNA37	RNA75	0.722219	False	153	88
RNA27	RNA66	0.72047	False	154	88
RNA10	RNA66	0.719937	False	155	88
RNA43	RNA54	0.71942	False	156	88
RNA10	RNA21	0.718016	False	157	88
RNA06	RNA27	0.717569	False	158	88
RNA15	RNA30	0.716976	False	159	88
RNA35	RNA80	0.716877	False	160	88
RNA77	RNA80	0.716795	False	161	88
RNA66	RNA80	0.71527	False	162	88
RNA55	RNA78	0.715081	False	163	88
RNA24	RNA80	0.712527	False	164	88
RNA22	RNA77	0.711226	True	164	89
RNA33	RNA70	0.710642	False	165	89
RNA12	RNA27	0.710532	False	166	89
RNA07	RNA09	0.70982	False	167	89
RNA04	RNA05	0.706509	False	168	89
RNA22	RNA41	0.704412	False	169	89
RNA74	RNA76	0.704036	False	170	89
RNA77	RNA78	0.703692	False	171	89
RNA05	RNA54	0.703159	False	172	89
RNA27	RNA37	0.702826	False	173	89
RNA02	RNA23	0.701092	False	174	89
RNA31	RNA61	0.700261	False	175	89
RNA09	RNA60	0.700114	False	176	89
RNA26	RNA27	0.696162	False	177	89
RNA24	RNA28	0.695664	False	178	89
RNA04	RNA31	0.6953	False	179	89
RNA29	RNA31	0.694006	False	180	89
RNA37	RNA44	0.692974	False	181	89
RNA10	RNA76	0.692738	True	181	90
RNA54	RNA80	0.692665	False	182	90
RNA10	RNA62	0.692044	False	183	90
RNA27	RNA45	0.691787	False	184	90
RNA09	RNA25	0.691613	False	185	90
RNA05	RNA72	0.691203	False	186	90
RNA34	RNA37	0.691163	False	187	90
RNA28	RNA65	0.691055	False	188	90
RNA21	RNA40	0.686409	False	189	90
RNA27	RNA79	0.686219	False	190	90
RNA73	RNA78	0.684817	False	191	90
RNA09	RNA37	0.684047	False	192	90
RNA19	RNA21	0.682911	False	193	90
RNA09	RNA28	0.682799	False	194	90
RNA56	RNA65	0.682484	False	195	90
RNA09	RNA22	0.682071	False	196	90
RNA24	RNA73	0.681352	False	197	90
RNA10	RNA22	0.679953	True	197	91
RNA10	RNA31	0.678937	False	198	91
RNA22	RNA48	0.677203	False	199	91
RNA09	RNA47	0.677009	False	200	91
RNA54	RNA58	0.676508	False	201	91
RNA08	RNA23	0.673155	False	202	91
RNA03	RNA31	0.671544	False	203	91
RNA24	RNA33	0.670469	False	204	91
RNA23	RNA78	0.668895	False	205	91
RNA22	RNA70	0.668138	False	206	91
RNA23	RNA27	0.665466	False	207	91
RNA09	RNA63	0.664771	False	208	91
RNA58	RNA80	0.664761	False	209	91
RNA27	RNA46	0.664631	False	210	91
RNA23	RNA32	0.663809	False	211	91
RNA05	RNA17	0.663623	False	212	91
RNA03	RNA78	0.660954	False	213	91
RNA22	RNA54	0.660902	True	213	92
RNA10	RNA61	0.660353	False	214	92
RNA71	RNA76	0.656104	False	215	92
RNA21	RNA36	0.6559	False	216	92
RNA37	RNA59	0.654499	False	217	92
RNA16	RNA27	0.654169	False	218	92
RNA34	RNA75	0.649852	False	219	92
RNA37	RNA72	0.649635	False	220	92
RNA66	RNA78	0.649568	False	221	92
RNA47	RNA78	0.648877	False	222	92
RNA11	RNA31	0.645646	False	223	92
RNA27	RNA74	0.644046	False	224	92
RNA05	RNA20	0.642957	False	225	92
RNA65	RNA76	0.64034	False	226	92
RNA11	RNA15	0.640253	False	227	92
RNA19	RNA80	0.640112	False	228	92
RNA22	RNA49	0.639802	False	229	92
RNA04	RNA76	0.639465	False	230	92
RNA08	RNA37	0.638792	False	231	92
RNA45	RNA76	0.635879	False	232	92
RNA10	RNA75	0.63582	False	233	92
RNA19	RNA73	0.63473	False	234	92
RNA62	RNA76	0.633557	False	235	92
RNA75	RNA80	0.632916	False	236	92
RNA10	RNA72	0.631066	False	237	92
RNA22	RNA51	0.630644	False	238	92
RNA10	RNA45	0.630177	False	239	92
RNA10	RNA50	0.627643	False	240	92
RNA11	RNA33	0.627374	False	241	92
RNA43	RNA78	0.627096	False	242	92
RNA57	RNA65	0.6268	False	243	92
RNA02	RNA17	0.625105	False	244	92
RNA23	RNA53	0.623489	False	245	92
RNA09	RNA55	0.62228	False	246	92
RNA70	RNA76	0.62219	False	247	92
RNA09	RNA77	0.62124	False	248	92
RNA26	RNA76	0.620578	False	249	92
RNA22	RNA78	0.617815	False	250	92
RNA45	RNA80	0.617729	False	251	92
RNA33	RNA65	0.61753	False	252	92
RNA39	RNA80	0.616422	False	253	92
RNA12	RNA76	0.616055	False	254	92
RNA05	RNA09	0.616037	False	255	92
RNA06	RNA09	0.615071	True	255	93
RNA23	RNA31	0.613926	False	256	93
RNA37	RNA38	0.613731	False	257	93
RNA15	RNA27	0.613306	False	258	93
RNA15	RNA39	0.6124	False	259	93
RNA07	RNA34	0.612036	False	260	93
RNA22	RNA61	0.611818	False	261	93
RNA03	RNA65	0.611354	False	262	93
RNA09	RNA40	0.610892	True	262	94
RNA08	RNA54	0.609668	False	263	94
RNA15	RNA22	0.60919	True	263	95
RNA33	RNA59	0.606124	False	264	95
RNA38	RNA65	0.605973	False	265	95
RNA27	RNA47	0.605061	False	266	95
RNA02	RNA78	0.604921	False	267	95
RNA10	RNA43	0.604176	False	268	95
RNA19	RNA53	0.603186	False	269	95
RNA34	RNA36	0.603079	False	270	95
RNA06	RNA76	0.598386	False	271	95
RNA54	RNA59	0.597639	False	272	95
RNA19	RNA76	0.597622	False	273	95
RNA54	RNA78	0.597119	False	274	95
RNA25	RNA65	0.596793	False	275	95
RNA05	RNA24	0.595267	False	276	95
RNA33	RNA73	0.595183	False	277	95
RNA31	RNA54	0.594854	False	278	95
RNA21	RNA22	0.594644	False	279	95
RNA16	RNA78	0.593453	False	280	95
RNA23	RNA65	0.592544	False	281	95
RNA31	RNA67	0.58962	False	282	95
RNA10	RNA60	0.589402	False	283	95
RNA50	RNA53	0.58839	False	284	95
RNA31	RNA47	0.587739	False	285	95
RNA10	RNA58	0.58638	False	286	95
RNA45	RNA65	0.586338	False	287	95
RNA10	RNA35	0.584858	False	288	95
RNA10	RNA14	0.583693	False	289	95
RNA03	RNA10	0.581682	False	290	95
RNA09	RNA65	0.580458	False	291	95
RNA31	RNA80	0.576156	False	292	95
RNA22	RNA23	0.574989	False	293	95
RNA17	RNA55	0.572585	False	294	95
RNA23	RNA80	0.571087	False	295	95
RNA27	RNA33	0.568157	False	296	95
RNA10	RNA42	0.567416	False	297	95
RNA09	RNA42	0.567103	False	298	95
RNA34	RNA51	0.565997	False	299	95
RNA31	RNA66	0.564837	False	300	95
RNA10	RNA44	0.563899	False	301	95
RNA63	RNA80	0.563075	False	302	95
RNA15	RNA45	0.562344	False	303	95
RNA16	RNA33	0.561422	False	304	95
RNA23	RNA34	0.561195	False	305	95
RNA19	RNA39	0.561092	False	306	95
RNA21	RNA50	0.560818	False	307	95
RNA47	RNA76	0.560601	False	308	95
RNA17	RNA49	0.560248	False	309	95
RNA33	RNA41	0.558595	False	310	95
RNA02	RNA80	0.557121	False	311	95
RNA09	RNA32	0.555392	False	312	95
RNA02	RNA34	0.5551	False	313	95
RNA09	RNA56	0.55488	False	314	95
RNA15	RNA20	0.554334	False	315	95
RNA15	RNA38	0.552785	False	316	95
RNA18	RNA78	0.551863	False	317	95
RNA28	RNA37	0.550994	False	318	95
RNA15	RNA69	0.550958	False	319	95
RNA21	RNA41	0.550662	False	320	95
RNA09	RNA68	0.549812	False	321	95
RNA23	RNA29	0.54944	False	322	95
RNA62	RNA78	0.549164	False	323	95
RNA17	RNA60	0.548474	False	324	95
RNA37	RNA40	0.548434	False	325	95
RNA09	RNA51	0.547274	False	326	95
RNA34	RNA68	0.546964	False	327	95
RNA78	RNA80	0.544706	True	327	96
RNA41	RNA54	0.544563	False	328	96
RNA20	RNA22	0.542495	False	329	96
RNA17	RNA32	0.542185	False	330	96
RNA76	RNA77	0.54174	True	330	97
RNA34	RNA50	0.541532	False	331	97
RNA05	RNA22	0.541063	False	332	97
RNA19	RNA70	0.536472	False	333	97
RNA09	RNA52	0.535351	False	334	97
RNA27	RNA75	0.534549	False	335	97
RNA72	RNA80	0.531215	False	336	97
RNA60	RNA80	0.530827	False	337	97
RNA05	RNA53	0.527668	False	338	97
RNA32	RNA65	0.526888	False	339	97
RNA15	RNA78	0.526855	False	340	97
RNA27	RNA32	0.524438	False	341	97
RNA23	RNA73	0.523063	False	342	97
RNA16	RNA54	0.522289	False	343	97
RNA27	RNA29	0.52185	False	344	97
RNA50	RNA80	0.521085	False	345	97
RNA14	RNA22	0.519963	False	346	97
RNA31	RNA39	0.519962	False	347	97
RNA65	RNA72	0.519366	False	348	97
RNA32	RNA78	0.518272	False	349	97
RNA24	RNA53	0.51763	False	350	97
RNA20	RNA76	0.517458	False	351	97
RNA09	RNA24	0.516351	False	352	97
RNA27	RNA43	0.516129	False	353	97
RNA34	RNA80	0.515381	False	354	97
RNA21	RNA27	0.513647	False	355	97
RNA76	RNA78	0.51355	False	356	97
RNA10	RNA38	0.512228	False	357	97
RNA50	RNA54	0.511945	False	358	97
RNA22	RNA53	0.510528	False	359	97
RNA15	RNA66	0.508865	False	360	97
RNA39	RNA65	0.508605	False	361	97
RNA75	RNA76	0.508536	False	362	97
RNA13	RNA22	0.506834	False	363	97
RNA75	RNA78	0.504461	False	364	97
RNA22	RNA42	0.504264	False	365	97
RNA09	RNA16	0.504104	True	365	98
RNA10	RNA19	0.504027	False	366	98
RNA65	RNA78	0.503662	False	367	98
RNA22	RNA66	0.502788	False	368	98
RNA19	RNA58	0.502451	False	369	98
RNA34	RNA55	0.502193	False	370	98
RNA46	RNA76	0.502166	False	371	98
RNA31	RNA51	0.502055	False	372	98
RNA22	RNA57	0.50066	False	373	98
RNA20	RNA32	0.499756	False	374	98
RNA19	RNA32	0.499242	False	375	98
RNA15	RNA56	0.499224	False	376	98
RNA10	RNA74	0.49795	False	377	98
RNA33	RNA68	0.497609	False	378	98
RNA69	RNA76	0.497588	False	379	98
RNA22	RNA40	0.497408	False	380	98
RNA35	RNA76	0.497148	False	381	98
RNA07	RNA23	0.497039	False	382	98
RNA04	RNA54	0.493477	False	383	98
RNA70	RNA80	0.492419	False	384	98
RNA21	RNA32	0.49115	False	385	98
RNA44	RNA76	0.490133	False	386	98
RNA21	RNA70	0.489406	False	387	98
RNA02	RNA31	0.488163	False	388	98
RNA76	RNA79	0.488004	False	389	98
RNA07	RNA22	0.488	False	390	98
RNA27	RNA57	0.484996	False	391	98
RNA10	RNA46	0.483619	False	392	98
RNA09	RNA27	0.483389	False	393	98
RNA05	RNA21	0.483271	False	394	98
RNA24	RNA27	0.482953	False	395	98
RNA28	RNA33	0.481147	False	396	98
RNA44	RNA78	0.480154	False	397	98
RNA22	RNA46	0.47969	False	398	98
RNA22	RNA62	0.4788	False	399	98
RNA21	RNA29	0.476276	False	400	98
RNA43	RNA65	0.476038	False	401	98
RNA33	RNA47	0.475139	False	402	98
RNA02	RNA26	0.47309	False	403	98
RNA23	RNA61	0.472971	False	404	98
RNA15	RNA31	0.47244	False	405	98
RNA27	RNA44	0.470548	False	406	98
RNA56	RNA80	0.469821	False	407	98
RNA19	RNA59	0.468933	False	408	98
RNA51	RNA80	0.468518	False	409	98
RNA65	RNA68	0.468413	False	410	98
RNA08	RNA76	0.468092	False	411	98
RNA27	RNA39	0.467047	False	412	98
RNA27	RNA34	0.466876	False	413	98
RNA39	RNA76	0.464043	False	414	98
RNA23	RNA66	0.463744	False	415	98
RNA22	RNA36	0.463093	False	416	98
RNA24	RNA55	0.462574	False	417	98
RNA74	RNA80	0.462092	False	418	98
RNA59	RNA78	0.461598	False	419	98
RNA09	RNA12	0.461268	False	420	98
RNA33	RNA79	0.460248	False	421	98
RNA02	RNA09	0.45926	False	422	98
RNA03	RNA23	0.458404	False	423	98
RNA19	RNA65	0.457675	False	424	98
RNA15	RNA23	0.455611	False	425	98
RNA05	RNA10	0.454727	False	426	98
RNA17	RNA53	0.454462	False	427	98
RNA43	RNA76	0.454447	False	428	98
RNA11	RNA34	0.453987	False	429	98
RNA08	RNA15	0.453911	False	430	98
RNA04	RNA09	0.451952	False	431	98
RNA18	RNA76	0.451327	False	432	98
RNA10	RNA30	0.450215	False	433	98
RNA09	RNA29	0.449998	False	434	98
RNA09	RNA75	0.449762	False	435	98
RNA58	RNA78	0.449726	False	436	98
RNA03	RNA76	0.449232	False	437	98
RNA09	RNA10	0.449081	False	438	98
RNA33	RNA74	0.448599	False	439	98
RNA21	RNA51	0.448343	False	440	98
RNA07	RNA54	0.448098	False	441	98
RNA05	RNA32	0.448073	False	442	98
RNA10	RNA51	0.447547	False	443	98
RNA33	RNA50	0.447423	False	444	98
RNA33	RNA55	0.4472	False	445	98
RNA06	RNA10	0.446931	False	446	98
RNA03	RNA33	0.444005	False	447	98
RNA27	RNA41	0.443884	False	448	98
RNA21	RNA71	0.442196	False	449	98
RNA22	RNA79	0.441906	False	450	98
RNA09	RNA79	0.441181	False	451	98
RNA14	RNA80	0.440184	False	452	98
RNA50	RNA78	0.440048	False	453	98
RNA21	RNA26	0.439847	False	454	98
RNA28	RNA80	0.439499	False	455	98
RNA17	RNA57	0.439462	False	456	98
RNA06	RNA80	0.438268	False	457	98
RNA24	RNA68	0.43805	False	458	98
RNA10	RNA47	0.437929	False	459	98
RNA03	RNA15	0.437807	False	460	98
RNA09	RNA31	0.43749	False	461	98
RNA33	RNA40	0.437398	False	462	98
RNA32	RNA75	0.435432	False	463	98
RNA20	RNA31	0.435335	False	464	98
RNA37	RNA80	0.433504	True	464	99
RNA31	RNA73	0.433379	False	465	99
RNA40	RNA80	0.432054	False	466	99
RNA33	RNA42	0.430983	False	467	99
RNA09	RNA73	0.430861	False	468	99
RNA23	RNA58	0.430012	False	469	99
RNA32	RNA76	0.429623	False	470	99
RNA15	RNA21	0.428936	False	471	99
RNA09	RNA21	0.42824	False	472	99
RNA52	RNA78	0.428201	False	473	99
RNA16	RNA21	0.428028	False	474	99
RNA22	RNA28	0.426781	False	475	99
RNA36	RNA37	0.42671	False	476	99
RNA09	RNA17	0.426602	False	477	99
RNA11	RNA38	0.42606	False	478	99
RNA59	RNA80	0.425682	False	479	99
RNA23	RNA72	0.424792	False	480	99
RNA33	RNA49	0.424497	False	481	99
RNA29	RNA80	0.423783	False	482	99
RNA21	RNA55	0.423735	False	483	99
RNA65	RNA73	0.42327	False	484	99
RNA21	RNA73	0.422848	False	485	99
RNA09	RNA11	0.422554	False	486	99
RNA31	RNA50	0.42195	False	487	99
RNA46	RNA80	0.421829	False	488	99
RNA25	RNA31	0.42091	False	489	99
RNA67	RNA76	0.420697	False	490	99
RNA23	RNA59	0.42017	False	491	99
RNA19	RNA36	0.420095	False	492	99
RNA10	RNA32	0.418774	False	493	99
RNA20	RNA27	0.417521	False	494	99
RNA24	RNA34	0.417263	False	495	99
RNA09	RNA48	0.417086	False	496	99
RNA34	RNA57	0.416871	False	497	99
RNA53	RNA80	0.415682	False	498	99
RNA27	RNA31	0.415604	False	499	99
RNA08	RNA21	0.415449	False	500	99
RNA19	RNA62	0.414847	False	501	99
RNA23	RNA40	0.414558	False	502	99
RNA44	RNA80	0.412831	False	503	99
RNA70	RNA77	0.411341	False	504	99
RNA38	RNA78	0.410918	False	505	99
RNA27	RNA80	0.41084	False	506	99
RNA33	RNA56	0.409855	False	507	99
RNA23	RNA60	0.409713	False	508	99
RNA14	RNA31	0.409608	False	509	99
RNA32	RNA35	0.409414	False	510	99
RNA18	RNA33	0.409051	False	511	99
RNA05	RNA46	0.40773	False	512	99
RNA33	RNA80	0.406942	False	513	99
RNA27	RNA77	0.405794	False	514	99
RNA09	RNA62	0.405657	False	515	99
RNA15	RNA76	0.4053	True	515	100
RNA24	RNA62	0.405007	False	516	100
RNA19	RNA29	0.404997	False	517	100
RNA33	RNA35	0.404429	False	518	100
RNA15	RNA44	0.403934	False	519	100
RNA21	RNA23	0.40365	False	520	100
RNA09	RNA70	0.401327	False	521	100
RNA21	RNA37	0.400027	False	522	100
RNA16	RNA22	0.399639	False	523	100
RNA08	RNA78	0.397085	False	524	100
RNA47	RNA80	0.395989	False	525	100
RNA19	RNA22	0.395714	False	526	100
RNA27	RNA53	0.394876	False	527	100
RNA16	RNA80	0.394803	False	528	100
RNA31	RNA68	0.394175	False	529	100
RNA17	RNA27	0.39379	False	530	100
RNA42	RNA65	0.393435	False	531	100
RNA23	RNA26	0.393138	False	532	100
RNA33	RNA69	0.393069	False	533	100
RNA22	RNA58	0.392355	False	534	100
RNA17	RNA19	0.39218	False	535	100
RNA33	RNA63	0.392009	False	536	100
RNA07	RNA20	0.391502	False	537	100
RNA31	RNA71	0.391406	False	538	100
RNA50	RNA65	0.390727	False	539	100
RNA12	RNA54	0.390338	False	540	100
RNA04	RNA27	0.388753	False	541	100
RNA11	RNA76	0.388419	False	542	100
RNA07	RNA31	0.388344	False	543	100
RNA42	RNA54	0.387793	False	544	100
RNA22	RNA35	0.387315	False	545	100
RNA07	RNA33	0.386739	False	546	100
RNA10	RNA41	0.385491	False	547	100
RNA56	RNA78	0.385418	False	548	100
RNA02	RNA76	0.384485	False	549	100
RNA04	RNA19	0.384074	False	550	100
RNA24	RNA65	0.38379	False	551	100
RNA20	RNA24	0.382514	False	552	100
RNA22	RNA33	0.382282	False	553	100
RNA15	RNA28	0.381946	False	554	100
RNA10	RNA26	0.381496	False	555	100
RNA33	RNA36	0.380949	False	556	100
RNA23	RNA74	0.377963	False	557	100
RNA32	RNA33	0.377825	False	558	100
RNA15	RNA18	0.377294	False	559	100
RNA37	RNA53	0.377063	False	560	100
RNA17	RNA24	0.377055	False	561	100
RNA66	RNA77	0.377045	False	562	100
RNA13	RNA33	0.376557	False	563	100
RNA09	RNA15	0.376552	False	564	100
RNA29	RNA33	0.376153	False	565	100
RNA34	RNA76	0.375629	False	566	100
RNA63	RNA76	0.373345	False	567	100
RNA08	RNA34	0.372801	False	568	100
RNA31	RNA78	0.372546	False	569	100
RNA21	RNA78	0.371933	False	570	100
RNA11	RNA17	0.371585	False	571	100
RNA42	RNA78	0.371304	False	572	100
RNA06	RNA54	0.370334	False	573	100
RNA72	RNA78	0.370143	False	574	100
RNA34	RNA71	0.369575	False	575	100
RNA41	RNA76	0.369462	False	576	100
RNA34	RNA59	0.368381	False	577	100
RNA31	RNA46	0.365664	False	578	100
RNA10	RNA40	0.364908	False	579	100
RNA17	RNA61	0.363955	False	580	100
RNA31	RNA74	0.363522	False	581	100
RNA40	RNA76	0.363401	False	582	100
RNA49	RNA78	0.363202	False	583	100
RNA54	RNA56	0.362709	False	584	100
RNA17	RNA52	0.362328	False	585	100
RNA27	RNA38	0.361312	False	586	100
RNA65	RNA74	0.359025	False	587	100
RNA06	RNA21	0.358579	False	588	100
RNA22	RNA25	0.357674	False	589	100
RNA63	RNA78	0.357565	False	590	100
RNA31	RNA62	0.356534	False	591	100
RNA17	RNA23	0.351951	False	592	100
RNA11	RNA78	0.351265	False	593	100
RNA22	RNA37	0.350775	False	594	100
RNA24	RNA75	0.348966	False	595	100
RNA17	RNA33	0.348831	False	596	100
RNA14	RNA76	0.348507	False	597	100
RNA05	RNA19	0.347526	False	598	100
RNA37	RNA58	0.347418	False	599	100
RNA71	RNA80	0.346975	False	600	100
RNA02	RNA43	0.346437	False	601	100
RNA05	RNA28	0.346184	False	602	100
RNA30	RNA31	0.345468	False	603	100
RNA10	RNA59	0.341483	False	604	100
RNA10	RNA67	0.341386	False	605	100
RNA08	RNA22	0.34107	False	606	100
RNA23	RNA54	0.339885	False	607	100
RNA23	RNA67	0.339195	False	608	100
RNA19	RNA20	0.339181	False	609	100
RNA48	RNA80	0.338292	False	610	100
RNA19	RNA37	0.338277	False	611	100
RNA58	RNA76	0.338036	False	612	100
RNA73	RNA76	0.337893	False	613	100
RNA06	RNA33	0.337156	False	614	100
RNA23	RNA35	0.337093	False	615	100
RNA20	RNA78	0.336864	False	616	100
RNA16	RNA76	0.336155	False	617	100
RNA26	RNA34	0.336043	False	618	100
RNA27	RNA70	0.335561	False	619	100
RNA05	RNA34	0.334997	False	620	100
RNA24	RNA37	0.334791	False	621	100
RNA22	RNA52	0.334329	False	622	100
RNA22	RNA26	0.333505	False	623	100
RNA17	RNA80	0.333335	False	624	100
RNA33	RNA67	0.332953	False	625	100
RNA19	RNA78	0.332731	False	626	100
RNA21	RNA77	0.332322	False	627	100
RNA51	RNA65	0.332101	False	628	100
RNA30	RNA80	0.33084	False	629	100
RNA10	RNA39	0.3307	False	630	100
RNA28	RNA31	0.329929	False	631	100
RNA15	RNA52	0.328364	False	632	100
RNA17	RNA26	0.327369	False	633	100
RNA31	RNA77	0.326603	False	634	100
RNA33	RNA43	0.32583	False	635	100
RNA22	RNA74	0.324939	False	636	100
RNA09	RNA53	0.324456	False	637	100
RNA26	RNA38	0.323685	False	638	100
RNA36	RNA38	0.32105	False	639	100
RNA54	RNA62	0.319522	False	640	100
RNA22	RNA60	0.319033	False	641	100
RNA05	RNA80	0.319022	False	642	100
RNA52	RNA65	0.318411	False	643	100
RNA01	RNA78	0.317672	False	644	100
RNA04	RNA15	0.316937	False	645	100
RNA10	RNA70	0.315938	False	646	100
RNA10	RNA68	0.312557	False	647	100
RNA21	RNA66	0.312329	False	648	100
RNA15	RNA74	0.312277	False	649	100
RNA29	RNA76	0.311786	False	650	100
RNA07	RNA19	0.311708	False	651	100
RNA24	RNA26	0.311668	False	652	100
RNA38	RNA76	0.31163	False	653	100
RNA28	RNA34	0.311241	False	654	100
RNA34	RNA35	0.309292	False	655	100
RNA21	RNA25	0.309271	False	656	100
RNA63	RNA77	0.309186	False	657	100
RNA52	RNA54	0.309086	False	658	100
RNA02	RNA47	0.307685	False	659	100
RNA22	RNA32	0.307136	False	660	100
RNA20	RNA23	0.30674	False	661	100
RNA14	RNA65	0.306735	False	662	100
RNA10	RNA73	0.306488	False	663	100
RNA09	RNA44	0.306293	False	664	100
RNA14	RNA17	0.306268	False	665	100
RNA31	RNA43	0.305719	False	666	100
RNA19	RNA75	0.305685	False	667	100
RNA11	RNA37	0.304927	False	668	100
RNA23	RNA30	0.30319	False	669	100
RNA30	RNA78	0.303177	False	670	100
RNA23	RNA62	0.302854	False	671	100
RNA38	RNA55	0.3028	False	672	100
RNA23	RNA55	0.30275	False	673	100
RNA15	RNA37	0.302061	False	674	100
RNA36	RNA73	0.300012	False	675	100
RNA65	RNA71	0.299099	False	676	100
RNA59	RNA76	0.298848	False	677	100
RNA19	RNA33	0.295102	False	678	100
RNA07	RNA78	0.294157	False	679	100
RNA21	RNA43	0.292592	False	680	100
RNA34	RNA70	0.292526	False	681	100
RNA04	RNA65	0.292489	False	682	100
RNA37	RNA55	0.291995	False	683	100
RNA15	RNA16	0.291692	False	684	100
RNA37	RNA62	0.291655	False	685	100
RNA09	RNA59	0.291283	False	686	100
RNA09	RNA20	0.291253	False	687	100
RNA27	RNA28	0.290478	False	688	100
RNA03	RNA37	0.290425	False	689	100
RNA48	RNA78	0.289569	False	690	100
RNA18	RNA54	0.289348	False	691	100
RNA23	RNA68	0.289318	False	692	100
RNA05	RNA37	0.289249	False	693	100
RNA62	RNA77	0.28839	False	694	100
RNA22	RNA65	0.288159	False	695	100
RNA14	RNA38	0.287422	False	696	100
RNA10	RNA56	0.28727	False	697	100
RNA28	RNA36	0.286805	False	698	100
RNA59	RNA77	0.285713	False	699	100
RNA14	RNA37	0.284614	False	700	100
RNA52	RNA76	0.284529	False	701	100
RNA15	RNA49	0.284157	False	702	100
RNA07	RNA53	0.283881	False	703	100
RNA71	RNA78	0.283798	False	704	100
RNA27	RNA35	0.283564	False	705	100
RNA03	RNA27	0.282773	False	706	100
RNA10	RNA65	0.282144	False	707	100
RNA13	RNA54	0.281562	False	708	100
RNA29	RNA78	0.280229	False	709	100
RNA01	RNA38	0.278742	False	710	100
RNA33	RNA46	0.278097	False	711	100
RNA69	RNA78	0.27792	False	712	100
RNA40	RNA78	0.277859	False	713	100
RNA57	RNA80	0.277824	False	714	100
RNA30	RNA37	0.277062	False	715	100
RNA39	RNA54	0.276677	False	716	100
RNA15	RNA24	0.276313	False	717	100
RNA05	RNA65	0.275404	False	718	100
RNA09	RNA78	0.274728	False	719	100
RNA15	RNA57	0.274583	False	720	100
RNA25	RNA38	0.274442	False	721	100
RNA52	RNA80	0.273907	False	722	100
RNA27	RNA51	0.273644	False	723	100
RNA21	RNA54	0.273632	False	724	100
RNA02	RNA24	0.273587	False	725	100
RNA05	RNA11	0.272173	False	726	100
RNA31	RNA65	0.271967	False	727	100
RNA31	RNA79	0.27121	False	728	100
RNA54	RNA66	0.271044	False	729	100
RNA57	RNA76	0.270475	False	730	100
RNA45	RNA78	0.269302	False	731	100
RNA33	RNA72	0.268813	False	732	100
RNA37	RNA71	0.267716	False	733	100
RNA66	RNA76	0.267066	False	734	100
RNA22	RNA76	0.266831	True	734	101
RNA10	RNA23	0.266688	False	735	101
RNA25	RNA78	0.26664	False	736	101
RNA33	RNA76	0.266537	False	737	101
RNA24	RNA43	0.265836	False	738	101
RNA31	RNA63	0.26537	False	739	101
RNA32	RNA74	0.264331	False	740	101
RNA09	RNA18	0.26406	False	741	101
RNA27	RNA64	0.26389	False	742	101
RNA49	RNA54	0.263343	False	743	101
RNA07	RNA27	0.262881	False	744	101
RNA38	RNA64	0.262865	False	745	101
RNA06	RNA22	0.262267	False	746	101
RNA14	RNA21	0.262068	False	747	101
RNA24	RNA74	0.261314	False	748	101
RNA02	RNA07	0.260904	False	749	101
RNA10	RNA24	0.260863	False	750	101
RNA38	RNA79	0.259307	False	751	101
RNA06	RNA78	0.258734	False	752	101
RNA23	RNA41	0.258473	False	753	101
RNA44	RNA65	0.257303	False	754	101
RNA37	RNA63	0.257121	False	755	101
RNA21	RNA47	0.256996	False	756	101
RNA17	RNA74	0.255124	False	757	101
RNA41	RNA78	0.254822	False	758	101
RNA34	RNA74	0.254499	False	759	101
RNA34	RNA40	0.253603	False	760	101
RNA02	RNA05	0.253486	False	761	101
RNA19	RNA46	0.251821	False	762	101
RNA09	RNA36	0.251699	False	763	101
RNA02	RNA11	0.250866	False	764	101
RNA09	RNA69	0.250671	False	765	101
RNA09	RNA49	0.249197	False	766	101
RNA28	RNA32	0.248136	False	767	101
RNA11	RNA54	0.24773	False	768	101
RNA33	RNA58	0.247704	False	769	101
RNA31	RNA58	0.247378	False	770	101
RNA22	RNA75	0.246317	False	771	101
RNA34	RNA63	0.245865	False	772	101
RNA34	RNA47	0.245537	False	773	101
RNA45	RNA54	0.245143	False	774	101
RNA23	RNA70	0.244862	False	775	101
RNA02	RNA30	0.244596	False	776	101
RNA19	RNA43	0.243262	False	777	101
RNA24	RNA63	0.242966	False	778	101
RNA07	RNA77	0.242399	False	779	101
RNA33	RNA53	0.241827	False	780	101
RNA65	RNA80	0.241496	False	781	101
RNA12	RNA33	0.241315	False	782	101
RNA25	RNA80	0.241195	False	783	101
RNA51	RNA78	0.241004	False	784	101
RNA25	RNA76	0.240898	False	785	101
RNA33	RNA54	0.239876	False	786	101
RNA19	RNA77	0.238537	False	787	101
RNA30	RNA65	0.237793	False	788	101
RNA11	RNA73	0.237786	False	789	101
RNA28	RNA76	0.237279	False	790	101
RNA37	RNA68	0.236567	False	791	101
RNA33	RNA37	0.236535	False	792	101
RNA34	RNA38	0.236141	False	793	101
RNA22	RNA39	0.235334	False	794	101
RNA08	RNA09	0.235071	False	795	101
RNA22	RNA71	0.23498	False	796	101
RNA70	RNA78	0.233507	False	797	101
RNA23	RNA71	0.233488	False	798	101
RNA17	RNA75	0.233411	False	799	101
RNA10	RNA16	0.23275	False	800	101
RNA22	RNA30	0.232621	False	801	101
RNA07	RNA17	0.23253	False	802	101
RNA22	RNA56	0.232043	False	803	101
RNA14	RNA34	0.230906	False	804	101
RNA34	RNA69	0.230559	False	805	101
RNA54	RNA69	0.229959	False	806	101
RNA17	RNA54	0.22977	False	807	101
RNA03	RNA09	0.229527	False	808	101
RNA14	RNA77	0.22927	False	809	101
RNA54	RNA57	0.229164	False	810	101
RNA02	RNA21	0.229156	False	811	101
RNA35	RNA78	0.228697	False	812	101
RNA17	RNA56	0.22752	False	813	101
RNA08	RNA28	0.226858	False	814	101
RNA17	RNA72	0.225258	False	815	101
RNA05	RNA77	0.224457	False	816	101
RNA48	RNA54	0.224035	False	817	101
RNA42	RNA70	0.22308	False	818	101
RNA26	RNA37	0.222013	False	819	101
RNA03	RNA21	0.221768	False	820	101
RNA41	RNA80	0.221247	False	821	101
RNA21	RNA42	0.221054	False	822	101
RNA36	RNA76	0.220901	False	823	101
RNA67	RNA78	0.219577	False	824	101
RNA23	RNA38	0.218903	False	825	101
RNA33	RNA77	0.218571	False	826	101
RNA01	RNA37	0.218094	False	827	101
RNA23	RNA37	0.217418	False	828	101
RNA11	RNA65	0.216701	False	829	101
RNA23	RNA28	0.215651	False	830	101
RNA30	RNA33	0.215491	False	831	101
RNA10	RNA18	0.215459	False	832	101
RNA23	RNA25	0.215402	False	833	101
RNA34	RNA44	0.214958	False	834	101
RNA37	RNA60	0.213453	False	835	101
RNA51	RNA53	0.213393	False	836	101
RNA35	RNA77	0.212975	False	837	101
RNA22	RNA44	0.212064	False	838	101
RNA23	RNA24	0.211125	False	839	101
RNA02	RNA38	0.210954	False	840	101
RNA15	RNA36	0.210453	False	841	101
RNA02	RNA32	0.210341	False	842	101
RNA54	RNA63	0.210311	False	843	101
RNA07	RNA76	0.20941	False	844	101
RNA10	RNA48	0.209386	False	845	101
RNA19	RNA61	0.208136	False	846	101
RNA02	RNA68	0.207991	False	847	101
RNA02	RNA37	0.207774	False	848	101
RNA22	RNA34	0.20724	False	849	101
RNA09	RNA67	0.207036	False	850	101
RNA32	RNA34	0.206269	False	851	101
RNA20	RNA60	0.206142	False	852	101
RNA19	RNA60	0.205875	False	853	101
RNA17	RNA43	0.204018	False	854	101
RNA49	RNA76	0.202722	False	855	101
RNA24	RNA35	0.202586	False	856	101
RNA55	RNA65	0.199881	False	857	101
RNA17	RNA28	0.199528	False	858	101
RNA31	RNA38	0.199022	False	859	101
RNA65	RNA70	0.198758	False	860	101
RNA02	RNA46	0.19853	False	861	101
RNA04	RNA14	0.198074	False	862	101
RNA48	RNA65	0.197328	False	863	101
RNA13	RNA76	0.197141	False	864	101
RNA37	RNA41	0.196953	False	865	101
RNA17	RNA70	0.195853	False	866	101
RNA23	RNA63	0.19568	False	867	101
RNA31	RNA44	0.193897	False	868	101
RNA11	RNA40	0.192481	False	869	101
RNA34	RNA41	0.192471	False	870	101
RNA38	RNA53	0.191426	False	871	101
RNA04	RNA80	0.191344	False	872	101
RNA12	RNA17	0.191187	False	873	101
RNA17	RNA68	0.19107	False	874	101
RNA46	RNA65	0.190782	False	875	101
RNA08	RNA31	0.190475	False	876	101
RNA50	RNA76	0.189699	False	877	101
RNA09	RNA38	0.189655	False	878	101
RNA07	RNA38	0.189393	False	879	101
RNA37	RNA69	0.188088	False	880	101
RNA31	RNA52	0.187925	False	881	101
RNA37	RNA43	0.187898	False	882	101
RNA32	RNA54	0.186538	False	883	101
RNA19	RNA66	0.186452	False	884	101
RNA10	RNA29	0.186408	False	885	101
RNA16	RNA37	0.186229	False	886	101
RNA74	RNA78	0.185884	False	887	101
RNA05	RNA62	0.185532	False	888	101
RNA12	RNA23	0.185402	False	889	101
RNA06	RNA23	0.184055	False	890	101
RNA27	RNA65	0.183999	False	891	101
RNA03	RNA32	0.183	False	892	101
RNA38	RNA77	0.182743	False	893	101
RNA54	RNA79	0.182725	False	894	101
RNA34	RNA53	0.182683	False	895	101
RNA53	RNA70	0.182116	False	896	101
RNA31	RNA42	0.181806	False	897	101
RNA27	RNA68	0.181684	False	898	101
RNA04	RNA53	0.180854	False	899	101
RNA09	RNA39	0.180733	False	900	101
RNA31	RNA59	0.179938	False	901	101
RNA07	RNA21	0.179681	False	902	101
RNA65	RNA67	0.179654	False	903	101
RNA04	RNA22	0.179272	False	904	101
RNA53	RNA54	0.178604	False	905	101
RNA01	RNA27	0.176441	False	906	101
RNA22	RNA69	0.176121	False	907	101
RNA23	RNA47	0.175695	False	908	101
RNA65	RNA75	0.175127	False	909	101
RNA05	RNA35	0.174386	False	910	101
RNA10	RNA57	0.174384	False	911	101
RNA07	RNA24	0.173817	False	912	101
RNA39	RNA78	0.172973	False	913	101
RNA43	RNA53	0.171663	False	914	101
RNA21	RNA30	0.170452	False	915	101
RNA23	RNA44	0.17044	False	916	101
RNA37	RNA74	0.169148	False	917	101
RNA24	RNA77	0.168958	False	918	101
RNA68	RNA80	0.168892	False	919	101
RNA53	RNA78	0.167961	False	920	101
RNA23	RNA33	0.167949	False	921	101
RNA10	RNA63	0.166809	False	922	101
RNA65	RNA77	0.166614	False	923	101
RNA15	RNA26	0.166492	False	924	101
RNA34	RNA46	0.166252	False	925	101
RNA19	RNA72	0.165813	False	926	101
RNA44	RNA54	0.164623	False	927	101
RNA33	RNA52	0.164321	False	928	101
RNA65	RNA66	0.164031	False	929	101
RNA22	RNA63	0.16378	False	930	101
RNA33	RNA66	0.163573	False	931	101
RNA34	RNA62	0.161942	False	932	101
RNA18	RNA65	0.161529	False	933	101
RNA19	RNA23	0.160819	False	934	101
RNA02	RNA14	0.159925	False	935	101
RNA17	RNA65	0.158712	False	936	101
RNA36	RNA54	0.158339	False	937	101
RNA23	RNA52	0.1582	False	938	101
RNA10	RNA52	0.157689	False	939	101
RNA53	RNA76	0.156855	False	940	101
RNA33	RNA71	0.156854	False	941	101
RNA08	RNA77	0.156489	False	942	101
RNA30	RNA34	0.156113	False	943	101
RNA39	RNA50	0.155428	False	944	101
RNA32	RNA66	0.154694	False	945	101
RNA10	RNA53	0.154597	False	946	101
RNA10	RNA71	0.154339	False	947	101
RNA09	RNA58	0.154069	False	948	101
RNA38	RNA56	0.153375	False	949	101
RNA10	RNA11	0.152226	False	950	101
RNA42	RNA53	0.152183	False	951	101
RNA54	RNA68	0.151731	False	952	101
RNA04	RNA23	0.15172	False	953	101
RNA58	RNA77	0.151468	False	954	101
RNA27	RNA50	0.151052	False	955	101
RNA24	RNA78	0.150833	False	956	101
RNA24	RNA31	0.150661	False	957	101
RNA10	RNA28	0.150594	False	958	101
RNA15	RNA72	0.150474	False	959	101
RNA47	RNA65	0.149248	False	960	101
RNA33	RNA39	0.149095	False	961	101
RNA32	RNA52	0.148081	False	962	101
RNA09	RNA76	0.147942	False	963	101
RNA05	RNA73	0.147396	False	964	101
RNA09	RNA72	0.146819	False	965	101
RNA24	RNA32	0.146794	False	966	101
RNA04	RNA33	0.146654	False	967	101
RNA13	RNA23	0.146577	False	968	101
RNA27	RNA67	0.146538	False	969	101
RNA13	RNA31	0.144507	False	970	101
RNA61	RNA78	0.14436	False	971	101
RNA60	RNA78	0.144318	False	972	101
RNA29	RNA53	0.143852	False	973	101
RNA17	RNA36	0.143222	False	974	101
RNA09	RNA35	0.143175	False	975	101
RNA26	RNA54	0.142358	False	976	101
RNA16	RNA23	0.141724	False	977	101
RNA42	RNA76	0.141428	False	978	101
RNA17	RNA35	0.140603	False	979	101
RNA54	RNA70	0.139776	False	980	101
RNA38	RNA75	0.139518	False	981	101
RNA09	RNA80	0.139417	False	982	101
RNA12	RNA15	0.139371	False	983	101
RNA46	RNA54	0.139242	False	984	101
RNA29	RNA65	0.138879	False	985	101
RNA02	RNA10	0.138512	False	986	101
RNA48	RNA76	0.138407	False	987	101
RNA17	RNA29	0.137944	False	988	101
RNA27	RNA49	0.137712	False	989	101
RNA12	RNA22	0.137627	False	990	101
RNA61	RNA76	0.137062	False	991	101
RNA26	RNA78	0.136638	False	992	101
RNA33	RNA61	0.136505	False	993	101
RNA05	RNA14	0.13599	False	994	101
RNA36	RNA66	0.135634	False	995	101
RNA05	RNA75	0.134949	False	996	101
RNA05	RNA50	0.1341	False	997	101
RNA09	RNA74	0.133912	False	998	101
RNA22	RNA50	0.133112	False	999	101
RNA21	RNA58	0.133092	False	1000	101
RNA15	RNA70	0.13225	False	1001	101
RNA17	RNA73	0.131193	False	1002	101
RNA11	RNA21	0.130906	False	1003	101
RNA60	RNA76	0.13048	False	1004	101
RNA34	RNA77	0.130346	False	1005	101
RNA33	RNA60	0.130033	False	1006	101
RNA09	RNA66	0.129483	False	1007	101
RNA09	RNA50	0.129369	False	1008	101
RNA68	RNA76	0.128728	False	1009	101
RNA31	RNA45	0.128418	False	1010	101
RNA53	RNA61	0.127925	False	1011	101
RNA35	RNA37	0.127728	False	1012	101
RNA21	RNA53	0.127726	False	1013	101
RNA32	RNA36	0.127322	False	1014	101
RNA22	RNA72	0.127267	False	1015	101
RNA34	RNA39	0.127079	False	1016	101
RNA62	RNA72	0.126136	False	1017	101
RNA27	RNA42	0.126025	False	1018	101
RNA33	RNA38	0.125633	False	1019	101
RNA18	RNA27	0.125232	False	1020	101
RNA09	RNA33	0.124463	False	1021	101
RNA22	RNA24	0.124368	False	1022	101
RNA10	RNA64	0.12428	False	1023	101
RNA24	RNA38	0.123497	False	1024	101
RNA13	RNA15	0.123035	False	1025	101
RNA01	RNA76	0.122919	False	1026	101
RNA65	RNA69	0.122712	False	1027	101
RNA10	RNA17	0.122446	False	1028	101
RNA53	RNA65	0.122246	False	1029	101
RNA15	RNA59	0.121966	False	1030	101
RNA38	RNA41	0.120823	False	1031	101
RNA60	RNA65	0.120321	False	1032	101
RNA22	RNA59	0.120205	False	1033	101
RNA34	RNA58	0.120017	False	1034	101
RNA15	RNA25	0.119281	False	1035	101
RNA14	RNA39	0.119116	False	1036	101
RNA05	RNA25	0.118283	False	1037	101
RNA04	RNA21	0.11823	False	1038	101
RNA14	RNA70	0.118106	False	1039	101
RNA15	RNA75	0.117748	False	1040	101
RNA15	RNA35	0.117622	False	1041	101
RNA20	RNA43	0.117571	False	1042	101
RNA33	RNA75	0.116684	False	1043	101
RNA26	RNA32	0.116485	False	1044	101
RNA34	RNA66	0.116411	False	1045	101
RNA34	RNA56	0.113568	False	1046	101
RNA01	RNA10	0.113429	False	1047	101
RNA51	RNA76	0.113168	False	1048	101
RNA06	RNA34	0.112981	False	1049	101
RNA10	RNA80	0.112918	False	1050	101
RNA27	RNA69	0.111702	False	1051	101
RNA19	RNA42	0.111274	False	1052	101
RNA24	RNA58	0.110741	False	1053	101
RNA19	RNA74	0.110142	False	1054	101
RNA39	RNA51	0.109674	False	1055	101
RNA22	RNA73	0.108755	False	1056	101
RNA21	RNA68	0.108557	False	1057	101
RNA06	RNA11	0.108473	False	1058	101
RNA37	RNA70	0.108466	False	1059	101
RNA06	RNA37	0.108438	False	1060	101
RNA05	RNA38	0.108175	False	1061	101
RNA20	RNA50	0.108171	False	1062	101
RNA19	RNA38	0.107497	False	1063	101
RNA04	RNA37	0.107475	False	1064	101
RNA38	RNA50	0.106536	False	1065	101
RNA18	RNA77	0.105847	False	1066	101
RNA32	RNA43	0.105721	False	1067	101
RNA74	RNA77	0.105674	False	1068	101
RNA24	RNA52	0.105515	False	1069	101
RNA49	RNA80	0.105497	False	1070	101
RNA29	RNA77	0.10521	False	1071	101
RNA02	RNA22	0.104897	False	1072	101
RNA32	RNA53	0.104842	False	1073	101
RNA19	RNA40	0.103119	False	1074	101
RNA54	RNA72	0.102047	False	1075	101
RNA23	RNA75	0.101986	False	1076	101
RNA15	RNA58	0.101718	False	1077	101
RNA05	RNA51	0.101482	False	1078	101
RNA62	RNA65	0.101245	False	1079	101
RNA68	RNA78	0.101056	False	1080	101
RNA36	RNA53	0.100777	False	1081	101
RNA04	RNA51	0.100645	False	1082	101
RNA16	RNA17	0.100541	False	1083	101
RNA21	RNA57	0.100205	False	1084	101
RNA36	RNA62	0.0997241	False	1085	101
RNA05	RNA63	0.0996677	False	1086	101
RNA22	RNA31	0.0995293	False	1087	101
RNA53	RNA60	0.0993571	False	1088	101
RNA29	RNA42	0.0983884	False	1089	101
RNA34	RNA54	0.0983554	False	1090	101
RNA37	RNA65	0.0979488	False	1091	101
RNA54	RNA64	0.0975365	False	1092	101
RNA20	RNA34	0.0974904	False	1093	101
RNA37	RNA66	0.0974528	False	1094	101
RNA04	RNA34	0.0963204	False	1095	101
RNA37	RNA67	0.0962031	False	1096	101
RNA04	RNA10	0.0957438	False	1097	101
RNA14	RNA40	0.0954149	False	1098	101
RNA01	RNA65	0.0952352	False	1099	101
RNA24	RNA42	0.0949702	False	1100	101
RNA05	RNA59	0.0947966	False	1101	101
RNA03	RNA77	0.0943319	False	1102	101
RNA05	RNA58	0.0942978	False	1103	101
RNA23	RNA36	0.0937286	False	1104	101
RNA24	RNA72	0.0936059	False	1105	101
RNA21	RNA61	0.0934102	False	1106	101
RNA14	RNA59	0.0928904	False	1107	101
RNA35	RNA70	0.0920702	False	1108	101
RNA10	RNA12	0.0920174	False	1109	101
RNA31	RNA53	0.0917321	False	1110	101
RNA17	RNA25	0.0914571	False	1111	101
RNA21	RNA65	0.091378	False	1112	101
RNA14	RNA24	0.0911825	False	1113	101
RNA05	RNA39	0.0910468	False	1114	101
RNA04	RNA78	0.0909545	False	1115	101
RNA31	RNA56	0.0909217	False	1116	101
RNA02	RNA60	0.0906382	False	1117	101
RNA24	RNA40	0.0905158	False	1118	101
RNA37	RNA39	0.090219	False	1119	101
RNA43	RNA70	0.0898581	False	1120	101
RNA10	RNA69	0.0895162	False	1121	101
RNA32	RNA38	0.0894899	False	1122	101
RNA24	RNA59	0.0893445	False	1123	101
RNA17	RNA18	0.0892465	False	1124	101
RNA15	RNA17	0.0890147	False	1125	101
RNA02	RNA28	0.0884899	False	1126	101
RNA24	RNA36	0.0883747	False	1127	101
RNA04	RNA77	0.0880911	False	1128	101
RNA24	RNA79	0.0877618	False	1129	101
RNA72	RNA77	0.0874978	False	1130	101
RNA54	RNA75	0.0870259	False	1131	101
RNA05	RNA27	0.0865188	False	1132	101
RNA37	RNA47	0.0862851	False	1133	101
RNA59	RNA65	0.0859954	False	1134	101
RNA04	RNA62	0.0856131	False	1135	101
RNA23	RNA39	0.0848361	False	1136	101
RNA11	RNA19	0.0842354	False	1137	101
RNA21	RNA46	0.083646	False	1138	101
RNA23	RNA49	0.0832318	False	1139	101
RNA17	RNA79	0.0831948	False	1140	101
RNA02	RNA15	0.0830076	False	1141	101
RNA28	RNA38	0.0826941	False	1142	101
RNA54	RNA65	0.082657	False	1143	101
RNA11	RNA41	0.0817236	False	1144	101
RNA14	RNA73	0.0815547	False	1145	101
RNA01	RNA54	0.0815334	False	1146	101
RNA21	RNA62	0.0814138	False	1147	101
RNA15	RNA48	0.081319	False	1148	101
RNA28	RNA54	0.0809735	False	1149	101
RNA32	RNA68	0.0807949	False	1150	101
RNA12	RNA31	0.0805524	False	1151	101
RNA11	RNA72	0.0792845	False	1152	101
RNA24	RNA54	0.0789837	False	1153	101
RNA21	RNA38	0.0788387	False	1154	101
RNA14	RNA46	0.0781725	False	1155	101
RNA32	RNA37	0.077745	False	1156	101
RNA24	RNA47	0.0776154	False	1157	101
RNA12	RNA65	0.0775766	False	1158	101
RNA20	RNA54	0.0770868	False	1159	101
RNA22	RNA68	0.0766992	False	1160	101
RNA15	RNA60	0.076681	False	1161	101
RNA53	RNA77	0.0762545	False	1162	101
RNA64	RNA78	0.0761777	False	1163	101
RNA01	RNA22	0.0759361	False	1164	101
RNA63	RNA65	0.0749618	False	1165	101
RNA02	RNA19	0.0749028	False	1166	101
RNA14	RNA19	0.0747762	False	1167	101
RNA09	RNA54	0.0747603	False	1168	101
RNA05	RNA36	0.0746966	False	1169	101
RNA11	RNA16	0.074427	False	1170	101
RNA21	RNA56	0.0742354	False	1171	101
RNA19	RNA28	0.07399	False	1172	101
RNA15	RNA47	0.0737876	False	1173	101
RNA61	RNA65	0.0735972	False	1174	101
RNA06	RNA17	0.0734484	False	1175	101
RNA07	RNA29	0.0734231	False	1176	101
RNA50	RNA77	0.0733884	False	1177	101
RNA15	RNA68	0.0730195	False	1178	101
RNA42	RNA77	0.072994	False	1179	101
RNA72	RNA76	0.072938	False	1180	101
RNA51	RNA77	0.0725798	False	1181	101
RNA19	RNA47	0.0725203	False	1182	101
RNA38	RNA54	0.0716466	False	1183	101
RNA20	RNA36	0.0709236	False	1184	101
RNA11	RNA32	0.0708255	False	1185	101
RNA02	RNA73	0.0706413	False	1186	101
RNA14	RNA53	0.0705091	False	1187	101
RNA27	RNA55	0.0701726	False	1188	101
RNA25	RNA27	0.0697922	False	1189	101
RNA38	RNA68	0.0685539	False	1190	101
RNA24	RNA45	0.0680287	False	1191	101
RNA06	RNA65	0.0677611	False	1192	101
RNA45	RNA77	0.0676592	False	1193	101
RNA20	RNA37	0.067519	False	1194	101
RNA14	RNA32	0.067441	False	1195	101
RNA10	RNA13	0.0672314	False	1196	101
RNA07	RNA26	0.0670751	False	1197	101
RNA07	RNA32	0.0670727	False	1198	101
RNA21	RNA60	0.0667936	False	1199	101
RNA21	RNA39	0.0665957	False	1200	101
RNA40	RNA54	0.066545	False	1201	101
RNA17	RNA48	0.0660653	False	1202	101
RNA04	RNA58	0.0659844	False	1203	101
RNA04	RNA36	0.0656769	False	1204	101
RNA11	RNA75	0.0655955	False	1205	101
RNA20	RNA42	0.0652255	False	1206	101
RNA02	RNA03	0.0650806	False	1207	101
RNA37	RNA42	0.0650111	False	1208	101
RNA17	RNA34	0.064921	False	1209	101
RNA17	RNA22	0.064478	False	1210	101
RNA54	RNA73	0.0641793	False	1211	101
RNA15	RNA61	0.0628214	False	1212	101
RNA38	RNA51	0.0627966	False	1213	101
RNA05	RNA67	0.0611331	False	1214	101
RNA23	RNA79	0.0610046	False	1215	101
RNA11	RNA39	0.0608904	False	1216	101
RNA05	RNA60	0.0603039	False	1217	101
RNA17	RNA41	0.0602745	False	1218	101
RNA39	RNA77	0.0596284	False	1219	101
RNA24	RNA60	0.059609	False	1220	101
RNA15	RNA53	0.0595824	False	1221	101
RNA21	RNA59	0.0585572	False	1222	101
RNA29	RNA37	0.0585143	False	1223	101
RNA04	RNA11	0.0580617	False	1224	101
RNA37	RNA45	0.0579085	False	1225	101
RNA02	RNA66	0.0577927	False	1226	101
RNA25	RNA34	0.0577616	False	1227	101
RNA13	RNA17	0.0575939	False	1228	101
RNA14	RNA47	0.0575588	False	1229	101
RNA24	RNA25	0.0573552	False	1230	101
RNA03	RNA24	0.0571899	False	1231	101
RNA49	RNA65	0.0570615	False	1232	101
RNA13	RNA38	0.0568568	False	1233	101
RNA17	RNA30	0.0566261	False	1234	101
RNA14	RNA51	0.0565664	False	1235	101
RNA15	RNA32	0.0564091	False	1236	101
RNA10	RNA25	0.0555563	False	1237	101
RNA05	RNA79	0.0553761	False	1238	101
RNA05	RNA33	0.0552871	False	1239	101
RNA10	RNA79	0.0551762	False	1240	101
RNA20	RNA61	0.054602	False	1241	101
RNA34	RNA61	0.0539889	False	1242	101
RNA40	RNA65	0.0537489	False	1243	101
RNA31	RNA64	0.0536114	False	1244	101
RNA14	RNA58	0.0535617	False	1245	101
RNA11	RNA51	0.053054	False	1246	101
RNA32	RNA70	0.0528651	False	1247	101
RNA14	RNA62	0.0523538	False	1248	101
RNA38	RNA70	0.0520789	False	1249	101
RNA12	RNA38	0.0519181	False	1250	101
RNA02	RNA20	0.0518871	False	1251	101
RNA38	RNA60	0.0516252	False	1252	101
RNA15	RNA40	0.0515068	False	1253	101
RNA13	RNA24	0.0507921	False	1254	101
RNA02	RNA74	0.0506262	False	1255	101
RNA11	RNA36	0.0504726	False	1256	101
RNA17	RNA31	0.0504614	False	1257	101
RNA43	RNA77	0.0502544	False	1258	101
RNA03	RNA19	0.0501296	False	1259	101
RNA64	RNA76	0.0499203	False	1260	101
RNA16	RNA34	0.0499108	False	1261	101
RNA15	RNA67	0.0495227	False	1262	101
RNA14	RNA72	0.0493143	False	1263	101
RNA46	RNA51	0.0491142	False	1264	101
RNA24	RNA46	0.0489783	False	1265	101
RNA11	RNA43	0.0488355	False	1266	101
RNA02	RNA42	0.0487422	False	1267	101
RNA26	RNA43	0.0486881	False	1268	101
RNA54	RNA67	0.0485928	False	1269	101
RNA17	RNA67	0.0484754	False	1270	101
RNA21	RNA44	0.0482499	False	1271	101
RNA27	RNA61	0.0482284	False	1272	101
RNA53	RNA73	0.0481694	False	1273	101
RNA75	RNA77	0.0480642	False	1274	101
RNA36	RNA43	0.0478101	False	1275	101
RNA18	RNA80	0.0476571	False	1276	101
RNA23	RNA50	0.0471016	False	1277	101
RNA34	RNA67	0.0470671	False	1278	101
RNA21	RNA24	0.046875	False	1279	101
RNA05	RNA74	0.0467786	False	1280	101
RNA11	RNA53	0.0465341	False	1281	101
RNA24	RNA51	0.0465242	False	1282	101
RNA11	RNA25	0.0464493	False	1283	101
RNA11	RNA58	0.0464428	False	1284	101
RNA06	RNA38	0.0461972	False	1285	101
RNA58	RNA72	0.0456459	False	1286	101
RNA38	RNA43	0.0452554	False	1287	101
RNA11	RNA70	0.0448151	False	1288	101
RNA56	RNA77	0.0444834	False	1289	101
RNA22	RNA29	0.044478	False	1290	101
RNA38	RNA74	0.0443763	False	1291	101
RNA36	RNA58	0.0442217	False	1292	101
RNA03	RNA17	0.044023	False	1293	101
RNA14	RNA54	0.0438286	False	1294	101
RNA25	RNA53	0.0437449	False	1295	101
RNA38	RNA72	0.0436542	False	1296	101
RNA54	RNA61	0.043353	False	1297	101
RNA17	RNA71	0.0430209	False	1298	101
RNA39	RNA53	0.0427562	False	1299	101
RNA38	RNA73	0.0427251	False	1300	101
RNA08	RNA17	0.0426884	False	1301	101
RNA28	RNA35	0.042492	False	1302	101
RNA14	RNA36	0.0424451	False	1303	101
RNA34	RNA60	0.0416761	False	1304	101
RNA23	RNA76	0.0413971	False	1305	101
RNA36	RNA59	0.0410344	False	1306	101
RNA32	RNA73	0.0409711	False	1307	101
RNA07	RNA72	0.0406283	False	1308	101
RNA38	RNA62	0.0406264	False	1309	101
RNA38	RNA61	0.0404582	False	1310	101
RNA02	RNA35	0.0401205	False	1311	101
RNA06	RNA19	0.039703	False	1312	101
RNA27	RNA48	0.039533	False	1313	101
RNA22	RNA45	0.0390364	False	1314	101
RNA02	RNA33	0.0390007	False	1315	101
RNA16	RNA65	0.0388045	False	1316	101
RNA37	RNA61	0.0384474	False	1317	101
RNA41	RNA65	0.038399	False	1318	101
RNA35	RNA38	0.0382836	False	1319	101
RNA23	RNA51	0.0380617	False	1320	101
RNA05	RNA70	0.0379951	False	1321	101
RNA29	RNA43	0.0374557	False	1322	101
RNA03	RNA34	0.0370617	False	1323	101
RNA12	RNA24	0.0369454	False	1324	101
RNA63	RNA72	0.0366853	False	1325	101
RNA16	RNA38	0.0363356	False	1326	101
RNA24	RNA69	0.0362571	False	1327	101
RNA69	RNA77	0.036021	False	1328	101
RNA17	RNA21	0.0356057	False	1329	101
RNA20	RNA77	0.0354797	False	1330	101
RNA20	RNA45	0.0353759	False	1331	101
RNA56	RNA76	0.0351174	False	1332	101
RNA28	RNA73	0.0347548	False	1333	101
RNA35	RNA72	0.0346252	False	1334	101
RNA02	RNA71	0.0343344	False	1335	101
RNA32	RNA46	0.034295	False	1336	101
RNA06	RNA15	0.0340002	False	1337	101
RNA19	RNA71	0.0332878	False	1338	101
RNA38	RNA44	0.0332746	False	1339	101
RNA23	RNA69	0.032777	False	1340	101
RNA25	RNA33	0.0326357	False	1341	101
RNA22	RNA27	0.0325441	False	1342	101
RNA14	RNA75	0.032304	False	1343	101
RNA17	RNA66	0.0320198	False	1344	101
RNA14	RNA26	0.0319752	False	1345	101
RNA35	RNA54	0.0318931	False	1346	101
RNA23	RNA46	0.0316086	False	1347	101
RNA05	RNA55	0.0315105	False	1348	101
RNA20	RNA38	0.0314237	False	1349	101
RNA38	RNA80	0.0313749	False	1350	101
RNA38	RNA69	0.031233	False	1351	101
RNA04	RNA75	0.0310015	False	1352	101
RNA35	RNA36	0.030813	False	1353	101
RNA36	RNA69	0.0306626	False	1354	101
RNA05	RNA29	0.0303606	False	1355	101
RNA17	RNA69	0.0302882	False	1356	101
RNA51	RNA62	0.0299201	False	1357	101
RNA37	RNA51	0.0299039	False	1358	101
RNA14	RNA63	0.0292284	False	1359	101
RNA54	RNA60	0.0290008	False	1360	101
RNA15	RNA41	0.0288842	False	1361	101
RNA07	RNA37	0.0287581	False	1362	101
RNA11	RNA30	0.0285513	False	1363	101
RNA05	RNA43	0.0285342	False	1364	101
RNA53	RNA58	0.0283648	False	1365	101
RNA15	RNA63	0.0283149	False	1366	101
RNA15	RNA29	0.0281274	False	1367	101
RNA35	RNA65	0.028089	False	1368	101
RNA08	RNA20	0.0280104	False	1369	101
RNA04	RNA50	0.0277406	False	1370	101
RNA11	RNA50	0.0277292	False	1371	101
RNA08	RNA38	0.0276944	False	1372	101
RNA28	RNA39	0.0274944	False	1373	101
RNA21	RNA28	0.0274069	False	1374	101
RNA33	RNA62	0.0273173	False	1375	101
RNA22	RNA38	0.0271528	False	1376	101
RNA19	RNA52	0.0270478	False	1377	101
RNA15	RNA46	0.0269933	False	1378	101
RNA02	RNA54	0.0266273	False	1379	101
RNA28	RNA75	0.0264447	False	1380	101
RNA39	RNA62	0.0259967	False	1381	101
RNA64	RNA65	0.0259525	False	1382	101
RNA11	RNA77	0.0258091	False	1383	101
RNA11	RNA26	0.0256636	False	1384	101
RNA37	RNA50	0.0255758	False	1385	101
RNA58	RNA65	0.0255008	False	1386	101
RNA24	RNA70	0.0252067	False	1387	101
RNA43	RNA51	0.0247818	False	1388	101
RNA02	RNA72	0.0246525	False	1389	101
RNA38	RNA57	0.0245715	False	1390	101
RNA36	RNA55	0.0244197	False	1391	101
RNA14	RNA50	0.0243928	False	1392	101
RNA19	RNA24	0.0241577	False	1393	101
RNA26	RNA53	0.0240973	False	1394	101
RNA36	RNA72	0.0240866	False	1395	101
RNA32	RNA69	0.0240457	False	1396	101
RNA16	RNA24	0.0240338	False	1397	101
RNA24	RNA67	0.0240112	False	1398	101
RNA20	RNA59	0.0239782	False	1399	101
RNA16	RNA19	0.0239592	False	1400	101
RNA15	RNA79	0.0238965	False	1401	101
RNA65	RNA79	0.0238791	False	1402	101
RNA11	RNA55	0.0238542	False	1403	101
RNA08	RNA51	0.023796	False	1404	101
RNA11	RNA59	0.0235752	False	1405	101
RNA11	RNA45	0.0234609	False	1406	101
RNA20	RNA46	0.0233472	False	1407	101
RNA17	RNA59	0.0230949	False	1408	101
RNA14	RNA41	0.0230312	False	1409	101
RNA07	RNA70	0.0228719	False	1410	101
RNA39	RNA58	0.0225332	False	1411	101
RNA05	RNA42	0.0225304	False	1412	101
RNA29	RNA34	0.0218661	False	1413	101
RNA19	RNA45	0.0217816	False	1414	101
RNA24	RNA61	0.021759	False	1415	101
RNA21	RNA63	0.0217555	False	1416	101
RNA11	RNA71	0.0212587	False	1417	101
RNA03	RNA54	0.0210436	False	1418	101
RNA11	RNA68	0.0208385	False	1419	101
RNA37	RNA57	0.0208234	False	1420	101
RNA19	RNA41	0.020724	False	1421	101
RNA04	RNA32	0.0207228	False	1422	101
RNA46	RNA73	0.0206614	False	1423	101
RNA10	RNA20	0.0206587	False	1424	101
RNA05	RNA69	0.0203541	False	1425	101
RNA06	RNA14	0.020336	False	1426	101
RNA02	RNA69	0.0203278	False	1427	101
RNA12	RNA34	0.0198399	False	1428	101
RNA22	RNA67	0.0198309	False	1429	101
RNA15	RNA62	0.0197025	False	1430	101
RNA16	RNA77	0.0191508	False	1431	101
RNA37	RNA64	0.0190761	False	1432	101
RNA36	RNA74	0.0189895	False	1433	101
RNA29	RNA38	0.0189854	False	1434	101
RNA04	RNA24	0.0189374	False	1435	101
RNA30	RNA54	0.0188191	False	1436	101
RNA36	RNA50	0.0186895	False	1437	101
RNA06	RNA24	0.0185819	False	1438	101
RNA38	RNA71	0.0185698	False	1439	101
RNA14	RNA42	0.0184858	False	1440	101
RNA17	RNA40	0.0182572	False	1441	101
RNA14	RNA66	0.0180081	False	1442	101
RNA19	RNA35	0.0176737	False	1443	101
RNA46	RNA53	0.0176274	False	1444	101
RNA20	RNA58	0.0174093	False	1445	101
RNA14	RNA28	0.0173956	False	1446	101
RNA20	RNA51	0.0173503	False	1447	101
RNA14	RNA43	0.0173097	False	1448	101
RNA20	RNA70	0.0172738	False	1449	101
RNA04	RNA25	0.0171938	False	1450	101
RNA18	RNA23	0.0171335	False	1451	101
RNA04	RNA63	0.0169375	False	1452	101
RNA51	RNA58	0.016897	False	1453	101
RNA30	RNA38	0.0167893	False	1454	101
RNA17	RNA37	0.016742	False	1455	101
RNA02	RNA56	0.0166576	False	1456	101
RNA03	RNA38	0.0165848	False	1457	101
RNA34	RNA79	0.01654	False	1458	101
RNA05	RNA16	0.0163886	False	1459	101
RNA05	RNA40	0.0161768	False	1460	101
RNA18	RNA31	0.0161728	False	1461	101
RNA17	RNA77	0.0161674	False	1462	101
RNA17	RNA58	0.0159016	False	1463	101
RNA53	RNA62	0.0153078	False	1464	101
RNA24	RNA44	0.0151828	False	1465	101
RNA32	RNA42	0.0150671	False	1466	101
RNA31	RNA69	0.0149847	False	1467	101
RNA38	RNA58	0.01498	False	1468	101
RNA08	RNA19	0.0149499	False	1469	101
RNA07	RNA52	0.0147949	False	1470	101
RNA43	RNA72	0.0146384	False	1471	101
RNA29	RNA39	0.0145889	False	1472	101
RNA03	RNA05	0.0145713	False	1473	101
RNA11	RNA60	0.0145276	False	1474	101
RNA59	RNA72	0.0144546	False	1475	101
RNA40	RNA77	0.0142088	False	1476	101
RNA05	RNA07	0.0139007	False	1477	101
RNA13	RNA34	0.0137306	False	1478	101
RNA06	RNA53	0.0136432	False	1479	101
RNA03	RNA36	0.0135588	False	1480	101
RNA32	RNA63	0.0135087	False	1481	101
RNA05	RNA06	0.013255	False	1482	101
RNA05	RNA57	0.0131784	False	1483	101
RNA14	RNA16	0.0131664	False	1484	101
RNA36	RNA77	0.0131356	False	1485	101
RNA12	RNA21	0.0131093	False	1486	101
RNA10	RNA49	0.0130493	False	1487	101
RNA39	RNA42	0.0129665	False	1488	101
RNA14	RNA74	0.0126824	False	1489	101
RNA17	RNA38	0.0126201	False	1490	101
RNA28	RNA53	0.0126113	False	1491	101
RNA19	RNA30	0.012542	False	1492	101
RNA51	RNA70	0.0124961	False	1493	101
RNA01	RNA80	0.0124562	False	1494	101
RNA26	RNA41	0.0123955	False	1495	101
RNA39	RNA70	0.0123299	False	1496	101
RNA26	RNA42	0.0122631	False	1497	101
RNA26	RNA36	0.0120641	False	1498	101
RNA05	RNA47	0.0120613	False	1499	101
RNA02	RNA25	0.0119891	False	1500	101
RNA20	RNA26	0.0117471	False	1501	101
RNA29	RNA54	0.0117318	False	1502	101
RNA37	RNA56	0.0114411	False	1503	101
RNA28	RNA77	0.0113693	False	1504	101
RNA05	RNA08	0.011355	False	1505	101
RNA34	RNA52	0.0112761	False	1506	101
RNA01	RNA09	0.0111991	False	1507	101
RNA11	RNA66	0.0108958	False	1508	101
RNA05	RNA56	0.0108406	False	1509	101
RNA36	RNA63	0.0106715	False	1510	101
RNA13	RNA65	0.0106362	False	1511	101
RNA02	RNA53	0.0106215	False	1512	101
RNA26	RNA72	0.0105982	False	1513	101
RNA36	RNA51	0.0103232	False	1514	101
RNA36	RNA70	0.0103103	False	1515	101
RNA46	RNA66	0.0102006	False	1516	101
RNA08	RNA73	0.0101621	False	1517	101
RNA09	RNA64	0.0100262	False	1518	101
RNA05	RNA26	0.00994976	False	1519	101
RNA53	RNA59	0.00994454	False	1520	101
RNA01	RNA15	0.00994302	False	1521	101
RNA18	RNA37	0.0098607	False	1522	101
RNA12	RNA53	0.00984407	False	1523	101
RNA08	RNA14	0.00960233	False	1524	101
RNA17	RNA62	0.00957794	False	1525	101
RNA25	RNA54	0.00955717	False	1526	101
RNA36	RNA61	0.00950855	False	1527	101
RNA32	RNA58	0.00948265	False	1528	101
RNA02	RNA51	0.00935115	False	1529	101
RNA20	RNA29	0.00934832	False	1530	101
RNA02	RNA70	0.00934766	False	1531	101
RNA22	RNA64	0.00933913	False	1532	101
RNA53	RNA72	0.00933696	False	1533	101
RNA42	RNA72	0.00931574	False	1534	101
RNA05	RNA45	0.00931471	False	1535	101
RNA05	RNA61	0.00929051	False	1536	101
RNA52	RNA77	0.00928926	False	1537	101
RNA17	RNA44	0.00923149	False	1538	101
RNA20	RNA30	0.00918112	False	1539	101
RNA49	RNA53	0.00903359	False	1540	101
RNA04	RNA56	0.0090316	False	1541	101
RNA38	RNA45	0.0090268	False	1542	101
RNA54	RNA74	0.00895128	False	1543	101
RNA24	RNA57	0.00859664	False	1544	101
RNA11	RNA24	0.00857638	False	1545	101
RNA28	RNA43	0.00851358	False	1546	101
RNA43	RNA73	0.00841172	False	1547	101
RNA59	RNA73	0.00836873	False	1548	101
RNA54	RNA71	0.0082091	False	1549	101
RNA11	RNA62	0.00820235	False	1550	101
RNA02	RNA77	0.00819655	False	1551	101
RNA39	RNA73	0.00816327	False	1552	101
RNA20	RNA21	0.00815568	False	1553	101
RNA20	RNA75	0.00815143	False	1554	101
RNA29	RNA32	0.00806916	False	1555	101
RNA38	RNA40	0.00800232	False	1556	101
RNA05	RNA52	0.00797785	False	1557	101
RNA24	RNA50	0.00790291	False	1558	101
RNA07	RNA35	0.00788586	False	1559	101
RNA05	RNA12	0.00771857	False	1560	101
RNA04	RNA46	0.00755337	False	1561	101
RNA20	RNA28	0.00755271	False	1562	101
RNA64	RNA80	0.00751202	False	1563	101
RNA02	RNA50	0.00743246	False	1564	101
RNA17	RNA42	0.00742237	False	1565	101
RNA25	RNA77	0.00738975	False	1566	101
RNA20	RNA72	0.00729719	False	1567	101
RNA29	RNA50	0.00724696	False	1568	101
RNA05	RNA13	0.00718504	False	1569	101
RNA60	RNA75	0.00713141	False	1570	101
RNA42	RNA73	0.007073	False	1571	101
RNA19	RNA25	0.00690123	False	1572	101
RNA08	RNA24	0.00685673	False	1573	101
RNA01	RNA23	0.00682777	False	1574	101
RNA32	RNA50	0.00668261	False	1575	101
RNA30	RNA36	0.00658872	False	1576	101
RNA08	RNA53	0.00656486	False	1577	101
RNA19	RNA55	0.00654488	False	1578	101
RNA11	RNA42	0.00653894	False	1579	101
RNA26	RNA70	0.00647347	False	1580	101
RNA11	RNA61	0.00636296	False	1581	101
RNA07	RNA73	0.00629705	False	1582	101
RNA36	RNA68	0.00625028	False	1583	101
RNA40	RNA53	0.00619218	False	1584	101
RNA26	RNA77	0.0061753	False	1585	101
RNA28	RNA60	0.00615671	False	1586	101
RNA05	RNA66	0.00604768	False	1587	101
RNA21	RNA67	0.00595923	False	1588	101
RNA36	RNA60	0.00595716	False	1589	101
RNA62	RNA73	0.00591705	False	1590	101
RNA08	RNA62	0.00589416	False	1591	101
RNA11	RNA67	0.00586965	False	1592	101
RNA28	RNA62	0.0058635	False	1593	101
RNA07	RNA51	0.00582574	False	1594	101
RNA23	RNA48	0.00580464	False	1595	101
RNA73	RNA75	0.00573749	False	1596	101
RNA26	RNA57	0.00570134	False	1597	101
RNA38	RNA42	0.00566393	False	1598	101
RNA02	RNA36	0.00566374	False	1599	101
RNA02	RNA55	0.00566337	False	1600	101
RNA38	RNA67	0.00553021	False	1601	101
RNA28	RNA68	0.00547898	False	1602	101
RNA32	RNA51	0.00543823	False	1603	101
RNA46	RNA55	0.00543148	False	1604	101
RNA24	RNA41	0.0053934	False	1605	101
RNA01	RNA31	0.00535116	False	1606	101
RNA28	RNA59	0.00526607	False	1607	101
RNA07	RNA11	0.00522601	False	1608	101
RNA36	RNA41	0.00515695	False	1609	101
RNA38	RNA47	0.00513726	False	1610	101
RNA72	RNA73	0.0051262	False	1611	101
RNA19	RNA79	0.0051093	False	1612	101
RNA53	RNA71	0.0051004	False	1613	101
RNA26	RNA28	0.00504705	False	1614	101
RNA53	RNA74	0.0049745	False	1615	101
RNA13	RNA21	0.0049135	False	1616	101
RNA50	RNA70	0.00488296	False	1617	101
RNA53	RNA66	0.00488154	False	1618	101
RNA04	RNA59	0.00482878	False	1619	101
RNA66	RNA72	0.00482055	False	1620	101
RNA20	RNA47	0.00480963	False	1621	101
RNA32	RNA39	0.00479136	False	1622	101
RNA04	RNA42	0.00473093	False	1623	101
RNA50	RNA58	0.00461058	False	1624	101
RNA39	RNA43	0.00457163	False	1625	101
RNA07	RNA14	0.00449538	False	1626	101
RNA37	RNA52	0.00438225	False	1627	101
RNA25	RNA37	0.0043666	False	1628	101
RNA19	RNA26	0.00434788	False	1629	101
RNA24	RNA29	0.00414964	False	1630	101
RNA31	RNA48	0.00403829	False	1631	101
RNA08	RNA43	0.00391292	False	1632	101
RNA02	RNA40	0.00384217	False	1633	101
RNA04	RNA20	0.00383699	False	1634	101
RNA19	RNA57	0.00382697	False	1635	101
RNA77	RNA79	0.00378841	False	1636	101
RNA36	RNA56	0.00376402	False	1637	101
RNA07	RNA36	0.00369169	False	1638	101
RNA24	RNA39	0.00368703	False	1639	101
RNA53	RNA63	0.00367416	False	1640	101
RNA02	RNA57	0.00367153	False	1641	101
RNA43	RNA50	0.00365626	False	1642	101
RNA13	RNA19	0.00363074	False	1643	101
RNA36	RNA57	0.00356784	False	1644	101
RNA05	RNA41	0.00356656	False	1645	101
RNA04	RNA17	0.0035664	False	1646	101
RNA16	RNA53	0.00353652	False	1647	101
RNA62	RNA70	0.00353219	False	1648	101
RNA36	RNA46	0.00350149	False	1649	101
RNA07	RNA66	0.00346388	False	1650	101
RNA11	RNA74	0.00346106	False	1651	101
RNA06	RNA77	0.00343363	False	1652	101
RNA49	RNA77	0.00334414	False	1653	101
RNA31	RNA49	0.00332853	False	1654	101
RNA47	RNA53	0.00331542	False	1655	101
RNA14	RNA45	0.00331242	False	1656	101
RNA51	RNA75	0.00328485	False	1657	101
RNA38	RNA66	0.00326595	False	1658	101
RNA03	RNA11	0.0032322	False	1659	101
RNA11	RNA35	0.00310439	False	1660	101
RNA11	RNA47	0.00307492	False	1661	101
RNA02	RNA16	0.00296548	False	1662	101
RNA08	RNA75	0.00294119	False	1663	101
RNA07	RNA61	0.00284542	False	1664	101
RNA27	RNA60	0.00284253	False	1665	101
RNA68	RNA77	0.00282324	False	1666	101
RNA48	RNA77	0.00281617	False	1667	101
RNA35	RNA46	0.00281562	False	1668	101
RNA04	RNA28	0.00278668	False	1669	101
RNA25	RNA39	0.00277223	False	1670	101
RNA20	RNA73	0.00275675	False	1671	101
RNA38	RNA52	0.00272477	False	1672	101
RNA04	RNA73	0.00271471	False	1673	101
RNA20	RNA71	0.00270797	False	1674	101
RNA20	RNA25	0.00269748	False	1675	101
RNA44	RNA77	0.00268703	False	1676	101
RNA36	RNA40	0.002673	False	1677	101
RNA29	RNA36	0.00264817	False	1678	101
RNA11	RNA63	0.00261391	False	1679	101
RNA03	RNA53	0.0025759	False	1680	101
RNA19	RNA69	0.00257556	False	1681	101
RNA06	RNA75	0.00256806	False	1682	101
RNA13	RNA77	0.00256343	False	1683	101
RNA29	RNA66	0.0025264	False	1684	101
RNA53	RNA79	0.00252496	False	1685	101
RNA02	RNA29	0.00248179	False	1686	101
RNA57	RNA77	0.00247767	False	1687	101
RNA17	RNA63	0.00247315	False	1688	101
RNA61	RNA75	0.00245283	False	1689	101
RNA46	RNA70	0.00244854	False	1690	101
RNA32	RNA77	0.00244666	False	1691	101
RNA02	RNA79	0.00241118	False	1692	101
RNA12	RNA19	0.00240587	False	1693	101
RNA30	RNA32	0.00238502	False	1694	101
RNA70	RNA72	0.0023741	False	1695	101
RNA01	RNA24	0.00236111	False	1696	101
RNA41	RNA77	0.00232217	False	1697	101
RNA43	RNA60	0.00227559	False	1698	101
RNA71	RNA77	0.00220845	False	1699	101
RNA32	RNA45	0.00216618	False	1700	101
RNA19	RNA44	0.00207613	False	1701	101
RNA02	RNA61	0.00206891	False	1702	101
RNA02	RNA75	0.00204963	False	1703	101
RNA35	RNA58	0.00204267	False	1704	101
RNA11	RNA28	0.00203168	False	1705	101
RNA14	RNA71	0.00200823	False	1706	101
RNA15	RNA64	0.00197609	False	1707	101
RNA53	RNA68	0.00196987	False	1708	101
RNA32	RNA62	0.00194246	False	1709	101
RNA36	RNA45	0.0019197	False	1710	101
RNA25	RNA28	0.00190408	False	1711	101
RNA37	RNA46	0.00186502	False	1712	101
RNA08	RNA35	0.00184749	False	1713	101
RNA46	RNA74	0.00180671	False	1714	101
RNA73	RNA77	0.0017883	False	1715	101
RNA04	RNA52	0.00177948	False	1716	101
RNA35	RNA43	0.00177839	False	1717	101
RNA38	RNA63	0.00177456	False	1718	101
RNA37	RNA49	0.00176206	False	1719	101
RNA32	RNA57	0.00176145	False	1720	101
RNA08	RNA74	0.00172751	False	1721	101
RNA11	RNA46	0.00172595	False	1722	101
RNA32	RNA59	0.00171959	False	1723	101
RNA06	RNA32	0.00170656	False	1724	101
RNA11	RNA20	0.00166395	False	1725	101
RNA59	RNA75	0.00165691	False	1726	101
RNA17	RNA39	0.00164688	False	1727	101
RNA20	RNA62	0.00164054	False	1728	101
RNA20	RNA63	0.0015602	False	1729	101
RNA07	RNA75	0.00154283	False	1730	101
RNA04	RNA07	0.00150841	False	1731	101
RNA30	RNA53	0.00149278	False	1732	101
RNA14	RNA60	0.00148496	False	1733	101
RNA28	RNA42	0.00147698	False	1734	101
RNA13	RNA28	0.00147212	False	1735	101
RNA07	RNA60	0.00145369	False	1736	101
RNA50	RNA62	0.00143639	False	1737	101
RNA21	RNA52	0.00143331	False	1738	101
RNA18	RNA53	0.00142768	False	1739	101
RNA14	RNA68	0.00142262	False	1740	101
RNA11	RNA44	0.00140975	False	1741	101
RNA28	RNA55	0.00139863	False	1742	101
RNA33	RNA64	0.00139302	False	1743	101
RNA42	RNA61	0.00138887	False	1744	101
RNA42	RNA51	0.00137629	False	1745	101
RNA24	RNA66	0.00134663	False	1746	101
RNA12	RNA77	0.00130734	False	1747	101
RNA42	RNA56	0.00130602	False	1748	101
RNA47	RNA54	0.00130493	False	1749	101
RNA04	RNA72	0.00130142	False	1750	101
RNA07	RNA28	0.00124172	False	1751	101
RNA38	RNA46	0.00123349	False	1752	101
RNA32	RNA55	0.00120912	False	1753	101
RNA04	RNA29	0.00119758	False	1754	101
RNA28	RNA58	0.00119388	False	1755	101
RNA32	RNA41	0.00117185	False	1756	101
RNA47	RNA66	0.00116996	False	1757	101
RNA36	RNA42	0.00116418	False	1758	101
RNA60	RNA70	0.00115036	False	1759	101
RNA16	RNA20	0.00114545	False	1760	101
RNA03	RNA14	0.00113821	False	1761	101
RNA43	RNA52	0.00111527	False	1762	101
RNA51	RNA73	0.00109844	False	1763	101
RNA04	RNA74	0.00108903	False	1764	101
RNA38	RNA59	0.00107727	False	1765	101
RNA41	RNA46	0.00105412	False	1766	101
RNA14	RNA25	0.00105252	False	1767	101
RNA08	RNA66	0.00104552	False	1768	101
RNA07	RNA63	0.00103796	False	1769	101
RNA35	RNA62	0.00102785	False	1770	101
RNA28	RNA74	0.00102785	False	1771	101
RNA13	RNA53	0.00102664	False	1772	101
RNA46	RNA57	0.00102377	False	1773	101
RNA72	RNA74	0.00101879	False	1774	101
RNA14	RNA44	0.00101788	False	1775	101
RNA43	RNA66	0.000992902	False	1776	101
RNA46	RNA75	0.000980867	False	1777	101
RNA32	RNA72	0.000975848	False	1778	101
RNA35	RNA75	0.000951965	False	1779	101
RNA53	RNA67	0.000943698	False	1780	101
RNA05	RNA18	0.000937854	False	1781	101
RNA08	RNA58	0.000931172	False	1782	101
RNA66	RNA70	0.000930399	False	1783	101
RNA02	RNA63	0.00092324	False	1784	101
RNA12	RNA39	0.000916002	False	1785	101
RNA04	RNA30	0.000914991	False	1786	101
RNA08	RNA32	0.000910216	False	1787	101
RNA07	RNA08	0.000909853	False	1788	101
RNA12	RNA36	0.000908786	False	1789	101
RNA62	RNA75	0.000905059	False	1790	101
RNA25	RNA36	0.000902451	False	1791	101
RNA21	RNA69	0.000898489	False	1792	101
RNA13	RNA20	0.000894025	False	1793	101
RNA18	RNA24	0.000891402	False	1794	101
RNA07	RNA74	0.000877765	False	1795	101
RNA36	RNA39	0.000859954	False	1796	101
RNA23	RNA64	0.000854019	False	1797	101
RNA14	RNA61	0.000835182	False	1798	101
RNA25	RNA32	0.00082648	False	1799	101
RNA26	RNA55	0.000825159	False	1800	101
RNA45	RNA58	0.000825141	False	1801	101
RNA30	RNA77	0.000824016	False	1802	101
RNA35	RNA63	0.000795502	False	1803	101
RNA35	RNA53	0.000778663	False	1804	101
RNA21	RNA79	0.000761752	False	1805	101
RNA19	RNA67	0.000753734	False	1806	101
RNA53	RNA55	0.000749655	False	1807	101
RNA08	RNA47	0.000746941	False	1808	101
RNA24	RNA49	0.000745621	False	1809	101
RNA05	RNA44	0.00073163	False	1810	101
RNA04	RNA70	0.000726758	False	1811	101
RNA02	RNA58	0.000720123	False	1812	101
RNA02	RNA67	0.000712893	False	1813	101
RNA43	RNA58	0.000712663	False	1814	101
RNA18	RNA38	0.000705652	False	1815	101
RNA07	RNA59	0.000695998	False	1816	101
RNA26	RNA73	0.000689934	False	1817	101
RNA28	RNA63	0.000688022	False	1818	101
RNA53	RNA56	0.000686711	False	1819	101
RNA51	RNA55	0.000682595	False	1820	101
RNA06	RNA43	0.000674544	False	1821	101
RNA17	RNA45	0.000672571	False	1822	101
RNA14	RNA20	0.000659612	False	1823	101
RNA28	RNA45	0.000657965	False	1824	101
RNA04	RNA06	0.000649816	False	1825	101
RNA50	RNA75	0.000644383	False	1826	101
RNA28	RNA72	0.000635328	False	1827	101
RNA32	RNA44	0.000627776	False	1828	101
RNA26	RNA60	0.000622144	False	1829	101
RNA01	RNA11	0.000613584	False	1830	101
RNA04	RNA43	0.000610284	False	1831	101
RNA48	RNA53	0.000608793	False	1832	101
RNA58	RNA74	0.000603091	False	1833	101
RNA16	RNA36	0.000589822	False	1834	101
RNA13	RNA32	0.000586857	False	1835	101
RNA39	RNA46	0.000575483	False	1836	101
RNA03	RNA75	0.000567294	False	1837	101
RNA01	RNA33	0.000550347	False	1838	101
RNA04	RNA35	0.000549908	False	1839	101
RNA28	RNA70	0.000545894	False	1840	101
RNA38	RNA48	0.000544375	False	1841	101
RNA13	RNA43	0.000533242	False	1842	101
RNA36	RNA47	0.000523916	False	1843	101
RNA62	RNA74	0.0005219	False	1844	101
RNA18	RNA34	0.000516646	False	1845	101
RNA67	RNA77	0.000514861	False	1846	101
RNA14	RNA55	0.000512245	False	1847	101
RNA60	RNA74	0.000504461	False	1848	101
[truncated: 1,211 more rows]

## Sheet: data set 4 5M reads
sampleA	sampleB	p-value	same_patient?	negatives	positives
[truncated: 3,160 more rows]
