# Supplementary material for: SMaSH: Sample matching using SNPs in humans
Source: BMC Genomics. 2019 Dec 30;20(Suppl 12):1001. doi: 10.1186/s12864-019-6332-7 (PMC6936078; doi:10.1186/s12864-019-6332-7)
Supplement: Supplementary file 3 — Additional file 3 This excel spreadsheet contains sample by sample quality control parameters of the lower quality RNASeq data set used in the evaluation of SMaSH. [file 12864_2019_6332_MOESM3_ESM.xlsx]

## Sheet: snps
chromosome	position	rs number	reference	alternate	variant frequency
chr1	762273	rs3115849	G	A	0.731829
chr1	914940	rs13303033	T	C	0.509585
chr1	1018144	rs9442395	T	C	0.53774
chr1	1147422	rs17568	C	T	0.498403
chr1	1425700	rs819980	T	C	0.485823
chr1	1551927	rs7418389	T	C	0.477037
chr1	1957037	rs2229110	T	C	0.561302
chr1	2125172	rs1058411	G	A	0.207867
chr1	2441358	rs2494620	T	C	0.461861
chr1	2535613	rs4648562	C	A	0.496006
chr1	2984087	rs2297829	C	A	0.313698
chr1	3428160	rs2820999	T	G	0.5
chr1	3669201	rs10797410	A	G	0.508986
chr1	4772053	rs1061968	T	C	0.526757
chr1	5926507	rs555164	T	C	0.319688
chr1	6211183	rs9434711	G	A	0.50619
chr1	6533393	rs61741379	G	C	0.285743
chr1	7723957	rs12128526	G	A	0.40016
chr1	7887248	rs2859387	G	A	0.516773
chr1	8421092	rs2784735	C	T	0.457867
chr1	9009444	rs2274328	A	C	0.501398
chr1	9165685	rs72637739	G	A	0.146965
chr1	9324571	rs9434742	T	C	0.402955
chr1	9784423	rs11121484	C	T	0.305911
chr1	10218439	rs2273299	T	C	0.365815
chr1	10318652	rs12402052	C	G	0.230032
chr1	10473196	rs2229687	C	T	0.335064
chr1	10596341	rs12375	C	T	0.228035
chr1	10713765	rs284294	T	C	0.545128
chr1	11090916	rs12711521	C	A	0.58127
chr1	11205058	rs1057079	C	T	0.547524
chr1	11596762	rs2235666	C	T	0.480431
chr1	11708736	rs1055547	T	C	0.504992
chr1	11983206	rs3795408	A	G	0.675319
chr1	12024235	rs1130529	C	T	0.348442
chr1	12248942	rs945439	A	G	0.199281
chr1	12401868	rs28551666	A	C	0.796725
chr1	12854544	rs1063778	T	C	0.359026
chr1	13183439	rs28713604	T	C	0.679712
chr1	13910417	rs355025	C	T	0.563099
chr1	14105139	rs2076324	T	A	0.371206
chr1	15708540	rs1010294	A	G	0.422125
chr1	15850613	rs1052571	G	A	0.584665
chr1	16042766	rs12091750	T	C	0.323083
chr1	16272250	rs848217	A	G	0.483027
chr1	16371067	rs2015352	G	T	0.555511
chr1	16641899	rs2273311	C	T	0.357428
chr1	17086870	rs201604637	T	C	0.500399
chr1	17402255	rs3818032	C	T	0.525958
chr1	17557133	rs3003406	A	C	0.407947
chr1	17660499	rs874881	G	C	0.521965
chr1	18023365	rs2270978	C	T	0.784744
chr1	18149566	rs2296035	C	A	0.482827
chr1	18704862	rs1043459	A	G	0.604233
chr1	18807897	rs2992755	C	G	0.646965
chr1	19027239	rs2743201	A	G	0.488618
chr1	19202896	rs2230707	G	A	0.515974
chr1	19447843	rs1044010	C	G	0.600439
chr1	19612477	rs2231198	C	T	0.463259
chr1	20020994	rs4515815	C	T	0.430112
chr1	20304926	rs4744	G	A	0.105831
chr1	20490518	rs6426616	T	C	0.659944
chr1	20680760	rs230180	A	G	0.587859
chr1	20982631	rs4704	G	A	0.58726
chr1	21671943	rs2072654	T	G	0.611022
chr1	21808159	rs71512991	G	A	0.467053
chr1	21940555	rs2275363	C	T	0.392971
chr1	22214127	rs2229478	A	G	0.536342
chr1	22336305	rs9187	C	T	0.286542
chr1	22965438	rs172378	A	G	0.616414
chr1	23208925	rs2229872	G	A	0.214457
chr1	23419374	rs3765407	G	T	0.676917
chr1	23688933	rs2849028	A	G	0.509984
chr1	23810658	rs71514236	G	A	0.453874
chr1	23965704	rs10917403	A	C	0.274361
chr1	24201920	rs2501432	T	C	0.653355
chr1	24416070	rs7533060	G	C	0.500599
chr1	24706269	rs1064842	A	G	0.419129
chr1	24861704	rs196432	G	A	0.509185
chr1	25291010	rs6672420	A	T	0.577676
chr1	25643553	rs199998930	T	C	0.655152
chr1	25747230	rs586178	G	C	0.398962
chr1	25889632	rs6687605	T	C	0.434904
chr1	26140573	rs2294228	C	A	0.697484
chr1	26357656	rs2736831	C	A	0.594249
chr1	26488019	rs3748857	G	A	0.282149
chr1	26694245	rs10794531	T	C	0.493011
chr1	26887592	rs1064196	T	C	0.510383
chr1	27339103	rs4970471	G	T	0.335863
chr1	27480757	rs34306208	A	G	0.2498
chr1	27679797	rs3813795	A	G	0.482228
chr1	27876482	rs2076457	C	A	0.792931
chr1	28060574	rs6670793	A	G	0.252995
chr1	28209362	rs3766399	T	C	0.474441
chr1	28527011	rs1049504	A	G	0.354832
chr1	28800380	rs61785974	C	A	0.22504
chr1	29189597	rs2234918	C	T	0.58127
chr1	29630455	rs2295061	C	T	0.3752
chr1	31188901	rs20566	A	G	0.604233
chr1	31347399	rs4949184	C	T	0.234425
chr1	31732892	rs2292165	G	A	0.224241
chr1	31898234	rs4949402	T	C	0.35004
chr1	32127953	rs2271928	G	A	0.471845
chr1	32557486	rs744455	A	G	0.223642
chr1	32672908	rs3903683	T	G	0.227436
chr1	33235626	rs3737995	G	A	0.307907
chr1	33409693	rs194645	G	A	0.188498
chr1	33646950	rs622407	A	G	0.749601
chr1	33832865	rs6425816	A	G	0.728235
chr1	34038214	rs2641962	T	C	0.509984
chr1	34285381	rs11578857	C	T	0.601438
chr1	34401453	rs16836099	A	G	0.107428
chr1	34663208	rs1382602	C	G	0.379992
chr1	35259961	rs1764390	A	G	0.621406
chr1	35657874	rs118141562	G	C	0.401757
chr1	35900615	rs3814302	A	G	0.453674
chr1	36039962	rs2301902	T	G	0.195487
chr1	36316571	rs4652895	A	C	0.491014
chr1	36563797	rs35495320	C	T	0.18151
chr1	36773405	rs35343437	T	G	0.421126
chr1	36937059	rs3917981	A	G	0.592452
chr1	37959450	rs215210	T	C	0.730431
chr1	38227086	rs4653328	A	T	0.353235
chr1	38338795	rs11488569	A	G	0.523562
chr1	38463504	rs7366048	C	T	0.575679
chr1	39340282	rs880303	C	T	0.310903
chr1	39748921	rs2275188	G	A	0.59405
chr1	39914363	rs668556	G	C	0.521965
chr1	40229368	rs2463260	A	G	0.365815
chr1	40349131	rs3845570	G	A	0.508586
chr1	40773149	rs2228564	T	C	0.397364
chr1	40980731	rs11208299	G	T	0.542133
chr1	41204569	rs1057925	C	T	0.482029
chr1	41485902	rs3738368	C	G	0.182109
chr1	42050366	rs2146315	C	T	0.309305
chr1	42630364	rs2071499	G	A	0.384984
chr1	42880516	rs1055055	T	C	0.489417
chr1	43042703	rs12049046	C	T	0.285543
chr1	43296118	rs12124733	G	A	0.335064
chr1	43408966	rs1385129	G	A	0.240415
chr1	43649508	rs663824	A	G	0.520168
chr1	43916642	rs6954	T	C	0.584864
chr1	44086831	rs1143702	C	T	0.570487
chr1	44415415	rs2240447	C	T	0.505192
chr1	44595113	rs2429051	G	C	0.496406
chr1	45293518	rs7525308	A	G	0.445487
chr1	45504720	rs7551698	G	C	0.510383
chr1	45671966	rs4454584	A	G	0.283546
chr1	45810923	rs3893383	G	A	0.174121
chr1	45973928	rs2275276	G	A	0.47524
chr1	46195375	rs28375469	T	C	0.314896
chr1	46493460	rs1707336	T	G	0.485224
chr1	46660295	rs2292487	T	C	0.333466
chr1	46810530	rs3737744	A	G	0.304513
chr1	47013180	rs10890404	A	G	0.509784
chr1	47138819	rs614486	T	G	0.539337
chr1	47280859	rs2297810	G	A	0.270767
chr1	47399967	rs28451040	G	A	0.394169
chr1	47571905	rs28463559	C	T	0.579473
chr1	47767914	rs3125630	G	A	0.60643
chr1	47882497	rs34082359	C	T	0.278554
chr1	48764419	rs1056042	C	T	0.273962
chr1	49224584	rs1128934	G	T	0.689896
chr1	49511424	rs3934240	A	G	0.22504
chr1	50661411	rs2480683	C	T	0.816494
chr1	51826921	rs17567	T	C	0.233427
chr1	52290984	rs11205896	T	G	0.498403
chr1	52498370	rs2809917	C	T	0.220048
chr1	52882406	rs6677047	A	G	0.380791
chr1	52991638	rs12123698	C	T	0.285942
chr1	53320274	rs480299	G	T	0.589257
chr1	53537266	rs1769316	G	A	0.55611
chr1	53676448	rs1799821	G	A	0.413139
chr1	53792651	rs3820198	A	C	0.550319
chr1	54060248	rs4307514	T	C	0.214856
chr1	54432019	rs2294514	G	A	0.259784
chr1	55119515	rs1655519	T	G	0.425519
chr1	55266845	rs1147984	C	T	0.4998
chr1	55446697	rs2253465	G	A	0.608427
chr1	57002627	rs1136164	C	T	0.109425
chr1	57340727	rs652785	C	A	0.34365
chr1	58971831	rs3087585	G	A	0.254593
chr1	59147926	rs12139511	T	C	0.631989
chr1	59844471	rs835435	G	A	0.493211
chr1	60466814	rs626251	T	C	0.551118
chr1	62261168	rs7516332	A	G	0.434904
chr1	62456014	rs1134767	G	A	0.47484
chr1	62675892	rs2481694	A	G	0.507588
chr1	62960101	rs10889335	A	G	0.349641
chr1	63881552	rs4630153	C	T	0.830471
chr1	63991267	rs217478	T	C	0.401757
chr1	64515379	rs1772626	C	T	0.778754
chr1	64624842	rs6668545	A	G	0.345847
chr1	65147002	rs3828064	C	T	0.127596
chr1	65310489	rs2230588	T	C	0.372604
chr1	65867519	rs4915691	G	A	0.360224
chr1	66102257	rs1805096	G	A	0.529752
chr1	66831370	rs783036	G	A	0.514976
chr1	67109335	rs7526812	A	G	0.282348
chr1	67288045	rs482082	C	T	0.514776
chr1	67633812	rs1884444	G	T	0.530152
chr1	67861520	rs2229546	C	A	0.555112
chr1	68624878	rs3748705	C	T	0.349641
chr1	68903942	rs12145904	C	T	0.223842
chr1	70904800	rs1021737	G	T	0.205272
chr1	71331430	rs5702	G	A	0.230831
chr1	72058552	rs1413368	G	A	0.849641
chr1	74670172	rs12046751	A	G	0.236821
chr1	75038228	rs11580409	A	C	0.375799
chr1	75175886	rs3819946	T	C	0.460663
chr1	75672376	rs1948874	A	G	0.440695
chr1	76344705	rs5745448	T	C	0.33746
chr1	76397972	rs3795251	C	T	0.396565
chr1	77093180	rs1184626	C	A	0.442891
chr1	77685042	rs12723684	T	C	0.191693
chr1	78201745	rs2296227	G	T	0.489417
chr1	78392446	rs1166698	G	A	0.150759
chr1	78585086	rs540742	T	C	0.307109
chr1	79093818	rs273259	A	G	0.444888
chr1	79357360	rs2275902	G	C	0.252796
chr1	82302600	rs12064537	T	C	0.320487
chr1	84944989	rs2292191	A	G	0.490415
chr1	85113229	rs1057746	A	G	0.51258
chr1	85392324	rs6681025	C	T	0.263179
chr1	85666156	rs12121540	T	G	0.304513
chr1	86375654	rs1502657	C	G	0.691893
chr1	86557967	rs11161732	G	A	0.370208
chr1	86847955	rs272516	G	A	0.387979
chr1	86947975	rs1321694	A	T	0.367612
chr1	87101375	rs2292830	C	G	0.477636
chr1	87208953	rs7805	T	A	0.342252
chr1	87599697	rs6576865	G	A	0.841054
chr1	89271574	rs786906	T	C	0.511581
chr1	89426902	rs3738055	G	A	0.369409
chr1	89582690	rs1803632	G	C	0.626997
chr1	89847372	rs4658359	G	T	0.805911
chr1	90049040	rs36084789	A	G	0.161542
chr1	90179532	rs12032393	A	G	0.150559
chr1	90493026	rs10922744	G	A	0.631989
chr1	91870410	rs17131429	G	C	0.242013
chr1	91980447	rs483532	A	G	0.76897
chr1	92185657	rs1805112	C	T	0.40615
chr1	92327045	rs1805110	G	A	0.185903
chr1	92457843	rs10747493	C	T	0.710064
chr1	92646021	rs1483022	G	A	0.710863
chr1	93073228	rs11808092	C	A	0.123403
chr1	93306317	rs10874744	G	A	0.691893
chr1	93620393	rs1060622	G	A	0.490415
chr1	94341267	rs2273165	A	G	0.533746
chr1	94471075	rs1762114	A	G	0.769968
chr1	94930345	rs16946	G	A	0.279952
chr1	95330372	rs859098	G	A	0.754593
chr1	95709939	rs2296308	T	G	0.817292
chr1	97272456	rs6699932	A	G	0.277955
chr1	97981395	rs1801159	T	C	0.184904
chr1	98348885	rs1801265	G	A	0.739816
chr1	99164434	rs6577322	G	A	0.217652
chr1	99418647	rs309087	G	C	0.223043
chr1	100203648	rs7537296	C	T	0.558307
chr1	100316589	rs2307130	A	G	0.427117
chr1	100472604	rs534252	A	G	0.202276
chr1	100575933	rs13375867	G	A	0.35024
chr1	101005090	rs2809819	G	A	0.483227
chr1	101203827	rs3176879	G	A	0.871206
chr1	102296279	rs10493973	T	C	0.146965
chr1	103379918	rs3753841	G	A	0.496605
chr1	104076462	rs6697444	C	T	0.602037
chr1	107599918	rs2232016	C	T	0.1252
chr1	108185301	rs12403266	C	G	0.152157
chr1	108307727	rs7528153	T	A	0.507788
chr1	108769307	rs367656931	G	A	0.219649
chr1	109369915	rs7551421	G	T	0.503195
chr1	109486196	rs338466	A	G	0.538339
chr1	109656946	rs667524	T	C	0.537141
chr1	109836842	rs646335	C	G	0.522764
chr1	110148974	rs1799875	C	T	0.378594
chr1	110300441	rs3818562	G	A	0.473243
chr1	110466338	rs333970	C	A	0.430112
chr1	110709719	rs7527375	T	C	0.392971
chr1	110998854	rs7514102	G	A	0.441094
chr1	111441829	rs1803259	C	T	0.556709
chr1	111861974	rs2275254	T	C	0.442292
chr1	111992095	rs1264899	C	T	0.492412
chr1	112308972	rs197413	G	A	0.479832
chr1	113063125	rs910697	A	G	0.483427
chr1	113241052	rs2306940	T	C	0.287141
chr1	113456546	rs1049434	A	T	0.676717
chr1	114515717	rs2358996	G	A	0.486222
chr1	114680540	rs17032441	C	T	0.207668
chr1	114973429	rs12083584	T	C	0.295727
chr1	115168097	rs12136548	T	C	0.125599
chr1	115604798	rs10776795	C	T	0.320088
chr1	115829313	rs6330	G	A	0.247404
chr1	116206423	rs4839469	G	A	0.115016
chr1	116310967	rs4074536	T	C	0.401158
chr1	116534852	rs4046190	C	T	0.435304
chr1	116670774	rs10754431	A	G	0.417532
chr1	117122130	rs6703791	T	C	0.344249
chr1	117311147	rs699738	C	A	0.294529
chr1	117529458	rs10801922	G	A	0.498003
chr1	118065841	rs1290558	A	G	0.417133
chr1	118165973	rs1627787	C	T	0.279752
chr1	118644430	rs10754367	A	G	0.563898
chr1	120057158	rs6203	C	T	0.366813
chr1	120166681	rs12067843	G	A	0.672324
chr1	120336785	rs1052972	C	T	0.536741
chr1	120612006	rs4021006	G	A	0.39397
chr1	144854594	rs79028512	G	T	0.441094
chr1	145075923	rs6656135	C	T	0.412141
chr1	145561594	rs6670984	C	T	0.564696
chr1	146514576	rs34026136	T	C	0.11262
chr1	147119273	rs1344	G	A	0.479233
chr1	149908108	rs1868992	A	G	0.416733
chr1	150526044	rs41317515	G	C	0.528355
chr1	150679033	rs1336900	G	A	0.385583
chr1	150808889	rs2228099	C	G	0.471046
chr1	151006539	rs3738476	C	A	0.509385
chr1	151372138	rs7172	G	A	0.493011
chr1	151512895	rs3828054	A	G	0.111821
chr1	151733335	rs8480	T	G	0.511981
chr1	152079823	rs1131473	C	G	0.470248
chr1	152279729	rs3126072	C	T	0.47484
chr1	152487979	rs2282296	C	T	0.479633
chr1	152733301	rs4329520	T	A	0.490216
chr1	153005156	rs2711	C	T	0.49401
chr1	153113139	rs2291979	G	A	0.154752
chr1	153277423	rs843971	C	T	0.469848
chr1	153588340	rs11548103	C	T	0.33766
chr1	153745128	rs6663011	G	C	0.153954
chr1	153994647	rs11264875	C	T	0.270168
chr1	154310048	rs1760795	C	G	0.429912
chr1	154426970	rs2228145	A	C	0.293131
chr1	154573967	rs2229857	T	C	0.622604
chr1	154919080	rs2061690	C	T	0.515974
chr1	155106550	rs9297	A	G	0.484225
chr1	155583937	rs147713038	A	G	0.345447
chr1	155735012	rs2297775	T	C	0.354233
chr1	156011444	rs2297792	T	C	0.433107
chr1	156215899	rs2075165	G	A	0.479832
chr1	156351699	rs3748569	G	A	0.544728
chr1	156564922	rs3795733	C	T	0.435503
chr1	156883546	rs12137505	A	G	0.451078
chr1	157069154	rs16838075	A	G	0.295527
chr1	157557701	rs2777962	G	A	0.498403
chr1	157668390	rs7522061	T	C	0.470647
chr1	158057633	rs36008419	C	G	0.228435
chr1	158324425	rs1065457	A	G	0.616414
chr1	158549264	rs863360	G	A	0.502396
chr1	158813819	rs857870	A	G	0.528155
chr1	158990247	rs1057024	A	G	0.409145
chr1	159175354	rs12075	G	A	0.540535
chr1	159283746	rs11265165	T	C	0.195887
chr1	159409857	rs12048482	A	G	0.479633
chr1	159898100	rs3747615	A	G	0.501597
chr1	160057522	rs3001040	C	T	0.248203
chr1	160247185	rs10594	G	C	0.452276
chr1	160393905	rs12086448	A	G	0.576677
chr1	160654786	rs1980606	G	A	0.234425
chr1	160851826	rs2274907	A	T	0.58127
chr1	161013121	rs2516839	C	T	0.396765
chr1	161168004	rs33941127	C	T	0.365016
chr1	161479745	rs1801274	A	G	0.441693
chr1	161681780	rs2275603	A	G	0.477037
chr1	161928327	rs9482	A	G	0.558706
chr1	162313735	rs3751284	C	T	0.430911
chr1	162737116	rs2298258	C	G	0.348442
chr1	163309219	rs1509022	A	T	0.428514
chr1	164529120	rs2275558	G	A	0.307308
chr1	165218792	rs10753668	G	A	0.324681
chr1	165377552	rs2134095	G	A	0.478834
chr1	165533005	rs453717	C	A	0.319489
chr1	165652273	rs1143659	A	G	0.746206
chr1	166039898	rs41269662	C	G	0.223642
chr1	166818566	rs2075946	A	G	0.276757
chr1	166958601	rs2296837	T	C	0.301917
chr1	167097739	rs2281959	C	A	0.382188
chr1	167825485	rs2071921	T	C	0.504593
chr1	168013850	rs11558511	T	C	0.184505
chr1	168282261	rs3885717	T	A	0.489417
chr1	168511284	rs4282797	T	C	0.352037
chr1	169101273	rs1779796	T	G	0.135783
chr1	169391154	rs3820059	A	G	0.688898
chr1	169529826	rs6022	C	A	0.417732
chr1	169823718	rs4656197	T	C	0.679712
chr1	169951997	rs33943686	C	T	0.273962
chr1	170135760	rs6427235	T	C	0.291334
chr1	170521376	rs913257	G	A	0.592652
chr1	170928671	rs2294740	T	C	0.2502
chr1	171168584	rs2020862	C	T	0.472843
chr1	171311003	rs1042772	A	C	0.575479
chr1	171556165	rs235501	G	C	0.793131
chr1	171751051	rs2294719	A	G	0.485623
chr1	171956803	rs3736790	C	T	0.336462
chr1	172410967	rs1063412	G	A	0.454273
chr1	173516903	rs10494490	A	G	0.485224
chr1	173772506	rs16846420	T	G	0.11262
chr1	173878832	rs5878	T	C	0.535743
chr1	174188285	rs2103640	G	A	0.267772
chr1	175087729	rs6696455	T	C	0.473243
chr1	175324651	rs2228359	A	G	0.665735
chr1	176175910	rs140755121	A	G	0.110623
chr1	176659463	rs10913241	C	T	0.148962
chr1	176863867	rs2228956	T	C	0.828874
chr1	176992553	rs172917	A	G	0.514177
chr1	177247854	rs3176443	C	G	0.264577
chr1	177902753	rs591120	G	C	0.408946
chr1	178062359	rs964993	G	A	0.223043
chr1	179051300	rs2296377	T	C	0.767173
chr1	179347832	rs10798674	T	C	0.511781
chr1	179520506	rs1410592	G	A	0.58766
chr1	179876988	rs609521	C	G	0.584065
chr1	179989742	rs2477120	G	C	0.564297
chr1	180243524	rs7536561	A	G	0.426318
chr1	181024404	rs3747956	G	A	0.522364
chr1	181725110	rs4652678	T	C	0.318291
chr1	182026813	rs12568050	G	C	0.176917
chr1	182443462	rs649437	T	C	0.473842
chr1	182993025	rs10911194	C	T	0.519569
chr1	183086757	rs2296292	A	C	0.531749
chr1	183542387	rs2274064	T	C	0.491613
chr1	183876182	rs11591089	C	T	0.217053
chr1	184020945	rs2274432	G	A	0.303914
chr1	184662181	rs1061508	C	T	0.434704
chr1	184764067	rs581100	C	G	0.371006
chr1	185143721	rs10489579	A	G	0.434704
chr1	186101539	rs10911825	A	G	0.484425
chr1	186363119	rs12084264	C	G	0.232428
chr1	193074651	rs10921310	T	A	0.680711
chr1	196682947	rs2274700	G	A	0.479034
chr1	197009798	rs5998	A	G	0.52496
chr1	197128726	rs12128631	G	A	0.297724
chr1	197480927	rs12142127	C	T	0.229633
chr1	197874949	rs2270763	T	C	0.359625
chr1	198704294	rs7540378	C	T	0.226238
chr1	200017586	rs2821368	C	G	0.230232
chr1	200182725	rs76632737	G	A	0.447484
chr1	200534248	rs7543730	C	T	0.563498
chr1	200776641	rs7552353	C	T	0.251398
chr1	201047075	rs4915477	A	G	0.571086
chr1	201195119	rs3738270	C	T	0.567692
chr1	201355943	rs2799677	C	T	0.517572
chr1	201969082	rs1130790	G	A	0.308506
chr1	201981218	rs11543979	C	G	0.338259
chr1	202276494	rs896551	C	T	0.533946
chr1	202287537	rs788794	G	A	0.527955
chr1	202574784	rs1968583	G	A	0.358826
chr1	202718202	rs1892164	G	A	0.520168
chr1	202888947	rs3182429	T	C	0.291733
chr1	203055101	rs4950877	A	G	0.520367
chr1	203317162	rs7543148	C	T	0.618411
chr1	203472112	rs79523790	T	C	0.123802
chr1	203743122	rs3820194	G	A	0.294329
chr1	204199614	rs10900562	C	T	0.510583
chr1	204403659	rs3747636	A	G	0.404952
chr1	204587240	rs3747632	G	A	0.294129
chr1	204943947	rs2246662	C	A	0.467652
chr1	205129319	rs1062715	G	A	0.371406
chr1	205272926	rs1106201	C	T	0.323083
chr1	205554085	rs7526132	G	C	0.425919
chr1	205811828	rs4951025	A	T	0.284545
chr1	206230986	rs28676508	G	A	0.240216
chr1	206603535	rs2297539	G	A	0.52496
chr1	206905043	rs4073250	C	T	0.195487
chr1	207110936	rs291096	T	C	0.550919
chr1	207304900	rs4844573	T	C	0.489816
chr1	207646322	rs1048971	G	A	0.400359
chr1	207782931	rs6691117	A	G	0.493411
chr1	208390086	rs1664227	G	C	0.367212
chr1	209788703	rs1049607	T	C	0.463259
chr1	210006603	rs656566	C	T	0.590256
chr1	210577873	rs2066721	G	C	0.759984
chr1	210857457	rs1135317	A	G	0.739417
chr1	211846876	rs701929	A	G	0.603035
chr1	212515613	rs1774249	C	T	0.28155
chr1	212619339	rs4804	T	C	0.479233
chr1	212799949	rs3795842	C	T	0.485024
chr1	212911836	rs15702	T	C	0.607428
chr1	213031948	rs11120047	G	C	0.444489
chr1	214542819	rs1135352	T	C	0.783946
chr1	214826196	rs335524	G	A	0.561102
chr1	215342573	rs17024342	C	T	0.136981
chr1	215793834	rs14137	G	A	0.414337
chr1	216219781	rs6657250	A	G	0.595647
chr1	216348764	rs1805049	C	T	0.66234
chr1	216592003	rs4253963	T	C	0.632788
chr1	216692669	rs945453	C	T	0.632588
chr1	217804325	rs944730	G	A	0.483626
chr1	217947738	rs6604561	G	A	0.726837
chr1	220154768	rs1061160	C	T	0.354034
chr1	220935081	rs2275575	G	A	0.208067
chr1	221057646	rs2738755	C	T	0.298722
chr1	221509332	rs4382729	G	A	0.263978
chr1	221912808	rs1136448	T	C	0.343251
chr1	222802803	rs3748626	T	G	0.507388
chr1	223178561	rs9441941	A	C	0.498003
chr1	223284528	rs5744174	A	G	0.290335
chr1	223567803	rs10907376	G	A	0.175919
chr1	223718651	rs61823553	G	A	0.441094
chr1	223905532	rs17596	G	A	0.595447
chr1	224492746	rs3754090	C	T	0.820088
chr1	225270409	rs3128655	A	T	0.662141
chr1	225373072	rs61851487	C	T	0.17512
chr1	225565073	rs3856155	C	T	0.491813
chr1	226055595	rs2292564	G	A	0.430112
chr1	226352498	rs2306120	T	G	0.53115
chr1	226573364	rs1805414	A	G	0.516573
chr1	226923938	rs6667260	A	C	0.610423
chr1	227071525	rs1046240	C	T	0.443291
chr1	227216662	rs1929861	T	C	0.404353
chr1	227504794	rs11804613	T	C	0.271166
chr1	227935444	rs2236359	A	G	0.419329
chr1	228113163	rs3795768	A	G	0.6877
chr1	228526665	rs505629	T	C	0.494409
chr1	228871693	rs3738073	C	T	0.128994
chr1	229461024	rs2282083	C	T	0.358826
chr1	229622162	rs1065675	A	G	0.303714
chr1	229772693	rs3811473	T	G	0.571885
chr1	230384937	rs3748006	T	C	0.253594
chr1	230829139	rs1051038	A	G	0.344649
chr1	231042732	rs3811502	T	A	0.515575
chr1	231377081	rs518686	C	T	0.581869
chr1	231488524	rs2437150	C	T	0.532947
chr1	231954872	rs11588937	C	T	0.23123
chr1	232144887	rs821617	A	G	0.249601
chr1	232534957	rs12043251	T	C	0.401558
chr1	232650867	rs4649383	C	T	0.555511
chr1	232941153	rs12409898	C	T	0.527356
chr1	233086456	rs13381	T	C	0.227236
chr1	233515071	rs963982	C	T	0.276757
chr1	234041422	rs57010808	G	C	0.450679
chr1	234529570	rs2175593	G	A	0.503994
chr1	234745009	rs7545855	A	G	0.603834
chr1	235383188	rs4659654	A	G	0.451478
chr1	235652513	rs291396	T	C	0.678714
chr1	235945294	rs6696123	T	C	0.303514
chr1	236208773	rs10733133	C	T	0.58726
chr1	236381825	rs1055851	G	C	0.569289
chr1	236557771	rs966365	G	A	0.776757
chr1	236700823	rs1041934	T	C	0.5
chr1	236925844	rs12063382	G	A	0.196086
chr1	237058828	rs1131449	C	T	0.529153
chr1	237617757	rs3765097	C	T	0.535743
chr1	237814783	rs684923	C	T	0.554912
chr1	238046072	.	G	T	0.164537
chr1	240255203	rs12727981	G	T	0.333267
chr1	240370629	rs10926166	C	G	0.28734
chr1	240492734	rs3795677	G	A	0.320887
chr1	240637571	rs882869	A	G	0.30012
chr1	241712134	rs11556464	C	T	0.373203
chr1	241907817	rs10802990	T	C	0.590855
chr1	242030151	rs735943	A	G	0.636981
chr1	242687390	rs2810008	G	A	0.289337
chr1	243419429	rs3904682	T	A	0.412141
chr1	244724092	rs7544794	G	A	0.273163
chr1	245027349	rs6675421	C	T	0.285144
chr1	245318688	rs12409851	C	T	0.405551
chr1	245704130	rs61754898	G	C	0.126997
chr1	245912840	rs8025	C	T	0.348043
chr1	246021941	rs2362587	T	C	0.389377
chr1	246714587	rs10754526	G	A	0.41254
chr1	247006051	rs12410563	G	C	0.215455
chr1	247150740	rs3749427	T	C	0.588858
chr1	247274899	rs73135916	A	G	0.397165
chr1	247419664	rs1778541	C	T	0.771965
chr1	247752019	rs1151687	G	C	0.579473
chr1	248059712	rs11204546	T	C	0.479832
chr1	248366702	rs4916112	G	A	0.483027
chr1	248512094	rs28728105	C	T	0.464257
chr1	248722671	rs140437806	T	A	0.498003
chr1	249150116	rs13313088	G	C	0.208267
chr2	224919	rs2290911	A	G	0.255591
chr2	677295	rs3210390	C	T	0.120407
chr2	1168781	rs28505970	C	A	0.20627
chr2	1320143	rs4927635	C	T	0.505391
chr2	1499927	rs732609	A	C	0.498403
chr2	1652660	rs3811613	G	A	0.244808
chr2	3193040	rs17682	G	A	0.195487
chr2	3483205	rs6767	C	T	0.485423
chr2	6990020	rs10495545	C	T	0.103435
chr2	7164578	rs376219	A	G	0.264377
chr2	8871342	rs1044280	C	A	0.235024
chr2	9528536	rs2715860	G	C	0.445887
chr2	9634856	rs1048610	A	G	0.464457
chr2	9983686	rs2303914	G	T	0.540735
chr2	10262920	rs1130609	T	G	0.651757
chr2	10580967	rs1049500	G	A	0.272165
chr2	10712278	rs3732114	C	T	0.30651
chr2	10942687	rs4758	C	T	0.459864
chr2	11053740	rs3732105	C	T	0.483027
chr2	11359120	rs2230774	G	T	0.39976
chr2	11702661	rs10929757	A	C	0.415735
chr2	15372562	rs6710817	C	T	0.106829
chr2	15615910	rs1990754	A	G	0.492812
chr2	17696573	rs834514	C	T	0.580671
chr2	17962450	rs300168	A	G	0.573882
chr2	18113508	rs3747516	G	A	0.357029
chr2	18768850	rs16985306	A	G	0.31849
chr2	20135283	rs6741091	T	C	0.510783
chr2	20403949	rs2230924	C	T	0.173922
chr2	20818458	rs3732151	G	A	0.385982
chr2	21250914	rs679899	G	A	0.485024
chr2	23926659	rs3795948	T	C	0.552915
chr2	24342505	rs1056122	T	C	0.276957
chr2	24524958	rs7603997	C	T	0.292133
chr2	24905927	rs11125744	G	C	0.80651
chr2	25064193	rs2241759	G	A	0.510583
chr2	25359422	rs3731631	G	A	0.294728
chr2	25469502	rs2276598	C	T	0.223842
chr2	26204640	rs6721440	G	A	0.428115
chr2	26536299	rs11886746	C	G	0.39976
chr2	26699855	rs2272069	G	C	0.501597
chr2	26804247	rs935172	T	C	0.585064
chr2	27169842	rs11126784	C	A	0.57488
chr2	27424636	rs1395	G	A	0.532548
chr2	27667297	rs4803	A	G	0.454073
chr2	27838058	rs11127071	C	A	0.652756
chr2	28865760	rs2272387	T	C	0.38738
chr2	29092679	rs4233729	T	C	0.505192
chr2	29246044	rs6721861	T	C	0.474441
chr2	29455267	rs2256740	A	G	0.5
chr2	29940529	rs2246745	A	T	0.589257
chr2	30863108	rs12471868	A	G	0.16853
chr2	30976058	rs2926304	C	T	0.383786
chr2	31135184	rs2288101	G	T	0.198283
chr2	31399988	rs4592896	C	T	0.364617
chr2	31589847	rs2295475	G	A	0.270168
chr2	31805706	rs523349	G	C	0.652157
chr2	32476390	rs408813	T	G	0.515575
chr2	32713706	rs2366894	A	T	0.560903
chr2	32822957	rs2710625	G	A	0.332867
chr2	32983526	rs2273665	C	T	0.292931
chr2	33412077	rs1065324	G	A	0.367812
chr2	33540248	rs1058840	G	A	0.460264
chr2	33774761	rs2276590	T	C	0.134784
chr2	33952621	rs11684598	G	A	0.444888
chr2	36782886	rs848642	G	A	0.543331
chr2	37076594	rs62132521	T	C	0.214657
chr2	37241050	rs17020125	G	A	0.260383
chr2	37406644	rs10182091	A	G	0.42492
chr2	38178406	rs4670799	A	G	0.328275
chr2	38298203	rs1056836	C	G	0.614816
chr2	38604351	rs3731847	A	G	0.49361
chr2	39025555	rs1530853	G	A	0.588059
chr2	39507417	rs3755176	T	A	0.627196
chr2	42275819	rs11897440	T	C	0.598642
chr2	42396722	rs7233	A	G	0.698882
chr2	42515437	rs28651764	A	G	0.272564
chr2	42990522	rs12712859	C	T	0.342252
chr2	43452183	rs7933	A	G	0.500799
chr2	43625184	rs33979934	T	A	0.213259
chr2	43903354	rs4952675	T	C	0.502596
chr2	44066174	rs3806471	T	G	0.489417
chr2	44209477	rs6741066	C	T	0.503994
chr2	44502788	rs3738985	A	C	0.703474
chr2	46313481	rs1143691	C	T	0.163738
chr2	46739157	rs3814045	A	G	0.447484
chr2	46839477	rs1824050	T	C	0.180312
chr2	46986416	rs6738426	A	G	0.21845
chr2	47251469	rs2304290	G	C	0.270168
chr2	47380145	rs17036300	T	C	0.163339
chr2	47601106	rs1126497	T	C	0.666134
chr2	47748292	rs2278139	A	G	0.591853
chr2	48010488	rs1042821	G	A	0.200879
chr2	48602252	rs17855177	C	T	0.255591
chr2	48822381	rs2140551	G	A	0.485623
chr2	49191041	rs6165	C	T	0.492212
chr2	50574485	rs13422484	A	G	0.452077
chr2	51254901	rs1045874	G	A	0.213059
chr2	54120820	rs805412	G	A	0.573083
chr2	54482964	rs843704	C	T	0.270168
chr2	54587596	rs2280718	C	T	0.676717
chr2	54886347	rs1052820	G	A	0.278155
chr2	55040426	rs2631840	A	G	0.786342
chr2	55186394	rs17346629	A	C	0.49361
chr2	55404794	rs14026	G	A	0.469249
chr2	55771161	rs1045910	A	G	0.826278
chr2	55883317	rs2627765	G	T	0.356629
chr2	56411817	rs35587531	C	T	0.713658
chr2	58316814	rs1051061	A	G	0.301917
chr2	60687959	rs7569946	A	G	0.830072
chr2	61175312	rs12479056	T	C	0.455471
chr2	61304271	rs1729659	A	G	0.345847
chr2	61468761	rs72884996	T	C	0.124002
chr2	61647901	rs778155	A	G	0.335463
chr2	62069358	rs11125895	T	C	0.160144
chr2	62733253	rs11676567	C	T	0.432708
chr2	63283178	rs17850223	C	G	0.124002
chr2	64124722	rs11558741	C	A	0.137979
chr2	64327544	rs329498	G	T	0.355631
chr2	64779509	rs3770740	G	A	0.181709
chr2	65298839	rs17849707	A	G	0.247404
chr2	65540905	rs8827	C	G	0.395367
chr2	67631831	rs61740794	G	A	0.455671
chr2	68274434	rs77388906	A	C	0.288738
chr2	68415767	rs687	G	A	0.515575
chr2	68607947	rs3816281	G	T	0.427117
chr2	68753240	rs35002937	T	A	0.229633
chr2	68882468	rs6722313	T	C	0.452276
chr2	69049941	rs10177248	T	C	0.320088
chr2	69173570	rs1128272	C	T	0.313099
chr2	69659126	rs4453725	A	T	0.317093
chr2	70033584	rs2228203	C	T	0.200679
chr2	70162534	rs2228183	T	G	0.583866
chr2	70524577	rs2618235	G	A	0.263778
chr2	70677994	rs2166975	G	A	0.207468
chr2	70995129	rs2287097	G	A	0.490415
chr2	71190384	rs2072462	C	T	0.4375
chr2	71633275	rs3732233	T	C	0.41234
chr2	71838597	rs2303606	C	A	0.449481
chr2	72361960	rs2241057	A	G	0.172524
chr2	72958333	rs61736520	T	C	0.20008
chr2	73226090	rs12233055	G	A	0.33726
chr2	73339708	rs1864488	G	A	0.520567
chr2	73490412	rs34363861	A	G	0.52496
chr2	73675844	rs7598901	C	T	0.526358
chr2	73957124	rs7210	A	G	0.570687
chr2	74185876	rs4777	A	T	0.530751
chr2	74300717	rs7560668	T	C	0.359625
chr2	74405867	rs79791015	T	G	0.226837
chr2	74699778	rs1047911	C	A	0.516773
chr2	75113789	rs2229627	C	G	0.517572
chr2	75425728	rs6715729	A	G	0.565096
chr2	75720664	rs6741778	G	A	0.230631
chr2	75915035	rs1803196	C	T	0.51238
chr2	79253150	rs369967	A	G	0.330671
chr2	80101321	rs61291641	T	G	0.280152
chr2	80529956	rs6733871	T	C	0.367412
chr2	80801346	rs2228460	T	C	0.237021
chr2	84518438	rs1968722	T	C	0.635583
chr2	84771567	rs1542477	C	T	0.816693
chr2	85051122	rs1649292	G	A	0.155351
chr2	85554080	rs4247303	G	A	0.579673
chr2	85769711	rs1078004	C	G	0.492812
chr2	85893741	rs1130866	G	A	0.519968
chr2	86259443	rs2276626	C	T	0.576877
chr2	86481835	rs2276625	C	T	0.428714
chr2	86683642	rs2030259	A	G	0.804912
chr2	86850022	rs396354	T	C	0.752196
chr2	86979093	rs10186663	G	A	0.689696
chr2	87088964	rs62146888	A	G	0.510982
chr2	87303060	rs79162177	C	G	0.29373
chr2	88411605	rs2919865	A	T	0.435503
chr2	88895123	rs13045	T	C	0.648962
chr2	95537622	rs11164112	A	G	0.427516
chr2	95947085	rs12992066	A	G	0.79972
chr2	97030247	rs2305935	T	C	0.38099
chr2	97166204	rs3731938	A	G	0.729034
chr2	97351840	rs7599598	A	G	0.504792
chr2	97559759	rs11677797	G	A	0.428514
chr2	97877440	rs35711845	T	C	0.264377
chr2	98127653	.	T	G	0.273562
chr2	98274527	rs1042705	G	C	0.532348
chr2	98611994	rs2279824	G	T	0.592053
chr2	98736225	rs2305355	C	T	0.128794
chr2	98853173	rs11889349	G	A	0.664137
chr2	99193496	rs2230388	C	T	0.25639
chr2	99779131	rs2516835	T	C	0.496805
chr2	100055506	rs3087386	A	G	0.580272
chr2	100210642	rs1047265	T	C	0.147764
chr2	100938226	rs74177694	G	C	0.41234
chr2	101624471	rs746924	T	C	0.514377
chr2	101869588	rs2272320	G	T	0.378794
chr2	102018908	rs2175968	A	G	0.452476
chr2	102842467	rs2302620	T	C	0.186901
chr2	102968007	rs4988956	G	A	0.385383
chr2	103149162	rs2008159	A	G	0.622005
chr2	103334969	rs1052431	G	A	0.410543
chr2	105665808	rs11538197	C	T	0.192292
chr2	105885961	rs2241797	T	C	0.502995
chr2	106682226	rs4271786	T	C	0.253994
chr2	107007467	rs7575679	G	A	0.292931
chr2	107423395	rs1470590	T	G	0.409145
chr2	108875244	rs6722745	T	C	0.508387
chr2	108994808	rs1402467	C	G	0.417732
chr2	109106381	rs12104502	A	G	0.45647
chr2	109429146	rs975597	T	A	0.614417
chr2	109745929	rs1367274	C	G	0.352436
chr2	110015309	rs10181644	T	C	0.124601
chr2	110373197	rs1560884	G	A	0.324081
chr2	110922703	rs11675767	C	T	0.474441
chr2	111598958	rs1554005	C	T	0.182907
chr2	111907691	rs724710	T	C	0.692492
chr2	112605302	rs4848197	C	T	0.5625
chr2	112765973	rs1131244	A	G	0.515176
chr2	113090047	rs4578863	T	C	0.724042
chr2	113309473	rs1545133	C	T	0.448283
chr2	113498566	rs3811040	A	G	0.422524
chr2	113671378	rs3811046	G	T	0.60004
chr2	113785202	rs11673918	G	A	0.514377
chr2	113940839	rs4849167	G	C	0.516973
chr2	116510817	rs2053724	G	C	0.529353
chr2	118583940	rs2303348	C	T	0.303714
chr2	118771566	rs11545372	C	A	0.320288
chr2	119739063	rs6761637	T	C	0.16853
chr2	119915249	rs7556873	T	C	0.586462
chr2	120078778	rs1132267	T	C	0.655551
chr2	120197670	rs1042656	G	A	0.551118
chr2	120303820	rs2579624	A	T	0.590855
chr2	120439230	rs1983406	C	G	0.778155
chr2	120980428	rs11550347	G	C	0.567692
chr2	121103903	rs11900747	T	G	0.248602
chr2	121223274	rs17050160	C	T	0.171126
chr2	121746956	rs3738880	G	T	0.508986
chr2	122042750	rs13415738	A	T	0.477636
chr2	122216419	rs2304560	A	G	0.254992
chr2	122484966	rs17016977	A	G	0.120607
chr2	125192068	rs1425745	T	C	0.824281
chr2	127453664	rs1050967	A	C	0.615016
chr2	127826533	rs1060743	A	G	0.354633
chr2	127953054	rs7568070	A	C	0.279353
chr2	128176040	rs1799810	A	T	0.393171
chr2	128400608	rs4662751	C	T	0.545128
chr2	128610648	rs10210695	T	C	0.123602
chr2	128939817	rs1699	G	A	0.427915
chr2	129075961	rs61732881	T	C	0.723442
chr2	130738163	rs144773989	G	A	0.577077
chr2	130939288	rs1968676	A	G	0.48123
chr2	131128498	rs1533565	A	G	0.140375
chr2	131520178	rs77687733	C	G	0.125399
chr2	131674285	rs3739127	A	G	0.534545
chr2	131802045	rs10928515	C	T	0.184305
chr2	132275343	rs12691998	G	T	0.510982
chr2	133174999	rs2241763	A	G	0.388778
chr2	133402607	rs1131671	C	T	0.474241
chr2	133539566	rs6730282	G	A	0.535942
chr2	135214259	rs2289470	G	A	0.194888
chr2	135745722	rs10928526	A	G	0.362819
chr2	135988127	rs59900519	T	A	0.275359
chr2	136393658	rs961360	A	G	0.309305
chr2	136555659	rs2322659	T	C	0.442692
chr2	136743143	rs2278682	G	C	0.302316
chr2	137814477	rs17727482	C	G	0.165935
chr2	137917922	rs4954474	T	A	0.282149
chr2	138420996	rs10206850	A	G	0.58726
chr2	139429068	rs10803570	G	A	0.658546
chr2	141032088	rs1386356	C	T	0.486222
chr2	141260668	rs4444457	A	G	0.543131
chr2	141457985	rs13431727	T	A	0.245008
chr2	141571329	rs3749010	T	C	0.845248
chr2	141751592	rs13007735	G	A	0.509585
chr2	142567910	rs12990449	T	C	0.217452
chr2	143798189	rs9013	A	G	0.175719
chr2	144899559	rs3731958	C	A	0.683706
chr2	148716428	rs2307394	T	C	0.355831
chr2	149799216	rs61734995	T	C	0.14976
chr2	150432976	rs11545261	C	T	0.759585
chr2	152138522	rs3771886	T	C	0.555711
chr2	152266473	rs2290368	T	C	0.4377
chr2	152387553	rs4664475	T	C	0.491613
chr2	152527572	rs7426114	C	T	0.533147
chr2	152698480	rs1805028	C	T	0.140575
chr2	153405594	rs1155779	G	A	0.652356
chr2	153533260	rs11544718	G	A	0.154353
chr2	154800999	rs1401518	T	C	0.342851
chr2	155711357	rs17642086	T	C	0.166933
chr2	157406249	rs2116665	G	A	0.657947
chr2	158157361	rs3214040	C	T	0.798922
chr2	158443889	rs4556933	G	A	0.440296
chr2	158636910	rs2227861	G	A	0.650958
chr2	158958605	rs6710480	G	T	0.169529
chr2	159196771	rs12620556	T	C	0.202476
chr2	159663599	rs9869	T	C	0.590455
chr2	160086653	rs4664276	C	T	0.491014
chr2	160294842	rs3213790	A	G	0.144768
chr2	160604812	rs1427329	C	T	0.353035
chr2	160710922	rs2729705	T	C	0.522364
chr2	160901517	rs4665143	A	G	0.457268
chr2	161029218	rs2305818	G	A	0.228435
chr2	162929979	rs17574	A	G	0.21266
chr2	163128824	rs3747517	T	C	0.589856
chr2	165476253	rs61748245	A	T	0.443091
chr2	165996107	rs1946892	T	A	0.634585
chr2	166535918	rs777346	C	T	0.369209
chr2	166797646	rs1432273	C	T	0.667332
chr2	166903445	rs7580482	T	C	0.709265
chr2	167168093	rs6432901	C	T	0.574281
chr2	167334085	rs7565062	G	T	0.688698
chr2	168099738	rs10497323	T	C	0.352037
chr2	169764176	rs492594	G	C	0.463458
chr2	170092395	rs2229267	A	G	0.461262
chr2	170403030	rs2253680	T	C	0.542931
chr2	170762566	rs10194785	A	T	0.277157
chr2	170917648	rs10203212	A	G	0.332069
chr2	171073887	rs2161916	G	A	0.576677
chr2	171225841	rs4668246	A	G	0.302516
chr2	171572940	rs3749036	G	A	0.438299
chr2	171678625	rs769404	T	C	0.357228
chr2	171822576	rs3770436	C	T	0.117412
chr2	172216969	rs3731986	T	C	0.311502
chr2	172411273	rs10455	G	A	0.683107
chr2	172725301	rs1878583	A	G	0.790935
chr2	172966250	rs2228184	T	C	0.358826
chr2	173352103	rs2293649	C	T	0.346645
chr2	173686663	rs2258180	G	T	0.526957
chr2	174097106	rs16861406	A	G	0.185104
chr2	174820750	rs1047640	T	C	0.128794
chr2	175201299	rs62174227	C	G	0.320288
chr2	175426750	rs6732100	A	G	0.126997
chr2	176945012	rs1868101	G	A	0.392572
chr2	178085137	rs9068	G	A	0.657748
chr2	178682603	rs6720891	T	C	0.418131
chr2	178936373	rs1435573	T	G	0.88738
chr2	179185051	rs12478760	A	G	0.206869
chr2	179421694	rs9808377	A	G	0.507188
chr2	179644855	rs10497520	T	C	0.5002
chr2	179979930	rs2289993	T	C	0.194089
chr2	180810180	rs6433817	C	T	0.606629
chr2	182399097	rs7562325	T	C	0.656949
chr2	182521578	rs1473295	G	A	0.507388
chr2	182981968	rs1882212	A	G	0.340256
chr2	183627504	rs192618	A	G	0.623403
chr2	183799558	rs9288088	G	C	0.703674
chr2	187558960	rs2276562	G	A	0.288738
chr2	187698751	rs7559533	G	A	0.196286
chr2	188343497	rs7586970	T	C	0.281749
chr2	189342394	rs13414327	T	G	0.15595
chr2	189864080	rs1800255	G	A	0.21845
chr2	190323530	rs1157910	A	G	0.525559
chr2	190430177	rs2304704	A	G	0.55012
chr2	190531615	rs3828267	T	C	0.14976
chr2	191064753	rs6753459	C	T	0.353634
chr2	191301368	rs9646748	A	G	0.492412
chr2	191874667	rs2066802	A	G	0.114617
chr2	192160839	rs4853574	A	T	0.509185
chr2	192279327	rs2271767	T	C	0.749601
chr2	192701393	rs10167187	A	G	0.633786
chr2	196791276	rs1489802	T	G	0.480032
chr2	197021276	rs10931726	T	C	0.470248
chr2	197184321	rs1531111	C	T	0.727436
chr2	197521750	rs34133636	G	A	0.105431
chr2	197662526	rs11559078	T	C	0.115415
chr2	198001319	rs3731569	A	G	0.326078
chr2	198265526	rs788018	A	G	0.716653
chr2	198508951	rs10497806	G	A	0.680711
chr2	198669871	rs770658	G	C	0.480631
chr2	198950240	rs1064213	G	A	0.379393
chr2	201171014	rs3739121	G	C	0.464856
chr2	201354935	rs3795969	C	G	0.325879
chr2	201768238	rs7917	C	T	0.283347
chr2	202025621	rs1594	A	G	0.398762
chr2	202264156	rs13022344	C	T	0.539337
chr2	202410300	rs10804117	A	T	0.513578
chr2	202598113	rs2276615	C	T	0.372404
chr2	203155936	rs3731700	A	C	0.124401
chr2	203421199	rs1061157	G	A	0.116414
chr2	203690387	rs1344959	G	A	0.86881
chr2	204154552	rs1048013	C	T	0.39996
chr2	204305093	rs3814365	T	C	0.415335
chr2	204732714	rs231775	A	G	0.427316
chr2	205912403	rs1510765	T	C	0.544728
chr2	206364737	rs10197347	T	C	0.448482
chr2	206592695	rs849526	T	C	0.517572
chr2	207041053	rs3732083	T	C	0.46246
chr2	207174316	rs3732084	T	C	0.475639
chr2	207603234	rs2287631	T	G	0.417732
chr2	207824384	rs11903403	T	G	0.434105
chr2	208478055	rs17520056	A	G	0.347644
chr2	208811097	rs10932215	C	T	0.543131
chr2	209010558	rs2854723	A	G	0.401957
chr2	209212707	rs2304545	G	A	0.716054
chr2	209358027	rs3820900	C	T	0.741014
chr2	210557542	rs741007	G	A	0.260982
chr2	210705348	rs10178675	C	G	0.19389
chr2	210843383	rs2075117	G	A	0.645767
chr2	211060050	rs2286963	T	G	0.211062
chr2	212251864	rs3748962	T	C	0.223043
chr2	214012508	rs6709554	C	T	0.152756
chr2	214727221	rs2042791	A	C	0.384185
chr2	215645464	rs2229571	C	G	0.459265
chr2	215797332	rs17426207	C	T	0.398163
chr2	216272907	rs7596677	A	T	0.421526
chr2	216878008	rs1864253	C	G	0.677117
chr2	218745685	rs10199795	G	A	0.530751
chr2	218940259	rs7423696	C	T	0.231829
chr2	219138940	rs4791	C	T	0.451278
chr2	219267781	rs2227255	C	T	0.465455
chr2	219492924	rs612874	T	C	0.508986
chr2	219610433	rs586194	A	G	0.489217
chr2	219920412	rs3731881	A	G	0.484824
chr2	220379560	rs3731909	C	G	0.506989
chr2	223065870	rs3731858	C	G	0.173323
chr2	223436607	rs7185	C	T	0.836062
chr2	223559089	rs1868024	T	C	0.229832
chr2	223917983	rs12621643	T	G	0.670927
chr2	224862842	rs12457	A	G	0.253994
chr2	225244923	rs3738953	A	G	0.230831
chr2	225362478	rs3738952	C	T	0.139377
chr2	225684166	rs7572725	A	G	0.249601
chr2	226273689	rs2048936	T	C	0.756589
chr2	226447735	rs3828256	C	T	0.534145
chr2	227661043	rs1801123	T	C	0.279952
chr2	227896886	rs2229812	C	T	0.495607
chr2	228135631	rs28381984	C	T	0.39996
chr2	228476140	rs2176186	C	T	0.313898
chr2	228736341	rs56333712	C	G	0.144768
chr2	228883721	rs3811514	T	C	0.640974
chr2	230668858	rs13018957	T	C	0.350839
chr2	231042276	rs1135791	A	G	0.32488
chr2	231258150	rs7590429	C	T	0.416733
chr2	231407663	rs9288668	C	T	0.343051
chr2	231775297	rs1992186	T	G	0.496206
chr2	232072912	rs11558174	T	C	0.248003
chr2	232196597	rs1669084	G	A	0.294329
chr2	232389744	rs3752762	A	G	0.35004
chr2	232952286	rs11887184	A	G	0.11242
chr2	233273504	rs183793479	T	G	0.598442
chr2	233390937	rs2245601	A	G	0.483427
chr2	233633460	rs1801251	G	A	0.360024
chr2	233899126	rs2233391	C	A	0.232029
chr2	234066969	rs36127492	C	G	0.748802
chr2	234183368	rs2241880	A	G	0.395966
chr2	234394487	rs1048603	G	A	0.40016
chr2	234637912	rs6431625	T	C	0.434105
chr2	234750542	rs3732215	G	C	0.349641
chr2	234863788	rs7593557	G	A	0.344449
chr2	234967539	rs593668	T	A	0.690495
chr2	235949877	rs3731644	T	C	0.341653
chr2	236708166	rs2292708	C	T	0.191693
chr2	237032703	rs8178994	T	C	0.396765
chr2	237149941	rs6756597	C	T	0.442492
chr2	237489904	rs1045879	C	T	0.347244
chr2	238258814	rs3790993	C	G	0.554313
chr2	238449107	rs2271809	A	G	0.505591
chr2	238668802	rs3213868	A	G	0.362021
chr2	239039841	rs10172220	A	G	0.530551
chr2	239229372	rs13398676	C	A	0.665136
chr2	240003870	rs1063639	G	A	0.595248
chr2	240982075	rs139834525	A	G	0.442492
chr2	241404317	rs2229458	C	T	0.516773
chr2	241537421	rs3749166	G	A	0.511781
chr2	241713646	rs1063353	A	G	0.513578
chr2	241835379	rs12105122	G	A	0.523962
chr2	241979550	rs7571117	T	C	0.447484
chr2	242066314	rs2240542	T	C	0.428315
chr2	242407746	rs10933559	A	G	0.135184
chr2	242613133	rs7740	T	G	0.508387
chr2	242758203	rs2293763	T	C	0.445088
chr3	361508	rs2272522	C	T	0.352037
chr3	1262474	rs2013828	T	C	0.470048
chr3	1424718	rs2291101	G	A	0.483427
chr3	3076443	rs6803232	A	G	0.560304
chr3	3887876	rs2120609	T	C	0.478435
chr3	4345033	rs172705	G	A	0.284145
chr3	4508742	rs2819590	C	T	0.116613
chr3	4712413	rs2306875	G	A	0.614018
chr3	4856234	rs901854	G	A	0.58746
chr3	5024771	rs908078	T	C	0.157947
chr3	6903297	rs3749380	C	T	0.416933
chr3	7494417	rs2229902	A	T	0.157348
chr3	7620789	rs1485175	T	C	0.525559
chr3	8675539	rs2276800	G	A	0.333666
chr3	8775661	rs1008642	C	T	0.371006
chr3	9005078	rs615967	C	T	0.597644
chr3	9425911	rs1129170	G	A	0.604433
chr3	9871030	rs2290305	T	G	0.481829
chr3	10138069	rs2272125	T	G	0.242212
chr3	10370486	rs4327369	G	C	0.46226
chr3	10420087	rs751122	T	C	0.493211
chr3	10885920	rs2304725	T	C	0.374201
chr3	11596348	rs14016	C	T	0.281949
chr3	11887991	rs408600	C	G	0.434305
chr3	12475557	rs3856806	C	T	0.126597
chr3	12613866	rs2648307	T	C	0.547724
chr3	12875443	rs12629133	G	A	0.450879
chr3	13379400	rs3773302	C	T	0.511382
chr3	13679335	rs1061376	C	T	0.494808
chr3	13896140	rs3762719	A	G	0.250799
chr3	14175262	rs2340917	T	C	0.463259
chr3	14563258	rs4234526	A	G	0.447484
chr3	14755617	rs6790129	C	G	0.378994
chr3	14939479	rs2164356	G	T	0.680511
chr3	15115478	rs9830744	C	T	0.105032
chr3	15311325	rs1287467	A	G	0.509185
chr3	15737689	rs2470548	G	A	0.469249
chr3	16305674	rs14080	C	G	0.433706
chr3	17051328	rs7653834	T	C	0.452875
chr3	17208267	rs1138454	T	C	0.267772
chr3	19959756	rs2929366	G	A	0.613019
chr3	20113830	rs3021408	G	A	0.466454
chr3	20216519	rs61729306	T	A	0.265775
chr3	21462880	rs4455340	A	G	0.246206
chr3	23934772	rs3762775	G	A	0.153155
chr3	24184995	rs3752874	G	A	0.157548
chr3	25679738	rs60422476	T	C	0.335863
chr3	26751493	rs35497952	A	T	0.147564
chr3	27297816	rs3213930	G	C	0.592452
chr3	27473066	rs13077400	A	G	0.164337
chr3	28520417	rs1563656	T	A	0.454673
chr3	29628639	rs3773104	C	T	0.117412
chr3	30713842	rs2228048	C	T	0.103435
chr3	31712393	rs3749405	C	T	0.565495
chr3	32031643	rs13065048	A	G	0.470647
chr3	32181761	rs9835387	C	T	0.14976
chr3	32995928	rs2228428	C	T	0.146765
chr3	33138549	rs7637099	G	A	0.431909
chr3	33458266	rs3736563	T	C	0.479034
chr3	33907945	rs3183987	A	G	0.330471
chr3	35778773	rs2278757	A	G	0.408147
chr3	36422216	rs73052248	T	C	0.173123
chr3	36779707	rs3796187	G	A	0.246006
chr3	36940741	rs9864910	G	T	0.346446
chr3	37053568	rs1799977	A	G	0.129593
chr3	37368755	rs62241896	T	A	0.196486
chr3	37574951	rs267561	G	A	0.559105
chr3	38151731	rs12630114	T	C	0.457668
chr3	38357961	rs240033	C	G	0.25599
chr3	38592406	rs1805126	A	G	0.492412
chr3	38766675	rs6795970	A	G	0.757987
chr3	38945560	rs4073113	A	G	0.61242
chr3	39185077	rs1274957	G	A	0.491214
chr3	39431081	rs2270770	G	A	0.416134
chr3	39554946	rs552724	C	T	0.195288
chr3	40251392	rs1799418	T	C	0.368011
chr3	40498845	rs2276868	C	T	0.471046
chr3	41756986	rs61744385	A	T	0.265575
chr3	41960006	rs1716975	T	C	0.679912
chr3	42251329	rs2290133	C	T	0.361621
chr3	42438754	rs13054	T	C	0.590855
chr3	42610374	rs2271186	A	G	0.535942
chr3	42787469	rs2240859	A	G	0.501398
chr3	43095101	rs536119	A	G	0.541134
chr3	43602803	rs3772165	C	T	0.663139
chr3	43760062	rs887472	T	G	0.103435
chr3	44284584	rs9284879	G	A	0.563498
chr3	44612050	rs9873604	C	T	0.752196
chr3	44775962	rs4682752	A	G	0.695288
chr3	44884647	rs3804583	C	A	0.527756
chr3	45077123	rs13963	G	A	0.563498
chr3	45267321	rs395917	C	T	0.644968
chr3	45637253	rs267237	C	T	0.685104
chr3	45677682	.	C	G	0.437101
chr3	45779136	rs1468542	A	T	0.548323
chr3	46009864	rs3733100	C	G	0.532947
chr3	46480801	rs9110	A	G	0.522564
chr3	46620614	rs11130097	T	C	0.506989
chr3	46755937	rs12492868	C	T	0.383387
chr3	47045739	rs1079276	C	G	0.472045
chr3	47452786	rs1531875	G	A	0.458866
chr3	47555142	rs2291298	C	A	0.517772
chr3	47956424	rs1137524	C	T	0.388778
chr3	48461313	rs2362450	C	G	0.432308
chr3	48625266	rs1264194	T	C	0.68111
chr3	48727112	rs4858798	G	A	0.73722
chr3	49200692	rs4955419	T	A	0.710863
chr3	49570882	rs1050088	T	C	0.554113
chr3	49701298	rs2005557	G	A	0.640375
chr3	49924940	rs1062633	T	C	0.419129
chr3	50197097	rs1046953	C	T	0.3752
chr3	50324672	rs12629572	T	G	0.303714
chr3	50597092	rs1034405	G	A	0.832668
chr3	51428887	rs57700326	C	G	0.187101
chr3	51737965	rs11553574	G	A	0.187899
chr3	51864849	rs9866552	A	G	0.169129
chr3	51994587	rs323874	T	C	0.118211
chr3	52109841	rs731684	T	C	0.334065
chr3	52256697	rs352140	C	T	0.415535
chr3	52430526	rs12163565	G	A	0.165935
chr3	52558008	rs13303	T	C	0.548522
chr3	52720080	rs1108842	A	C	0.490415
chr3	52864584	rs2071042	A	G	0.508387
chr3	53125922	rs11242	T	C	0.490415
chr3	53321631	rs9628	A	C	0.392173
chr3	53700550	rs2250736	T	C	0.70647
chr3	53883722	rs1025689	C	G	0.430112
chr3	54354510	rs9879885	T	C	0.653355
chr3	54798258	rs3732748	G	A	0.391973
chr3	54961949	rs4245920	C	T	0.796526
chr3	56771251	rs3772219	A	C	0.414736
chr3	57138419	rs6780995	G	A	0.530152
chr3	57431985	rs2121743	G	A	0.42512
chr3	57542173	rs2241988	C	T	0.387979
chr3	57678638	rs61737717	T	C	0.338059
chr3	57882601	rs17058639	C	T	0.299521
chr3	58109162	rs1131356	G	A	0.546126
chr3	58410554	rs34579268	C	T	0.205471
chr3	58512237	rs1127745	A	G	0.283147
chr3	59908126	rs1385816	A	G	0.22484
chr3	62189189	rs2292245	G	A	0.217452
chr3	63817430	rs2291533	G	C	0.148163
chr3	63982082	rs3774729	G	A	0.4377
chr3	64142859	rs17720698	C	T	0.184904
chr3	66287056	rs146159281	G	A	0.448482
chr3	66434643	rs2306272	T	C	0.36222
chr3	67048762	rs4856833	T	C	0.897764
chr3	68782213	rs6549143	A	G	0.695487
chr3	68934434	rs4855535	T	G	0.272364
chr3	69054341	rs6781612	T	C	0.382987
chr3	69246152	rs13059488	A	G	0.7498
chr3	70014447	rs9863910	T	C	0.101438
chr3	72799703	rs35178407	C	T	0.291933
chr3	73111998	rs1060584	C	T	0.525958
chr3	73453325	rs2291463	C	T	0.601637
chr3	74413676	rs6549590	T	C	0.45008
chr3	75786080	rs144586950	G	T	0.620607
chr3	78717343	rs2271151	C	T	0.282548
chr3	81698130	rs2229519	T	C	0.321486
chr3	81810725	rs2290081	C	T	0.420927
chr3	87276699	rs2279720	C	T	0.107228
chr3	88189341	rs7653652	T	C	0.783147
chr3	89521693	rs35124509	T	C	0.391174
chr3	93593119	rs6123	T	C	0.385184
chr3	96963004	rs9835140	C	T	0.145168
chr3	97194242	rs16838751	C	T	0.210463
chr3	97660106	rs4857302	A	C	0.48143
chr3	97806616	rs4518168	G	A	0.523363
chr3	98002587	rs16839611	A	G	0.508586
chr3	98304467	rs1729995	T	C	0.753994
chr3	98541116	rs828616	G	A	0.385982
chr3	99643176	rs793440	C	T	0.253395
chr3	99886662	rs11537816	G	A	0.120208
chr3	100174722	rs1132022	G	A	0.484425
chr3	100287764	rs28722928	T	C	0.2498
chr3	100473505	rs10936352	C	T	0.290935
chr3	100617680	rs2245370	C	T	0.728035
chr3	100963154	rs571391	G	A	0.649161
chr3	101080694	rs7616677	T	C	0.427716
chr3	101283792	rs3762735	C	G	0.136781
chr3	101576175	rs14134	T	C	0.534345
chr3	105260518	rs579565	G	A	0.236821
chr3	105422844	rs2305037	C	T	0.750998
chr3	107096547	rs709564	G	A	0.499201
chr3	107646895	rs9861097	T	C	0.438698
chr3	108072298	rs6779254	T	C	0.590455
chr3	108188993	rs9868484	G	A	0.516374
chr3	108373022	rs2969901	G	A	0.226637
chr3	108475974	rs11708527	G	A	0.200679
chr3	108639423	rs2715687	C	T	0.621605
chr3	108754260	rs3762696	A	G	0.360224
chr3	109052732	rs3762648	T	C	0.484026
chr3	111688578	rs774854	C	T	0.181909
chr3	111981924	rs9809404	T	C	0.642971
chr3	112185025	rs9288952	G	A	0.644569
chr3	112299732	rs2292442	A	G	0.21226
chr3	112727184	rs2306857	A	T	0.496206
chr3	113005754	rs5022662	A	T	0.463858
chr3	113164109	rs2054823	A	G	0.583067
chr3	113286405	rs2292511	C	T	0.322883
chr3	113673125	rs11921691	A	G	0.597444
chr3	113890815	rs6280	C	T	0.513578
chr3	115571364	rs3821560	C	T	0.132788
chr3	118621664	rs36052974	C	A	0.263379
chr3	118867047	rs9289122	C	G	0.469649
chr3	119305379	rs25676	T	A	0.41234
chr3	119426307	rs9848716	T	C	0.585264
chr3	120068022	rs6770482	C	G	0.209665
chr3	120389316	rs2255543	T	A	0.731629
chr3	120500093	rs3732401	C	T	0.168131
chr3	121208833	rs3218649	G	C	0.696486
chr3	121340536	rs4676684	T	C	0.4377
chr3	121526204	rs4543051	G	A	0.620008
chr3	121641693	rs2293616	G	A	0.452276
chr3	121838319	rs1129055	G	A	0.342652
chr3	122056432	rs17589	C	T	0.392772
chr3	122259606	rs9851180	T	C	0.506589
chr3	122631896	rs2276782	A	T	0.601038
chr3	122864436	rs8739	G	A	0.695288
chr3	123357037	rs820463	A	G	0.374401
chr3	123665902	rs17310144	T	G	0.298522
chr3	123988039	rs2272486	T	C	0.621805
chr3	124196094	rs2289843	A	T	0.197284
chr3	124379817	rs333289	T	C	0.601038
chr3	124515308	rs1803825	A	G	0.336661
chr3	124738107	rs59232004	C	T	0.492212
chr3	124951821	rs1053738	C	T	0.70607
chr3	125726048	rs2279819	G	C	0.665735
chr3	125856695	rs2305230	C	A	0.244808
chr3	126194076	rs812367	T	C	0.547324
chr3	126451937	rs2272487	G	T	0.284744
chr3	126708453	rs6773789	T	C	0.472843
chr3	127323830	rs893293	C	T	0.596046
chr3	127641968	rs4141499	C	A	0.692692
chr3	127800071	rs1057156	A	G	0.20028
chr3	127983495	rs2811544	T	C	0.844449
chr3	128181777	rs2659690	A	G	0.474042
chr3	128292060	rs2734045	G	A	0.515176
chr3	128614185	rs1680778	A	C	0.543331
chr3	128976396	rs4927910	T	C	0.256589
chr3	129293256	rs2255703	T	C	0.511981
chr3	130284284	rs9830253	G	A	0.51897
chr3	130743812	rs35558913	G	A	0.166534
chr3	130947435	rs3738000	A	T	0.49401
chr3	131268824	rs11915192	T	C	0.175319
chr3	131624120	rs3749263	C	G	0.175319
chr3	132068831	rs2228402	C	T	0.395567
chr3	132218623	rs3762672	G	T	0.739018
chr3	132401600	rs6794496	C	T	0.223243
chr3	133167363	rs2276737	G	A	0.436502
chr3	133329943	rs1444601	G	A	0.682109
chr3	133465283	rs1130459	A	G	0.666134
chr3	133666209	rs34550074	C	T	0.283746
chr3	133941320	rs1131262	C	T	0.222244
chr3	134322742	rs2293293	A	G	0.684105
chr3	134670524	rs7644369	C	T	0.48143
chr3	134898742	rs1042787	C	T	0.537939
chr3	135720851	rs6779903	G	T	0.345647
chr3	136088038	rs9860801	G	A	0.302915
chr3	136573440	rs9827648	A	G	0.704872
chr3	137807259	rs2724693	G	A	0.536941
chr3	138033181	rs9289556	C	T	0.702077
chr3	138289221	rs1673607	C	T	0.690695
chr3	138724757	rs11924188	C	G	0.61222
chr3	139258508	rs2071386	G	A	0.169928
chr3	140178485	rs7632885	G	A	0.532348
chr3	140282861	rs10804675	C	T	0.373403
chr3	140407260	rs9876490	C	A	0.402756
chr3	140785175	rs890529	C	A	0.429313
chr3	141011630	rs3210458	C	T	0.10004
chr3	141162185	rs16851435	T	G	0.169129
chr3	141327474	rs295323	G	A	0.450479
chr3	142281612	rs2227928	A	G	0.597444
chr3	142503605	rs7621642	G	A	0.397165
chr3	143293012	rs6763202	A	G	0.340655
chr3	143704516	rs9847681	C	T	0.104233
chr3	145938619	rs3762685	T	C	0.308906
chr3	146177815	rs6806535	C	T	0.527556
chr3	148459395	rs5182	C	T	0.458067
chr3	148562310	rs1059502	G	A	0.270168
chr3	148759325	rs2290725	T	C	0.315695
chr3	148872987	rs6440589	G	A	0.490216
chr3	149093238	rs4771	A	G	0.89357
chr3	149193684	rs1802837	T	C	0.229034
chr3	149479301	rs954714	C	T	0.520567
chr3	149678534	rs6768054	C	T	0.66873
chr3	150128392	rs879634	G	A	0.190096
chr3	150280445	rs1132979	C	G	0.354233
chr3	150421419	rs17281287	G	A	0.323083
chr3	150690439	rs3796242	T	A	0.133586
chr3	150911405	rs3732755	T	C	0.141773
chr3	151011969	rs1048408	G	A	0.495607
chr3	151155620	rs6781302	G	A	0.591853
chr3	151531894	rs2293004	C	T	0.306909
chr3	152554357	rs701265	A	G	0.365415
chr3	153839959	rs59508481	C	T	0.618011
chr3	154018887	rs9438	G	C	0.414337
chr3	154146922	rs34792862	A	G	0.16254
chr3	155314034	rs359569	A	G	0.459465
chr3	155481609	rs7653384	G	A	0.46885
chr3	156249214	rs2280031	T	C	0.259585
chr3	156570703	rs414683	A	G	0.294728
chr3	156763279	rs73873779	C	T	0.202077
chr3	157155314	rs3816527	C	A	0.714657
chr3	158320597	rs4875	T	C	0.576478
chr3	158449965	rs6441223	T	C	0.428315
chr3	159997061	rs6778728	T	A	0.261382
chr3	161221705	rs3921595	A	C	0.492612
chr3	164764719	rs9838509	C	A	0.608626
chr3	165491280	rs1803274	C	T	0.158546
chr3	167051726	rs10936530	A	G	0.460463
chr3	167184878	rs9841174	T	C	0.41254
chr3	167510472	rs2229697	G	A	0.115016
chr3	168546914	rs678690	C	T	0.521565
chr3	169098992	rs7622799	G	A	0.152955
chr3	169558025	rs3732451	C	T	0.558906
chr3	170078232	rs3772173	C	T	0.690296
chr3	170198898	rs3732449	C	T	0.33746
chr3	170715830	rs5398	G	A	0.372604
chr3	170893070	rs12637875	G	A	0.56889
chr3	171087469	rs3796295	G	A	0.45008
chr3	171338237	rs9881788	T	G	0.473243
chr3	172046861	rs2270568	T	C	0.578674
chr3	172166033	rs495225	G	A	0.540136
chr3	172428782	rs2276805	T	C	0.542332
chr3	172835125	rs1515442	T	C	0.428514
chr3	173997153	rs7646919	G	A	0.188299
chr3	174814920	rs9836841	A	G	0.396366
chr3	174951756	rs4371530	T	C	0.638778
chr3	175189447	rs9290555	G	A	0.547125
chr3	175345143	rs9866564	C	G	0.758187
chr3	178560581	rs6443583	A	C	0.580471
chr3	178968634	rs7645550	C	T	0.315296
chr3	179137273	rs1362650	A	G	0.473043
chr3	179322632	.	T	G	0.344249
chr3	180365956	rs6769457	G	A	0.31889
chr3	182755209	rs2270968	T	G	0.464856
chr3	182853670	rs482912	T	C	0.496406
chr3	183027542	rs7639705	T	G	0.334465
chr3	183211906	rs1520101	A	G	0.697883
chr3	183368891	rs2293031	C	T	0.353235
chr3	183560195	rs13091	A	G	0.456869
chr3	183754294	rs6443930	G	C	0.533746
chr3	183996068	rs3752904	C	T	0.501997
chr3	184293769	rs7652597	T	C	0.336861
chr3	184429414	rs10937187	C	A	0.493011
chr3	184550501	rs9830734	A	G	0.553914
chr3	184700426	rs11555405	C	T	0.285942
chr3	184910133	rs11919970	G	T	0.177716
chr3	185229464	rs61730237	T	C	0.343251
chr3	185331165	rs6762208	C	A	0.426917
chr3	186006618	rs1004588	G	C	0.51897
chr3	186390627	rs9898	C	T	0.491414
chr3	186509517	rs187868	G	A	0.483826
chr3	186917751	rs6764714	C	G	0.427516
chr3	187088903	rs1533595	C	A	0.384585
chr3	187447032	rs1056932	G	A	0.565296
chr3	187897059	rs13096615	G	A	0.552117
chr3	188327461	rs1059380	C	T	0.586462
chr3	188590446	rs1136644	A	G	0.400359
chr3	189713205	rs9821880	T	C	0.320887
chr3	190030680	rs9869263	A	G	0.811102
chr3	190363594	rs34879831	G	A	0.163139
chr3	190578566	rs13075089	A	G	0.444289
chr3	191093175	rs2028574	T	A	0.501597
chr3	193031926	rs2280268	C	T	0.530751
chr3	193210768	rs2130407	A	G	0.527356
chr3	193334991	rs7624750	G	A	0.468051
chr3	194062565	rs3732476	C	T	0.625799
chr3	194373833	rs1705991	G	A	0.634185
chr3	194790434	rs3796159	C	G	0.410144
chr3	195518330	rs3107764	C	G	0.504593
chr3	195956827	rs17852687	T	C	0.497604
chr3	196199204	rs3796129	G	T	0.402356
chr3	196435534	rs6776064	T	C	0.438099
chr3	196674916	rs1147240	A	C	0.577276
chr3	196865242	rs1134986	C	T	0.127995
chr3	197566254	rs17850206	T	C	0.318291
chr4	264941	rs11731285	A	G	0.265575
chr4	420688	rs2280250	C	T	0.389377
chr4	663908	rs28675771	A	G	0.547923
chr4	860192	rs1064207	A	G	0.652756
chr4	982852	rs3796621	G	A	0.438099
chr4	1090625	rs4045481	G	A	0.546725
chr4	1330759	rs1128427	T	C	0.613219
chr4	1737502	rs11248073	C	T	0.390176
chr4	2275835	rs2051561	G	A	0.35623
chr4	2341194	rs2071680	T	C	0.642173
chr4	2831383	rs231399	T	G	0.466254
chr4	2951804	rs2515960	A	G	0.407548
chr4	3215835	rs362331	T	C	0.441294
chr4	3514695	rs6789	A	G	0.386382
chr4	3770069	rs76337672	G	C	0.422125
chr4	4249414	rs2980101	A	G	0.456669
chr4	4861745	rs36059701	C	G	0.103634
chr4	5021086	rs10006676	G	T	0.113618
chr4	5448429	rs3733182	A	G	0.25599
chr4	5624670	rs730469	T	C	0.517572
chr4	5749904	rs4688963	T	C	0.471446
chr4	6303354	rs734312	G	A	0.469249
chr4	6600012	rs2301790	A	G	0.499401
chr4	7044600	rs2359010	G	A	0.195288
chr4	7434988	rs4318651	A	G	0.41853
chr4	7783163	rs28542374	G	A	0.625399
chr4	8031471	rs2385904	A	G	0.733626
chr4	8229713	rs1281148	A	G	0.516573
chr4	8375342	rs2280571	G	A	0.141573
chr4	8616096	rs1131140	T	C	0.616813
chr4	10022981	rs2276961	C	T	0.407348
chr4	10099340	rs13441	T	C	0.57528
chr4	10669522	rs13136927	A	C	0.411741
chr4	11401087	rs1047389	A	G	0.251997
chr4	13606576	rs1971278	A	T	0.724241
chr4	15005604	rs112476821	G	A	0.472644
chr4	15569018	rs73125627	G	A	0.151757
chr4	15689928	rs4235380	G	A	0.314297
chr4	15964501	rs2286459	G	A	0.508786
chr4	16228538	rs13136055	C	T	0.257987
chr4	17643848	rs2286771	G	A	0.538538
chr4	20544184	rs7690492	C	T	0.351837
chr4	20852244	rs3765122	A	G	0.349241
chr4	22390167	rs9002	C	T	0.268371
chr4	22820504	rs358231	A	T	0.891573
chr4	23815522	rs3755863	C	T	0.352236
chr4	24801315	rs2536512	G	A	0.400559
chr4	25001576	rs7665497	C	T	0.574481
chr4	25236017	rs313549	T	C	0.621605
chr4	25419283	rs9174	T	C	0.502396
chr4	25915858	rs2305670	C	A	0.230232
chr4	26417136	rs2270226	T	C	0.511781
chr4	26585881	rs4692549	C	T	0.313099
chr4	30725987	rs977931	G	A	0.210663
chr4	36069805	rs7657166	G	A	0.155351
chr4	36317970	rs9995922	T	C	0.358227
chr4	37327583	rs73130327	A	C	0.105831
chr4	37445885	rs11724784	T	C	0.188299
chr4	37592128	rs2973275	G	A	0.128195
chr4	37904082	rs2279026	T	C	0.404353
chr4	38016395	rs10501	T	G	0.578474
chr4	38776491	rs11096957	T	G	0.5
chr4	39000305	rs11542133	A	G	0.276358
chr4	39122697	rs3733275	C	T	0.492612
chr4	39478832	rs1048140	G	A	0.397764
chr4	39921942	rs28449663	A	G	0.397364
chr4	40045340	rs17439810	G	C	0.164137
chr4	40337908	rs10022491	T	C	0.644369
chr4	40778146	rs2465570	C	T	0.729034
chr4	41015899	rs4861358	C	T	0.674121
chr4	41259633	rs5030732	C	A	0.253994
chr4	41673604	rs11734372	T	C	0.485224
chr4	42003671	rs1047626	A	G	0.628395
chr4	42400112	rs11733156	G	T	0.205072
chr4	42895423	rs57655409	C	T	0.164936
chr4	44682465	rs6447368	T	C	0.440296
chr4	46086060	rs976156	T	C	0.508986
chr4	46314593	rs279858	T	C	0.363019
chr4	46995366	rs2229940	G	T	0.300719
chr4	47408709	rs6289	A	G	0.209864
chr4	47593283	rs4145944	G	C	0.376997
chr4	47901476	rs12651301	G	A	0.388778
chr4	48037926	rs13116684	A	G	0.204073
chr4	48172266	rs2271173	G	A	0.520767
chr4	48588742	rs34558821	C	T	0.532548
chr4	49063872	rs1051447	C	A	0.476637
chr4	52938243	rs3860707	T	C	0.383387
chr4	53463763	rs7676586	G	T	0.180312
chr4	53751932	rs2306600	C	T	0.14357
chr4	54011526	rs7675987	A	G	0.252796
chr4	54966919	rs1132998	T	C	0.60004
chr4	55152040	rs2228230	C	T	0.240415
chr4	55602765	rs3733542	G	C	0.164137
chr4	55972974	rs1870377	T	A	0.211861
chr4	56475338	rs3805383	G	A	0.197085
chr4	56756531	rs2290016	T	C	0.325879
chr4	56874517	rs3214045	A	C	0.139177
chr4	57194525	rs6834736	C	G	0.538538
chr4	57516896	rs4371677	G	A	0.486222
chr4	57687849	rs114591157	C	G	0.263179
chr4	57889677	rs1056364	C	T	0.551917
chr4	62598689	rs10434219	C	T	0.789936
chr4	62845490	rs1397548	A	G	0.499401
chr4	66197804	rs7349683	C	T	0.326677
chr4	66535284	rs55860557	G	A	0.115016
chr4	68442968	rs11556614	A	G	0.398163
chr4	68562365	rs17572160	A	G	0.184704
chr4	68780399	rs1371932	A	G	0.484225
chr4	68928740	rs1837215	G	A	0.635383
chr4	69536084	rs1902023	A	C	0.546526
chr4	69795626	rs13128286	C	T	0.676318
chr4	69964337	rs7438284	A	T	0.665136
chr4	70146704	rs7689398	G	A	0.367812
chr4	70592790	rs2292092	G	T	0.429712
chr4	70898953	rs1136515	C	T	0.479832
chr4	71115152	rs3775738	T	C	0.314497
chr4	71232701	rs6853742	C	T	0.658946
chr4	71472426	rs7680880	A	G	0.275759
chr4	71847860	rs58137770	A	T	0.107428
chr4	72618334	rs7041	A	C	0.381589
chr4	73414286	rs788908	C	T	0.642971
chr4	73956736	rs6855349	G	A	0.351837
chr4	74285239	rs962004	C	T	0.483427
chr4	74451073	rs12507775	A	G	0.263379
chr4	74714098	rs2367288	G	A	0.501198
chr4	74863997	rs425535	T	C	0.813099
chr4	75248434	rs2367707	A	G	0.767772
chr4	75485872	rs201406892	C	T	0.102236
chr4	75719517	rs28549760	A	C	0.250799
chr4	75938236	rs1062293	A	G	0.413738
chr4	76489345	rs2306175	C	T	0.24361
chr4	76722353	rs324726	G	A	0.652556
chr4	76836137	rs6823734	A	G	0.744409
chr4	77033590	rs1128864	C	T	0.483826
chr4	77201487	rs1036788	C	T	0.655152
chr4	77305346	rs17001890	A	G	0.226837
chr4	77675505	rs3733242	C	T	0.529353
chr4	77871016	rs873090	T	G	0.632788
chr4	78987157	rs4859905	A	G	0.551518
chr4	79240063	rs345513	A	G	0.434305
chr4	79443850	rs931606	G	A	0.510982
chr4	79832509	rs12649750	A	C	0.111422
chr4	80905990	rs12647691	C	G	0.802716
chr4	81124596	rs12780	G	C	0.348442
chr4	81884722	rs1052325	G	A	0.810503
chr4	82092870	rs17005080	A	G	0.108826
chr4	83582064	rs3733228	G	T	0.302716
chr4	83795806	rs10025654	T	C	0.352636
chr4	84205872	rs6818847	C	A	0.64976
chr4	84364751	rs7665103	A	G	0.507788
chr4	85762385	rs2046402	T	C	0.442692
chr4	86844835	rs6824722	A	G	0.396366
chr4	87706506	rs989902	T	G	0.506589
chr4	87809020	rs72613147	C	G	0.146965
chr4	88293887	rs6531985	G	A	0.285343
chr4	88416188	rs13051	G	T	0.57528
chr4	88534235	rs2736982	A	G	0.674321
chr4	88732763	rs17013181	A	G	0.259984
chr4	88903853	rs1126616	C	T	0.361422
chr4	89052323	rs2231142	G	T	0.119409
chr4	89319296	rs17014118	T	C	0.555112
chr4	89670155	rs3756050	C	T	0.533946
chr4	90034686	rs17015027	A	G	0.220447
chr4	90168882	rs13115988	G	A	0.501198
chr4	91230579	rs12647859	G	A	0.17472
chr4	94316763	rs1385405	T	G	0.75599
chr4	95170839	rs11722476	G	A	0.461462
chr4	95561459	rs7690296	A	G	0.38758
chr4	96106322	rs2289043	A	G	0.494609
chr4	96256616	rs4699423	A	G	0.478634
chr4	98893476	rs783959	C	T	0.409345
chr4	99027137	rs2865979	T	C	0.375399
chr4	99393736	rs1128512	T	A	0.115216
chr4	99850126	rs11723037	A	G	0.614217
chr4	100048414	rs1126671	T	C	0.847045
chr4	100266133	rs2241894	T	C	0.471645
chr4	100516022	rs2306985	C	G	0.542332
chr4	100784980	rs3737484	C	T	0.266973
chr4	101109161	rs3749604	G	C	0.125998
chr4	102751276	rs10516486	C	T	0.540335
chr4	103174491	rs151370	A	G	0.576278
chr4	103557077	rs2866413	G	A	0.549121
chr4	104082349	rs2251634	C	T	0.45008
chr4	106317429	rs13787	C	G	0.432708
chr4	106474078	rs10032241	G	A	0.150958
chr4	106859549	rs35132891	G	C	0.324681
chr4	107133919	rs17036613	A	G	0.213059
chr4	107845794	rs17037102	C	T	0.165535
chr4	108641317	rs1127006	G	A	0.464257
chr4	108931039	rs4956145	T	C	0.86901
chr4	109478108	rs11731416	C	G	0.582268
chr4	109745336	rs7689008	T	G	0.310104
chr4	110681505	rs2298749	C	T	0.312101
chr4	110773067	rs4698797	G	A	0.471845
chr4	111409705	rs1126483	T	C	0.509984
chr4	113199075	rs701759	A	G	0.65016
chr4	113352899	rs2074379	G	A	0.626797
chr4	113539969	rs7696816	T	C	0.417732
chr4	114294308	rs2293324	T	C	0.313299
chr4	114429407	rs11098193	C	T	0.128994
chr4	115577997	rs34115976	C	G	0.104034
chr4	115749005	rs6843860	C	T	0.308107
chr4	118975146	rs13152576	C	T	0.183506
chr4	119273712	rs13119545	C	G	0.492212
chr4	119736796	rs2389688	A	C	0.436901
chr4	119944611	rs1459058	G	T	0.411941
chr4	120240238	rs1511025	T	C	0.333067
chr4	120474859	rs11947234	A	G	0.265775
chr4	121738049	rs343192	T	C	0.27496
chr4	121958091	rs3733558	T	G	0.429113
chr4	122075739	rs17051298	T	C	0.127596
chr4	122250734	rs2302310	A	G	0.320487
chr4	122687238	rs13108419	A	G	0.293331
chr4	122872719	rs1396082	G	A	0.378994
chr4	123229132	rs7688384	C	T	0.277157
chr4	123377482	rs2069763	C	A	0.298722
chr4	123536963	rs4833837	G	A	0.840455
chr4	123664204	rs309370	G	A	0.50639
chr4	123838758	rs12648093	A	G	0.605631
chr4	125591687	rs3733471	A	G	0.28734
chr4	126238924	rs6847454	A	T	0.426318
chr4	126412575	rs1014866	A	G	0.740615
chr4	128565000	rs3749507	A	G	0.616414
chr4	128689936	rs2305958	A	G	0.535942
chr4	128807219	rs3811740	T	A	0.742212
chr4	129100643	rs12645577	G	A	0.569489
chr4	129924977	rs3113487	C	A	0.540136
chr4	135121066	rs11099273	T	G	0.629992
chr4	138449683	rs10018837	A	G	0.570487
chr4	139140494	rs6838248	G	C	0.342053
chr4	140375296	rs13128486	C	G	0.171326
chr4	140587125	rs2132845	A	T	0.153954
chr4	140811135	rs3733382	T	C	0.528754
chr4	141294814	rs2271430	G	C	0.121206
chr4	141600320	rs4956329	A	G	0.634984
chr4	142654084	rs10519613	C	A	0.173922
chr4	143043340	rs2270658	A	G	0.149161
chr4	143324094	rs1982966	G	A	0.252596
chr4	144135718	rs4285045	G	A	0.726837
chr4	144442735	rs11541117	C	T	0.519768
chr4	144920596	rs7683365	G	A	0.235224
chr4	147110891	rs7745	A	G	0.150759
chr4	147560411	rs13152799	T	C	0.105631
chr4	147788709	rs10013280	C	T	0.408347
chr4	148463840	rs5335	G	C	0.576278
chr4	148944467	rs35975487	A	G	0.11901
chr4	149358014	rs2070951	G	C	0.500799
chr4	151207127	rs3749574	C	T	0.162141
chr4	151505322	rs13105060	T	A	0.632188
chr4	151773593	rs1782360	G	C	0.203075
chr4	152201053	rs36097019	G	A	0.34345
chr4	153690842	rs4696354	T	C	0.694888
chr4	153896358	rs3811833	C	T	0.48143
chr4	154216710	rs893805	G	A	0.455272
chr4	154387597	rs71620317	G	C	0.506989
chr4	154624656	rs3804099	T	C	0.414736
chr4	155287535	rs10017772	T	C	0.461861
chr4	155410822	rs4696593	G	A	0.580871
chr4	155720274	rs156502	T	C	0.683706
chr4	156136027	rs2880415	C	T	0.656949
chr4	156274377	rs1058992	T	C	0.408946
chr4	156617994	rs2306557	G	A	0.222444
chr4	156721198	rs2229202	C	T	0.159944
chr4	158238830	rs4302506	T	C	0.660144
chr4	159076826	rs6830702	C	T	0.772564
chr4	159601676	rs11559290	C	T	0.672724
chr4	159881479	rs9784569	T	C	0.202676
chr4	160277276	rs1135004	C	T	0.35004
chr4	162307060	rs17040984	G	T	0.182109
chr4	162841653	rs359502	G	A	0.10024
chr4	164085425	rs4691896	T	C	0.791534
chr4	164415734	rs2276979	A	G	0.598842
chr4	165118652	rs2288675	C	T	0.292133
chr4	165878335	rs3733418	A	G	0.278554
chr4	166021811	rs6536890	G	C	0.35024
chr4	166231868	rs28678193	A	G	0.325679
chr4	167020644	rs2291822	A	G	0.164736
chr4	169086441	rs4405979	A	G	0.532947
chr4	169299528	rs13110927	T	C	0.45028
chr4	169606649	rs62333891	C	A	0.128994
chr4	169799448	rs62333013	A	G	0.478634
chr4	170077789	rs10518039	A	G	0.270966
chr4	170398454	rs34099167	T	C	0.105032
chr4	170678993	rs11540095	T	C	0.777356
chr4	173232805	rs9312524	G	A	0.104233
chr4	174090004	rs3733477	G	A	0.641573
chr4	174458022	rs3775588	T	A	0.405351
chr4	175225452	rs4695918	G	A	0.440296
chr4	175443156	rs1050145	C	T	0.339257
chr4	175688141	rs12651268	G	A	0.338658
chr4	177113779	rs12502935	T	C	0.361821
chr4	178274694	rs10007075	T	G	0.542532
chr4	178881982	rs13109967	G	T	0.45647
chr4	183601847	rs2871328	T	C	0.520168
chr4	183815688	rs4742	A	G	0.310703
chr4	184203886	rs3814422	G	C	0.253794
chr4	184600601	rs4241779	A	G	0.485623
chr4	185012398	rs4479748	T	C	0.558307
chr4	185310218	rs1131553	C	T	0.423123
chr4	185687863	rs11727009	A	G	0.214856
chr4	185940952	rs1078461	C	G	0.111621
chr4	186097045	rs6855305	C	T	0.505591
chr4	186347055	rs2289720	G	A	0.570487
chr4	186544435	rs28528960	C	T	0.116214
chr4	187004217	rs3775290	C	T	0.272165
chr4	187120211	rs13146272	C	A	0.559305
chr4	187516880	rs1298865	A	G	0.491813
chr4	187629497	rs458021	G	A	0.421925
chr4	189012728	rs2279550	G	C	0.71246
chr4	190862182	rs2411530	C	T	0.464257
chr5	181660	rs7717970	T	G	0.439097
chr5	311478	rs2244029	T	C	0.605631
chr5	472951	rs890974	T	C	0.469649
chr5	653343	rs2458815	T	C	0.28115
chr5	1057615	rs2241606	A	G	0.493011
chr5	1411412	rs6347	T	C	0.298522
chr5	1880865	rs4975753	T	C	0.297324
chr5	2755485	rs62333235	C	T	0.296725
chr5	3600334	rs844154	T	C	0.848642
chr5	5146377	rs1019747	T	C	0.494409
chr5	5462148	rs2578500	G	A	0.71266
chr5	6633779	rs248793	C	G	0.565695
chr5	6748659	rs274681	T	C	0.564696
chr5	7743787	rs62342477	C	T	0.323682
chr5	7870973	rs1801394	A	G	0.364217
chr5	9190404	rs1806095	G	A	0.282748
chr5	9629813	rs41469	C	T	0.14357
chr5	10282396	rs10067744	A	G	0.429912
chr5	10638180	rs11745612	T	C	0.371006
chr5	10761182	rs267927	A	G	0.883586
chr5	10973727	rs1566622	G	A	0.123003
chr5	11117583	rs2285975	C	T	0.223642
chr5	13701536	rs3734110	T	C	0.503594
chr5	13931340	rs1530496	C	T	0.500599
chr5	14397238	rs30774	T	C	0.393371
chr5	14769103	rs17251667	G	A	0.120607
chr5	16478200	rs162848	G	A	0.677516
chr5	16769273	rs11750538	G	A	0.48123
chr5	21752050	rs6451992	A	G	0.548722
chr5	22078584	rs4371716	C	T	0.36222
chr5	26988328	rs2288466	G	A	0.38139
chr5	31317529	rs2302903	A	G	0.503794
chr5	31538692	rs17410000	A	C	0.196286
chr5	32087802	rs157497	A	G	0.490615
chr5	32400266	rs1051489	A	G	0.232827
chr5	32789852	rs1173756	T	C	0.625998
chr5	33535060	rs25754	G	A	0.599641
chr5	33989518	rs2278008	C	T	0.696086
chr5	34840841	rs6451173	A	G	0.53774
chr5	34998778	rs16899972	C	A	0.484824
chr5	35700598	rs6451206	T	C	0.440495
chr5	35910529	rs1445898	C	T	0.525359
chr5	36143392	rs267766	C	T	0.335663
chr5	36269551	rs1035480	G	C	0.80651
chr5	37036492	rs61748200	C	T	0.171526
chr5	37173930	rs10076911	A	C	0.172724
chr5	37294473	rs1045908	T	C	0.277157
chr5	38425110	rs6897179	C	A	0.131589
chr5	38955796	rs2043112	G	A	0.363818
chr5	39119723	rs379707	C	A	0.511781
chr5	39364554	rs700233	G	A	0.286142
chr5	40853048	rs16870407	C	T	0.165136
chr5	40955561	rs1063499	G	C	0.48123
chr5	41199959	rs1801033	G	T	0.553914
chr5	42719239	rs6180	A	C	0.444489
chr5	43039793	rs1054428	T	C	0.183506
chr5	43175103	rs35397154	C	T	0.117412
chr5	43297144	rs3733769	A	G	0.354034
chr5	43505993	rs7710628	A	G	0.401957
chr5	43609343	rs10057103	C	T	0.558506
chr5	49695048	rs4030567	C	T	0.205671
chr5	52248291	rs1054085	T	C	0.581669
chr5	52856504	rs2279516	G	C	0.680911
chr5	53815495	rs2548612	A	C	0.486621
chr5	54275119	rs3776032	A	G	0.229832
chr5	54439466	rs1021580	G	A	0.744409
chr5	54572163	rs3761764	T	C	0.184505
chr5	54674296	rs10471413	A	G	0.182508
chr5	54960609	rs4865614	A	G	0.558506
chr5	55082474	rs957459	C	T	0.465056
chr5	55406952	rs321775	T	C	0.217652
chr5	56207123	rs2257505	T	A	0.489217
chr5	56526783	rs1130203	G	A	0.853834
chr5	57755703	rs3211270	C	T	0.390974
chr5	60200665	rs4647100	A	G	0.135783
chr5	60628411	rs75429795	G	T	0.101837
chr5	60982841	rs16893687	G	A	0.495607
chr5	61772535	rs26635	G	T	0.442492
chr5	62073118	rs1845526	G	C	0.56889
chr5	63905068	rs889248	A	G	0.782149
chr5	64097145	rs7735338	C	G	0.412939
chr5	64881936	rs27141	A	G	0.578474
chr5	65317181	rs706679	C	T	0.672125
chr5	66462069	rs4699896	A	G	0.191494
chr5	67522722	rs706713	C	T	0.419329
chr5	68417643	rs164578	C	T	0.423722
chr5	68531253	rs2972388	C	T	0.629792
chr5	68715310	rs1185246	C	T	0.483027
chr5	70308251	rs28409706	C	T	0.872404
chr5	70806649	rs1961760	T	A	0.439896
chr5	71495041	rs3805452	T	C	0.302117
chr5	71756102	rs7721922	G	A	0.527556
chr5	72184098	rs17606	C	T	0.804513
chr5	72419617	rs636926	C	A	0.448283
chr5	72798845	rs14010	A	G	0.378395
chr5	73076511	rs6453022	C	A	0.577875
chr5	74324548	rs3811987	G	A	0.436701
chr5	74681773	rs698912	T	C	0.289736
chr5	74877266	rs3213801	C	T	0.270966
chr5	75003678	rs2307111	T	C	0.615615
chr5	75427935	rs10070440	G	A	0.472644
chr5	75591710	rs2270927	C	G	0.177915
chr5	75923285	rs2431351	C	T	0.542732
chr5	76171252	rs1320308	A	C	0.552716
chr5	76373241	rs2303714	G	C	0.238219
chr5	76734084	rs33204	C	T	0.528355
chr5	77412011	rs42360	A	G	0.188898
chr5	77684726	rs3922654	G	A	0.16853
chr5	78181477	rs1065757	C	T	0.285543
chr5	78373431	rs682985	C	T	0.488219
chr5	78573790	rs13182512	A	T	0.480631
chr5	79028472	rs4704585	C	T	0.555312
chr5	79351852	rs438042	A	T	0.569489
chr5	79616083	rs1862136	G	C	0.791933
chr5	79815658	rs369998	T	C	0.733427
chr5	79966029	rs1805355	G	A	0.182907
chr5	80168937	rs26279	G	A	0.720248
chr5	80409729	rs10942942	T	C	0.436302
chr5	80736444	rs9596	A	G	0.453275
chr5	81354389	rs3734114	T	C	0.190096
chr5	81549216	rs1864183	C	T	0.520767
chr5	82648977	rs1056503	T	G	0.375599
chr5	82833369	rs309559	A	G	0.471046
chr5	82940273	rs2242128	C	G	0.738219
chr5	83360520	rs2269287	C	T	0.144968
chr5	86695274	rs2230641	A	G	0.119808
chr5	87498849	rs3097146	G	A	0.48103
chr5	89703641	rs4873	C	G	0.185304
chr5	89820984	rs10069050	T	C	0.61262
chr5	90052372	rs2438349	C	T	0.539337
chr5	90449154	rs13158963	G	A	0.138179
chr5	93753017	rs29910	C	T	0.183906
chr5	94050487	rs2636	T	A	0.396965
chr5	94278129	rs293035	T	C	0.262979
chr5	94861118	rs17084873	G	C	0.241813
chr5	95091201	rs34899	A	G	0.47504
chr5	95194571	rs13168014	T	C	0.601438
chr5	95733112	rs6233	A	G	0.342851
chr5	96079402	rs26506	C	T	0.541534
chr5	96245343	rs2549796	C	T	0.504593
chr5	96350710	rs2303138	G	A	0.162141
chr5	96498783	rs8654	G	A	0.554313
chr5	98199204	rs161941	C	T	0.296326
chr5	99897866	rs6874840	G	A	0.186302
chr5	101575091	rs62370437	C	T	0.329673
chr5	101724448	rs10055840	G	C	0.204073
chr5	102520400	rs26821	A	C	0.307508
chr5	102891695	rs10045774	A	G	0.59385
chr5	107197420	rs61749621	G	A	0.181909
chr5	108133967	rs2229085	A	G	0.177915
chr5	108713982	rs12523186	T	C	0.32508
chr5	109110537	rs6894260	T	A	0.336062
chr5	109960989	rs61730920	A	G	0.159345
chr5	110096939	rs7724788	G	A	0.226637
chr5	110456704	rs13186912	A	T	0.259185
chr5	111611076	rs12521830	A	G	0.322684
chr5	111756062	rs56239103	G	C	0.316494
chr5	112257908	rs153556	T	C	0.503395
chr5	112399791	rs2227947	G	A	0.513379
chr5	112823998	rs348943	C	T	0.502995
chr5	112929013	rs1132528	T	A	0.570887
chr5	113698544	rs40179	G	C	0.539736
chr5	114480364	rs7716270	C	T	0.340256
chr5	115177262	rs7724740	C	G	0.104433
chr5	115298977	rs1445708	C	T	0.389177
chr5	115428334	rs1129494	G	T	0.441893
chr5	118484804	rs7734532	G	A	0.618211
chr5	118691784	rs3797341	T	C	0.339457
chr5	118861713	rs11205	A	G	0.40016
chr5	118969960	rs328694	C	T	0.44349
chr5	121488506	rs35262183	C	G	0.249401
chr5	122425832	rs13182369	G	T	0.221845
chr5	122727026	rs6876883	G	A	0.461262
chr5	123983915	rs6862252	G	T	0.629992
chr5	125802027	rs62394179	G	A	0.186102
chr5	125968301	rs6887295	C	T	0.134984
chr5	126171999	rs1051643	T	C	0.672724
chr5	126769146	rs11950427	T	C	0.191494
chr5	126889640	rs418657	A	G	0.387979
chr5	126993263	rs248709	A	T	0.653355
chr5	127469859	rs2228112	A	G	0.394369
chr5	127614472	rs190450	A	G	0.726637
chr5	127873186	rs55715053	C	T	0.13778
chr5	128301885	rs2526247	T	G	0.207069
chr5	128430757	rs1127827	T	C	0.80651
chr5	128797156	rs182638734	C	G	0.206869
chr5	129240972	rs33917	G	C	0.45647
chr5	129521126	rs2015018	A	G	0.565495
chr5	130500842	rs4696	A	G	0.118211
chr5	130695152	rs11951274	C	T	0.159345
chr5	131008194	rs26008	T	C	0.867013
chr5	131396478	rs40401	C	T	0.419529
chr5	131602166	rs1007602	T	C	0.482228
chr5	131721174	rs274558	A	G	0.486222
chr5	131822055	rs9282762	T	C	0.40655
chr5	132099999	rs30507	A	G	0.500799
chr5	132334252	rs3087646	A	G	0.357428
chr5	132535046	rs3749817	G	A	0.265375
chr5	133481467	rs30489	G	A	0.153355
chr5	133956668	rs11558540	G	A	0.167931
chr5	134076812	rs12657663	G	A	0.146565
chr5	134223593	rs3733897	A	G	0.155551
chr5	134343799	rs177252	A	G	0.508986
chr5	134670765	rs3210047	A	G	0.119409
chr5	134782450	rs12520799	T	A	0.645168
chr5	134986196	rs10045717	C	T	0.390575
chr5	135287029	rs31517	T	C	0.636382
chr5	135392426	rs4669	T	C	0.420527
chr5	135692575	rs2546661	G	A	0.26877
chr5	136969793	rs2301708	C	T	0.226438
chr5	137244517	rs1880458	G	A	0.787939
chr5	137426447	rs6596422	G	A	0.469649
chr5	137665323	rs3734166	G	A	0.390176
chr5	137902339	rs1042665	T	C	0.419928
chr5	138266546	rs1059110	G	A	0.249002
chr5	138456815	rs3088052	T	C	0.426917
chr5	138728533	rs10063870	C	T	0.576278
chr5	138861146	rs7447927	C	G	0.428514
chr5	139060486	rs356445	G	A	0.191094
chr5	139745154	rs6860077	T	C	0.709465
chr5	140048209	rs2251860	T	C	0.508986
chr5	140168151	rs2240695	G	T	0.524161
chr5	140554808	rs6892507	T	A	0.485224
chr5	140683265	rs11952797	G	A	0.515375
chr5	140797630	rs2015825	G	T	0.540935
chr5	141036337	rs7703648	A	G	0.48143
chr5	141533062	rs449454	A	G	0.669728
chr5	142254679	rs185200	A	G	0.673722
chr5	142421415	rs2270068	T	G	0.888179
chr5	142661490	rs6196	A	G	0.11881
chr5	143200053	rs161557	C	T	0.292332
chr5	145393364	rs758037	C	T	0.609026
chr5	145650597	rs17104362	A	G	0.162141
chr5	145894896	rs7709485	G	C	0.342053
chr5	146619206	rs4705132	G	C	0.520367
chr5	146780273	rs10515587	G	A	0.163538
chr5	147024509	rs2116765	C	T	0.367812
chr5	147286054	rs2250145	G	A	0.48103
chr5	147516598	rs4349706	T	C	0.491014
chr5	147805120	rs10043775	T	C	0.272564
chr5	148207633	rs1042720	G	A	0.508786
chr5	148408101	rs1432793	A	G	0.437101
chr5	148639193	rs9325138	A	G	0.182907
chr5	149001551	rs4629585	A	C	0.436901
chr5	149200043	rs32588	T	C	0.202276
chr5	149546828	rs2302275	C	G	0.574481
chr5	149907533	rs2273235	T	G	0.365815
chr5	150097883	rs11954652	G	C	0.270767
chr5	150311678	rs11167525	A	G	0.682308
chr5	150565008	rs248427	C	T	0.408946
chr5	150682975	rs6887412	T	C	0.567093
chr5	150946436	rs9324700	A	G	0.419928
chr5	151784183	rs3749787	G	A	0.230631
chr5	153029960	rs707176	T	C	0.155152
chr5	153372525	rs1057772	G	A	0.666933
chr5	153783587	rs4958733	A	G	0.275958
chr5	154395158	rs6580126	G	T	0.720048
chr5	155771579	rs1801193	T	C	0.485423
chr5	156590355	rs31220	A	G	0.152356
chr5	156747669	rs1823035	A	G	0.33147
chr5	156898690	rs6860507	A	G	0.504593
chr5	157102185	rs6884959	A	G	0.517971
chr5	158204425	rs1368298	A	G	0.59345
chr5	159344461	rs3729604	G	A	0.201877
chr5	159665726	rs10071871	C	T	0.879593
chr5	159776637	rs10053189	C	T	0.338658
chr5	159992754	rs3812006	T	G	0.394768
chr5	160097496	rs958912	A	G	0.861621
chr5	160212590	rs13190543	T	C	0.267572
chr5	160721319	rs2229944	G	A	0.117812
chr5	161119125	rs13184586	C	G	0.401158
chr5	161281245	rs1129647	T	C	0.228834
chr5	161528280	rs211037	C	T	0.371605
chr5	162887650	rs2303076	G	A	0.240615
[truncated: 4,060 more rows]
