# Supplementary material for: SMaSH: Sample matching using SNPs in humans
Source: BMC Genomics. 2019 Dec 30;20(Suppl 12):1001. doi: 10.1186/s12864-019-6332-7 (PMC6936078; doi:10.1186/s12864-019-6332-7)
Supplement: Supplementary file 4 — Additional file 4 This excel spreadsheet lists the 6059 SNPs used by SMaSH for identity assessment. [file 12864_2019_6332_MOESM4_ESM.xlsx]

## Sheet: Sheet1
study	barcode	disease	disease_name	sample_type	sample_type_name	analyte_type	library_type	center	center_name	platform	platform_name	assembly	filename	files_size	checksum	analysis_id	aliquot_id	participant_id	sample_id	tss_id	sample_accession	published	uploaded	modified	state	reason
TCGA	TCGA-58-A46N-01A-11R-A24H-07	LUSC	Lung squamous cell carcinoma	TP	1	RNA	RNA-Seq	UNC-LCCC	UNC-LCCC	ILLUMINA	Illumina	HG19	UNCID_2217565.14053697-8879-40ef-ad7d-9840ebae105a.sorted_genome_alignments.bam	6745035003	518076e9582fc9822fb9fc6907d93ddb	d1c3ee5c-8bbc-4896-a041-6bd518dca528	14053697-8879-40ef-ad7d-9840ebae105a	fe49127a-8402-4479-afff-801c6452de25	351199a3-d7e0-447a-b068-1d2df96c6b78	58		2014-03-04	2014-03-04	2014-03-04	Live
TCGA	TCGA-22-5489-01A-01R-1635-07	LUSC	Lung squamous cell carcinoma	TP	1	RNA	RNA-Seq	UNC-LCCC	UNC-LCCC	ILLUMINA	Illumina	HG19	UNCID_1067994.142496ba-0118-475e-9169-a201e98e11b5.sorted_genome_alignments.bam	10703655501	81b87085c30de9d8f82cced5b293eb79	d9f05d06-215a-42a4-94a6-c1977e229f7f	142496ba-0118-475e-9169-a201e98e11b5	df6a7005-92ed-4701-bd59-7b5f09715f9d	a13b5c1e-dce0-4626-8a90-6611fa51f286	22		2012-05-03	2012-05-03	2013-05-16	Live
TCGA	TCGA-43-7657-11A-01R-2125-07	LUSC	Lung squamous cell carcinoma	NT	11	RNA	RNA-Seq	UNC-LCCC	UNC-LCCC	ILLUMINA	Illumina	HG19	UNCID_1840921.148d34df-aec2-42bf-8e36-b91a68959606.sorted_genome_alignments.bam	8041951372	254eda3cc1234a6c67e69e8ad0968762	9884296d-0765-42fe-a4a7-870fbf0373e4	148d34df-aec2-42bf-8e36-b91a68959606	dbece124-c042-4adc-8136-90e7940ee6ad	92c7c076-1ae8-4672-a58f-7a4e6cc10e47	43		2013-07-16	2013-07-16	2013-07-16	Live
TCGA	TCGA-92-8063-01A-11R-2247-07	LUSC	Lung squamous cell carcinoma	TP	1	RNA	RNA-Seq	UNC-LCCC	UNC-LCCC	ILLUMINA	Illumina	HG19	UNCID_1911676.153f13af-43b9-4362-b18b-039b39611962.sorted_genome_alignments.bam	3974494149	dd7aa3f383b51f4af84083f5ca7c82b4	58f5ddee-6659-4dba-93c3-0ea0d7ca9e7a	153f13af-43b9-4362-b18b-039b39611962	418a004e-d5a9-461b-8764-4b581b6b8223	03cacf37-c053-4f09-be6f-d9a51e1967a0	92		2013-04-09	2013-04-09	2013-05-16	Live
TCGA	TCGA-85-7950-01A-11R-2187-07	LUSC	Lung squamous cell carcinoma	TP	1	RNA	RNA-Seq	UNC-LCCC	UNC-LCCC	ILLUMINA	Illumina	HG19	UNCID_1373364.15746ad6-9014-45b3-841f-3a3f39bc2f84.sorted_genome_alignments.bam	5387171036	4e60dfb4a8d870a0ef8126f9cee8d6a8	70004196-e3c5-41b2-9d50-4744c459d0bc	15746ad6-9014-45b3-841f-3a3f39bc2f84	ee54896d-0895-47fe-b432-ef922deba5d8	6eb5314c-f2d8-4820-8a05-bf2624f20bdd	85		2013-04-15	2013-04-15	2013-05-16	Live
TCGA	TCGA-77-A5GB-01B-11R-A27Q-07	LUSC	Lung squamous cell carcinoma	TP	1	RNA	RNA-Seq	UNC-LCCC	UNC-LCCC	ILLUMINA	Illumina	HG19	UNCID_2119968.15758673-e515-438b-bd9b-26529dc6b673.sorted_genome_alignments.bam	2541037102	117ad5bc30ff21008401e676f99488bb	f09d72ee-63e1-4021-b1d0-01cb8cbc23a9	15758673-e515-438b-bd9b-26529dc6b673	07083473-8835-4bf9-9f52-b15bba59d932	3146c009-a976-4189-8471-a3161950fffe	77		2013-08-28	2013-08-28	2013-08-28	Live
TCGA	TCGA-56-7580-11A-01R-2045-07	LUSC	Lung squamous cell carcinoma	NT	11	RNA	RNA-Seq	UNC-LCCC	UNC-LCCC	ILLUMINA	Illumina	HG19	UNCID_1032858.0ddf6059-1ce0-4bac-bea9-8106a4dc764e.sorted_genome_alignments.bam	7486681053	b055fefe509700df0c5404742009bec8	471a546a-4e16-4afd-8050-d2fdd8f90911	0ddf6059-1ce0-4bac-bea9-8106a4dc764e	cf9d5813-da70-4d7f-8185-d29d1b86b578	d7878b79-2422-4bec-b13c-9ca26c65965e	56		2013-04-15	2013-04-15	2013-05-16	Live
TCGA	TCGA-22-5485-01A-01R-1635-07	LUSC	Lung squamous cell carcinoma	TP	1	RNA	RNA-Seq	UNC-LCCC	UNC-LCCC	ILLUMINA	Illumina	HG19	UNCID_1072270.0e17aa25-2993-4ea1-bbee-d600d8c0bf89.sorted_genome_alignments.bam	9032463034	89dd204522b252db2c37ee1a21613b5b	81699656-187c-4606-90fe-b26bff0b756e	0e17aa25-2993-4ea1-bbee-d600d8c0bf89	305f72a8-069b-410b-bbe4-4ecb761c748d	abc3a25f-d5bc-469e-8c3e-8e6f5b129e8f	22		2012-05-03	2012-05-03	2013-05-16	Live
TCGA	TCGA-98-7454-01A-11R-2045-07	LUSC	Lung squamous cell carcinoma	TP	1	RNA	RNA-Seq	UNC-LCCC	UNC-LCCC	ILLUMINA	Illumina	HG19	UNCID_1079091.0e199130-3ee6-4172-93f9-db55c11e61b3.sorted_genome_alignments.bam	8731797122	313bcf82cbdaf73c3d7747bb8cb57bee	22e16a1e-abdb-4295-8bcf-7c04aa230851	0e199130-3ee6-4172-93f9-db55c11e61b3	ae343aae-7273-4c46-826d-01377bed5a75	33dd4458-c58e-486e-ab73-84f5915770ca	98		2013-04-15	2013-04-15	2013-05-16	Live
TCGA	TCGA-92-8064-01A-11R-2247-07	LUSC	Lung squamous cell carcinoma	TP	1	RNA	RNA-Seq	UNC-LCCC	UNC-LCCC	ILLUMINA	Illumina	HG19	UNCID_1911556.0a5d5dd8-9391-424e-905e-6359845a153d.sorted_genome_alignments.bam	4359610120	23d80d3e3dd2ecb74b239eccd14cf67b	d8a4d737-7144-47b7-b5b3-17de05b3c6fb	0a5d5dd8-9391-424e-905e-6359845a153d	dc6ceece-efaa-4b9d-9e12-d35863d7a902	014ad75e-86d2-423f-b9d3-84657d459a28	92		2013-04-09	2013-04-09	2013-05-16	Live
TCGA	TCGA-92-8064-01A-11D-2244-08	LUSC	Lung squamous cell carcinoma	TP	1	DNA	WXS	BI	BI	ILLUMINA	Illumina	HG19_Broad_variant	C508.TCGA-92-8064-01A-11D-2244-08.1.bam	9331891172	0c953b3859348b85a6533ea5896614ce	eb2b1358-b0fe-4cc9-9462-ccde176e7157	0e6654c9-cd5e-4f94-a6d4-54f2bb16de1f	dc6ceece-efaa-4b9d-9e12-d35863d7a902	014ad75e-86d2-423f-b9d3-84657d459a28	92		2012-12-22	2012-12-21	2015-01-21	Live
TCGA	TCGA-22-5485-01A-01D-1632-08	LUSC	Lung squamous cell carcinoma	TP	1	DNA	WXS	BI	BI	ILLUMINA	Illumina	HG19_Broad_variant	C508.TCGA-22-5485-01A-01D-1632-08.1.bam	12166653969	4e2bb13ecfcf30ac16fc01f9617c0c71	87a55686-4e8a-4239-9457-7a3eb6d70d7b	448af8b4-e071-48b0-a65b-b4ad17afdc0c	305f72a8-069b-410b-bbe4-4ecb761c748d	abc3a25f-d5bc-469e-8c3e-8e6f5b129e8f	22		2011-06-21	2011-06-18	2015-01-21	Live
TCGA	TCGA-58-A46N-01A-11D-A24D-08	LUSC	Lung squamous cell carcinoma	TP	1	DNA	WXS	BI	BI	ILLUMINA	Illumina	HG19_Broad_variant	C508.TCGA-58-A46N-01A-11D-A24D-08.1.bam	8085806773	9e30016ab880e97b0d99e12ff6ad5dc2	039bde23-201f-4220-b1d3-87a9a7089302	ed93189a-8112-4bcf-83ef-dfb14c579cd8	fe49127a-8402-4479-afff-801c6452de25	351199a3-d7e0-447a-b068-1d2df96c6b78	58		2013-03-13	2013-03-13	2015-01-21	Live
TCGA	TCGA-92-8063-01A-11D-2244-08	LUSC	Lung squamous cell carcinoma	TP	1	DNA	WXS	BI	BI	ILLUMINA	Illumina	HG19_Broad_variant	C508.TCGA-92-8063-01A-11D-2244-08.1.bam	11376243763	371e46f309ed2443be8b991a83d5efa2	22d1802b-97eb-4582-bbdd-d994be2b7364	db3031eb-c279-4d27-b697-48848748f43c	418a004e-d5a9-461b-8764-4b581b6b8223	03cacf37-c053-4f09-be6f-d9a51e1967a0	92		2012-12-25	2012-12-25	2015-01-21	Live
TCGA	TCGA-98-7454-01A-11D-2042-08	LUSC	Lung squamous cell carcinoma	TP	1	DNA	WXS	BI	BI	ILLUMINA	Illumina	HG19_Broad_variant	C508.TCGA-LUSC-7454-TP-11D-2042-08.5.bam	8495816990	3a12d512ef54f329f762efdd0e31a7cc	77188086-0df3-4a9e-a72e-9ae984796569	d52f5f28-914b-4550-9fe6-8ab5d316f388	ae343aae-7273-4c46-826d-01377bed5a75	33dd4458-c58e-486e-ab73-84f5915770ca	98		2014-01-09	2014-01-09	2015-01-21	Live
TCGA	TCGA-56-7580-11A-01D-2042-08	LUSC	Lung squamous cell carcinoma	NT	11	DNA	WXS	BI	BI	ILLUMINA	Illumina	HG19_Broad_variant	C508.TCGA-LUSC-7580-NT-01D-2042-08.5.bam	9817111801	a895168a224d7c54e1bd9575a4fdbfd0	373ce405-7141-4bde-a362-5f3eb7e96791	cec5fb2d-59a8-4a94-a791-2f828077ac27	cf9d5813-da70-4d7f-8185-d29d1b86b578	d7878b79-2422-4bec-b13c-9ca26c65965e	56		2014-01-09	2014-01-09	2015-01-21	Live
TCGA	TCGA-77-A5GB-01B-11D-A27K-08	LUSC	Lung squamous cell carcinoma	TP	1	DNA	WXS	BI	BI	ILLUMINA	Illumina	HG19_Broad_variant	C508.TCGA-77-A5GB-01B-11D-A27K-08.3.bam	11207145401	7611ecad6a4a4988288cfba97d8b3174	29120a14-689e-49f3-9dc3-01921d853124	97ba5463-5723-4d67-ab8b-661e99df3f24	07083473-8835-4bf9-9f52-b15bba59d932	3146c009-a976-4189-8471-a3161950fffe	77		2013-06-12	2013-06-12	2015-01-21	Live
TCGA	TCGA-85-7950-01A-11D-2184-08	LUSC	Lung squamous cell carcinoma	TP	1	DNA	WXS	BI	BI	ILLUMINA	Illumina	HG19_Broad_variant	C508.TCGA-LUSC-7950-TP-11D-2184-08.2.bam	9175487463	5e7152e76a1bc11d338f3cabbb072374	5fb2fca4-6660-4c2d-90bf-a4f9e2454321	be6c9ca6-9a69-4752-b7e1-5955424ef06a	ee54896d-0895-47fe-b432-ef922deba5d8	6eb5314c-f2d8-4820-8a05-bf2624f20bdd	85		2012-09-11	2012-09-11	2015-01-21	Live
TCGA	TCGA-22-5489-01A-01D-1632-08	LUSC	Lung squamous cell carcinoma	TP	1	DNA	WXS	BI	BI	ILLUMINA	Illumina	HG19_Broad_variant	C508.TCGA-22-5489-01A-01D-1632-08.1.bam	14202860032	c400f2b9cc519d4bf3067ab2e4835d93	74e8821f-7119-4c58-bea5-c7a4936397f9	c4eb6681-7ec3-4688-b06a-c47a0043f3fb	df6a7005-92ed-4701-bd59-7b5f09715f9d	a13b5c1e-dce0-4626-8a90-6611fa51f286	22		2011-06-21	2011-06-18	2015-01-21	Live
TCGA	TCGA-43-7657-11A-01D-2122-08	LUSC	Lung squamous cell carcinoma	NT	11	DNA	WXS	BI	BI	ILLUMINA	Illumina	HG19_Broad_variant	C508.TCGA-LUSC-7657-NT-01D-2122-08.3.bam	12828793395	19e6e4e71bbf3d7cf8179638ba5d3272	69b6cb87-ec46-4f2f-ae0e-e6e1a84ffce8	fba65224-d90b-46b0-98b5-07be634cf6a2	dbece124-c042-4adc-8136-90e7940ee6ad	92c7c076-1ae8-4672-a58f-7a4e6cc10e47	43		2012-07-11	2012-07-11	2015-01-21	Live
