# Supplementary material for: SMaSH: Sample matching using SNPs in humans
Source: BMC Genomics. 2019 Dec 30;20(Suppl 12):1001. doi: 10.1186/s12864-019-6332-7 (PMC6936078; doi:10.1186/s12864-019-6332-7)
Supplement: Supplementary file 5 — Additional file 5 This excel spreadsheet lists metadata for the samples from the lung squamous cell carcinoma data set used in the evaluation of SMaSH. [file 12864_2019_6332_MOESM5_ESM.xlsx]

## Sheet: x
Sample	Total PF Reads	Aligned	Unique	Duplicates	Duplication Rate	Estimated Library Size	Intragenic Rate	Exonic Rate	Intronic Rate	Intergenic Rate	Expression Profiling Efficiency	Expressed Transcripts	End 1 Sense	End 1 Antisense	End 2 Sense	End 2 Antisense	End 1 % Sense	End 2 % Sense	Uniquely Mapped Reads %
RNA01	64779054	55184492	36906406	18278086	0.331218	31831535	0.654825	0.318499	0.336325	0.344692	0.318499	35674	2228715	15561626	15565386	2235870	12.5277	87.4398	78.49
RNA02	66415240	52639370	38294296	14345074	0.272516	39047320	0.46317	0.0806942	0.382476	0.536342	0.0806942	36510	3940441	8108532	8108239	3942094	32.7035	67.2864	73.3
RNA03	84834546	76239428	59919494	16319934	0.214062	75818676	0.683809	0.268145	0.415664	0.315827	0.268145	36369	2839069	22864659	22869010	2848532	11.0454	88.9238	83.67
RNA04	50753696	42113208	22444374	19668834	0.467047	14775393	0.458354	0.0685967	0.389757	0.541275	0.0685967	35942	3489588	6046469	6046448	3493851	36.5936	63.378	76.77
RNA05	85505232	77026178	42447514	34578664	0.448921	28762763	0.463269	0.0578	0.405469	0.536194	0.0578	36756	5843761	11780942	11784884	5839811	33.1566	66.8657	84.64
RNA06	86039078	79565306	50089956	29475350	0.370455	39397533	0.707939	0.267163	0.440776	0.291781	0.267163	36469	3110588	24617196	24626540	3109076	11.2183	88.7903	87.02
RNA07	76438862	69564570	56742166	12822404	0.184324	82360782	0.541275	0.13151	0.409765	0.45836	0.13151	36935	4591901	13976117	13979011	4591600	24.7302	75.2749	84.9
RNA08	88104958	78144642	35991348	42153294	0.539427	21478963	0.599293	0.207062	0.392231	0.400397	0.207062	36787	4524999	18553154	18562290	4520905	19.6073	80.4147	84.36
RNA09	72484356	62623002	20164310	42458692	0.678005	10643874	0.40475	0.0181465	0.386604	0.59495	0.0181465	35406	5639229	6896489	6900531	5632911	44.9853	55.057	82.06
RNA10	82320796	64001744	40310610	23691134	0.370164	31725870	0.403984	0.0237525	0.380232	0.595684	0.0237525	36701	5846319	6940148	6944652	5842476	45.7227	54.3097	73.35
RNA11	79859606	68113998	47897662	20216336	0.296801	45347955	0.46475	0.0712891	0.393461	0.534918	0.0712891	36970	5556285	10082547	10086967	5554562	35.5288	64.4884	80.37
RNA12	60425794	55194536	29467402	25727134	0.466117	19426612	0.684641	0.359925	0.324716	0.315097	0.359925	35454	2402219	16201114	16212638	2397957	12.9128	87.1151	85.2
RNA13	76416130	67118062	36624026	30494036	0.454334	24598685	0.692557	0.344645	0.347912	0.30718	0.344645	35950	2872457	20003322	20023086	2876074	12.5568	87.4403	82.26
RNA14	74861800	65519020	43826346	21692674	0.33109	37812186	0.521567	0.120893	0.400674	0.478107	0.120893	36775	4590272	12275405	12283039	4589578	27.2167	72.7987	82.23
RNA15	71845064	59930634	27554158	32376476	0.540233	16428199	0.40186	0.0209778	0.380882	0.597763	0.0209778	36163	5506318	6404047	6405689	5503591	46.2313	53.7874	78.55
RNA16	77273052	71239444	48546828	22692616	0.31854	43270339	0.797503	0.32641	0.471093	0.202199	0.32641	34496	1488975	26457435	26478529	1493500	5.32797	94.6607	85.97
RNA17	97514086	86757366	66937598	19819768	0.228451	79851573	0.409693	0.0236586	0.386035	0.589842	0.0236586	36875	7533810	10044167	10047796	7527043	42.8594	57.1715	83.66
RNA18	85956230	79165222	53678716	25486506	0.321941	47416887	0.58555	0.205767	0.379783	0.414147	0.205767	36740	4677366	18150857	18161546	4672060	20.4894	79.5387	86.11
RNA19	77128036	69335258	54275440	15059818	0.217203	67773679	0.437878	0.0465213	0.391356	0.561807	0.0465213	36951	5918991	9090441	9093814	5914980	39.4351	60.5899	85.01
RNA20	87850100	75207424	41108126	34099298	0.453403	27652048	0.455274	0.0610916	0.394182	0.544267	0.0610916	36820	5993506	10929012	10933782	5988696	35.4173	64.611	80.51
RNA21	82689966	74129590	49915628	24213962	0.326644	43557302	0.421928	0.0343913	0.387537	0.577785	0.0343913	36986	6753980	8711128	8714449	6748439	43.6724	56.3572	84.46
RNA22	82899302	72802942	49209430	23593512	0.324074	43227541	0.403218	0.0182866	0.384931	0.596453	0.0182866	36760	6750575	7769075	7772811	6745497	46.4927	53.538	83.05
RNA23	84473844	76502096	58859300	17642796	0.230618	69619552	0.410881	0.021222	0.389659	0.588803	0.021222	36880	7094246	8451218	8455297	7089953	45.6355	54.3915	85.9
RNA24	70975050	61379654	36248932	25130722	0.409431	26337988	0.423307	0.0347278	0.388579	0.576396	0.0347278	36612	5462922	7381659	7385520	5458423	42.5309	57.502	81.93
RNA25	92163796	78818366	37138360	41680006	0.528811	22448696	0.489359	0.098623	0.390736	0.51012	0.098623	36684	5521767	13514358	13517946	5519094	29.0068	71.0087	79.79
RNA26	92396158	82409878	52104168	30305710	0.367744	41226121	0.652966	0.257794	0.395172	0.346742	0.257794	36519	3245803	23280669	23283514	3264202	12.2361	87.7044	81.25
RNA27	70644670	62529058	46143234	16385824	0.262051	48699334	0.406492	0.0193726	0.38712	0.593266	0.0193726	36783	5986097	6583658	6583341	5985387	47.623	52.3787	83.51
RNA28	80159390	65330410	50360258	14970152	0.229145	59911781	0.565422	0.174257	0.391164	0.43417	0.174257	36663	3534681	14678382	14680405	3546929	19.4074	80.5406	73.82
RNA29	52320212	43516622	29969492	13547130	0.311309	27237976	0.696299	0.288627	0.407672	0.303434	0.288627	34188	1173900	13773792	13770316	1178738	7.85339	92.115	75.11
RNA30	73056876	65805782	40137972	25667810	0.390054	30293777	0.604348	0.252636	0.351712	0.395127	0.252636	35525	2124100	17494543	17490055	2156592	10.8269	89.0231	76.52
RNA31	96607296	84898688	61899846	22998842	0.270898	63447613	0.415343	0.0253799	0.389963	0.584307	0.0253799	36794	6790661	10649357	10653670	6785545	38.9372	61.0903	82.78
RNA32	75596914	68290322	39616920	28673402	0.419875	28231433	0.478044	0.0856687	0.392375	0.521685	0.0856687	36814	5294469	10822402	10829291	5298907	32.8505	67.1451	85.29
RNA33	94327406	83562192	55877186	27685006	0.33131	48182451	0.412925	0.022708	0.390217	0.586709	0.022708	37053	7602517	9461035	9464822	7597503	44.5541	55.4721	83.78
RNA34	80957902	58447178	46932124	11515054	0.197016	64065520	0.469642	0.0913935	0.378248	0.530041	0.0913935	37024	4485828	9074922	9074745	4489927	33.0795	66.8999	66.26
RNA35	84476978	77812078	59974366	17837712	0.229241	71322490	0.643929	0.272918	0.371011	0.355608	0.272918	36504	3183525	21493794	21502318	3192471	12.9006	87.0723	85.31
RNA36	89102234	70293240	43374524	26918716	0.382949	33218649	0.536576	0.166154	0.370422	0.463071	0.166154	36750	4419225	14188650	14190558	4445040	23.7492	76.1476	73.71
RNA37	70570198	62661126	32560624	30100502	0.48037	21009116	0.418241	0.0273093	0.390932	0.581534	0.0273093	36550	5651604	7305314	7310246	5645931	43.6184	56.4229	84.65
RNA38	68483120	61156574	44412232	16744342	0.273795	45100255	0.41191	0.0193462	0.392564	0.5877	0.0193462	35817	5273124	7188157	7194134	5265295	42.3161	57.7405	84.51
RNA39	68861898	62621782	47186542	15435240	0.246484	52581735	0.474403	0.0843992	0.390004	0.525251	0.0843992	36248	4535085	10123606	10129571	4563687	30.9379	68.9403	82.17
RNA40	86275702	82750442	68766054	13984388	0.168995	108196001	0.821148	0.352146	0.469003	0.178445	0.352146	33470	980315	32378822	32402137	1101543	2.93867	96.7122	88.64
RNA41	77000640	72394240	59030152	13364088	0.184602	85562526	0.721063	0.27739	0.443673	0.27863	0.27739	35498	2494187	23163123	23189579	2492994	9.72116	90.2931	88.4
RNA42	123957726	117804896	93966820	23838076	0.202352	125165264	0.686795	0.205696	0.481099	0.312928	0.205696	36700	4460246	35374496	35407615	4458780	11.1969	88.8157	88.66
RNA43	76555576	71432392	59344150	12088242	0.169226	93252489	0.55372	0.135257	0.418463	0.445819	0.135257	36253	4033184	15473698	15484578	4034164	20.6757	79.3319	84.65
RNA44	70189338	67461870	53993154	13468716	0.199649	72811618	0.796614	0.417941	0.378673	0.202713	0.417941	33490	792795	25619133	25640011	824093	3.00166	96.886	87.54
RNA45	67786458	62511126	51773668	10737458	0.171769	80233823	0.620299	0.159879	0.46042	0.379304	0.159879	35892	3172036	15943420	15950702	3175769	16.5941	83.3959	85.29
RNA46	70171610	64591506	52097632	12493874	0.193429	72328667	0.611336	0.218569	0.392768	0.388288	0.218569	35943	3430144	16035137	16054046	3428295	17.6219	82.4031	85.91
RNA47	72522832	68281128	54814786	13466342	0.197219	74755255	0.72347	0.282318	0.441151	0.276185	0.282318	35072	2266413	22017607	22042404	2266160	9.33294	90.6775	88.26
RNA48	77421480	73498526	54145254	19353272	0.263315	56902569	0.746505	0.364324	0.382181	0.253197	0.364324	34343	2092099	24856888	24883762	2105904	7.76318	92.1974	86.3
RNA49	77995988	73607644	60985760	12621884	0.171475	94660490	0.731171	0.269656	0.461515	0.268532	0.269656	35838	2509241	23941497	23968130	2506434	9.48647	90.5327	88.64
RNA50	66657538	63405752	50451214	12954538	0.204312	66611592	0.73568	0.2668	0.46888	0.264121	0.2668	34493	1611140	21371044	21392083	1617766	7.01039	92.9693	87.45
RNA51	138402824	132417366	106420108	25997258	0.196328	145738473	0.763693	0.259388	0.504304	0.23606	0.259388	35997	3495457	46262953	46313231	3496978	7.02486	92.9794	89.97
RNA52	68291944	64911664	51346900	13564764	0.208973	66411350	0.72562	0.28687	0.43875	0.273826	0.28687	34993	1914592	21293267	21308129	1930198	8.24976	91.6939	86.16
RNA53	66896344	60498318	44137526	16360792	0.270434	45309216	0.415946	0.0278179	0.388128	0.583534	0.0278179	35991	5084815	7361114	7366560	5080405	40.8552	59.1836	84.03
RNA54	75195206	65582750	32071840	33510910	0.510971	19830998	0.41165	0.017095	0.394555	0.587936	0.017095	35243	5547557	7811430	7817787	5538013	41.5268	58.5348	82.41
RNA55	69346416	66488800	57686382	8802418	0.132389	114210356	0.76514	0.233642	0.531498	0.234633	0.233642	34560	1751542	23282225	23306489	1751342	6.99672	93.0108	90.13
RNA56	72015442	66951238	46706844	20244394	0.302375	43519230	0.711819	0.272634	0.439185	0.287779	0.272634	35343	2258918	21218521	21231525	2276627	9.62165	90.3156	84.96
RNA57	76123236	72542260	55179832	17362428	0.239342	63126326	0.799207	0.237914	0.561293	0.200526	0.237914	34179	1611860	26897770	26915366	1617763	5.65374	94.3302	89.71
RNA58	54101814	50455888	30737156	19718732	0.390811	23162986	0.639804	0.206816	0.432989	0.359889	0.206816	34262	1665535	14123758	14124499	1910294	10.5485	88.0866	77.46
RNA59	63201310	58981884	31392842	27589042	0.467755	20643746	0.656189	0.225246	0.430943	0.343463	0.225246	35097	2612519	16430523	16429876	2638250	13.719	86.1641	81.38
RNA60	70503354	67087014	45549538	21537476	0.321038	40331534	0.675416	0.252087	0.423329	0.3241	0.252087	35601	2474870	19829926	19847196	2491312	11.0957	88.8475	86.21
RNA61	71786590	68840200	52793518	16046682	0.2331	61846096	0.762453	0.262392	0.500061	0.237269	0.262392	34638	1699467	24124867	24135343	1717677	6.58087	93.356	86.72
RNA62	58298204	54549332	30303868	24245464	0.444469	20686378	0.636733	0.201052	0.435681	0.362837	0.201052	34577	1989731	15072667	15073952	2113269	11.6615	87.7044	77.72
RNA63	59634064	55836670	31666574	24170096	0.432871	22048858	0.692464	0.257569	0.434895	0.307181	0.257569	34414	2088535	16917667	16915611	2134616	10.9887	88.7948	79.41
RNA64	68484448	64140536	38991998	25148538	0.392085	29308154	0.75034	0.268533	0.481807	0.249298	0.268533	34465	1954089	21711663	21732182	1987242	8.25703	91.6219	87.03
RNA65	43642306	36475970	13549486	22926484	0.628537	7405765	0.405739	0.0147919	0.390947	0.593557	0.0147919	30458	3414168	3909167	3910615	3408672	46.6204	53.4289	78.03
RNA66	69874188	62747760	27154416	35593344	0.567245	15709286	0.550301	0.0989973	0.451304	0.449184	0.0989973	35335	4226887	12811394	12817937	4228257	24.8082	75.1953	83.18
RNA67	64479016	58508402	26614900	31893502	0.54511	15778279	0.736503	0.23941	0.497093	0.263212	0.23941	33401	1492574	19690909	19695625	1584763	7.04593	92.5529	78.87
RNA68	67525946	59914766	31012840	28901926	0.482384	19951462	0.763856	0.282798	0.481059	0.235821	0.282798	34104	1555186	20890471	20893933	1697694	6.92867	92.4853	78.92
RNA69	71679904	66775096	51450194	15324902	0.2295	61123075	0.813431	0.275507	0.537924	0.186303	0.275507	33560	1144286	25584600	25598496	1187284	4.28108	95.5675	86.54
RNA70	91498578	88036990	76127272	11909718	0.135281	147663094	0.820235	0.284173	0.536062	0.179467	0.284173	33703	1345080	34174161	34186098	1380844	3.78691	96.1176	89.64
RNA71	65819512	60452588	39727630	20724958	0.34283	33294719	0.834443	0.321566	0.512876	0.165203	0.321566	32858	930597	23867137	23873087	999979	3.75275	95.9797	86.1
RNA72	71911266	67536730	58164564	9372166	0.138771	110131329	0.78947	0.226779	0.562691	0.210318	0.226779	33744	1258656	24979631	24997510	1287689	4.79702	95.1011	88.44
RNA73	65497080	61865882	51074742	10791140	0.174428	78027326	0.797826	0.245129	0.552697	0.201905	0.245129	33166	1063435	23217330	23224554	1147761	4.37974	95.2907	86.9
RNA74	69246146	66981048	56786136	10194912	0.152206	98544835	0.824645	0.297242	0.527404	0.175107	0.297242	33252	1069821	26100712	26117248	1093453	3.93743	95.9815	90.78
RNA75	66298976	63991016	55106284	8884732	0.138843	104289415	0.826297	0.286724	0.539573	0.173463	0.286724	33087	881134	25147304	25161267	908653	3.38527	96.5146	90.43
RNA76	62475830	57178442	42731588	14446854	0.252663	46579539	0.409312	0.0193573	0.389954	0.590443	0.0193573	36513	5259257	6313789	6317433	5255779	45.444	54.5867	87.12
RNA77	54159632	47378686	32166662	15212024	0.321073	28479117	0.417468	0.0282234	0.389245	0.582206	0.0282234	36192	4313930	5470561	5473670	4309457	44.0895	55.9501	82.67
RNA78	52446748	49016714	35972078	13044636	0.266126	37451855	0.416356	0.0194316	0.396924	0.583489	0.0194316	35838	4430844	5660756	5666857	4425207	43.9063	56.1516	89.62
RNA79	56722704	53743254	40927650	12815604	0.23846	46976924	0.757189	0.430844	0.326345	0.242558	0.430844	34919	1654894	18356634	18373849	1663675	8.2697	91.6972	88.04
RNA80	55810730	51850950	37197040	14653910	0.282616	36742063	0.418829	0.0201156	0.398713	0.581019	0.0201156	36196	4820814	5916884	5922445	4815528	44.8962	55.1542	89.05
